# Supplementary material for: SABRes: in silico detection of drug resistance conferring mutations in subpopulations of SARS-CoV-2 genomes
Source: BMC Infect Dis. 2023 May 8;23:303. doi: 10.1186/s12879-023-08236-6 (PMC10165565; doi:10.1186/s12879-023-08236-6)
Supplement: Supplementary file 1 — Additional file 1. [file 12879_2023_8236_MOESM1_ESM.xlsx]

## Sheet: Resistance Markers
Protein	Nucleotide	Mutation	Interest	Note	Reference
NSP5:G15S	10097	G10097A	Nirmatrelvir (Paxlovid) Resistance (4.4-fold)	ORF1a:G3278S - confirmed	Ullrich et al, 2022 and Paxlovid Product Sheet
NSP5:Y54A	10214	TA10214GC	Nirmatrelvir (Paxlovid) Resistance (23.6-fold)	predicted	Ullrich et al, 2022 and Paxlovid Product Sheet
NSP5:T135I	10458	C10458T	Nirmatrelvir (Paxlovid) Resistance (3.5-fold)	predicted	Ullrich et al, 2022 and Paxlovid Product Sheet
NSP5:F140A	10472	TT10472GC	Nirmatrelvir (Paxlovid) Resistance (39-fold)	predicted	Ullrich et al, 2022 and Paxlovid Product Sheet
NSP5:S144A	10484	T10484G	Nirmatrelvir (Paxlovid) Resistance (91.9-fold)	predicted	Ullrich et al, 2022 and Paxlovid Product Sheet
NSP5:H164N	10544	C10544A	Nirmatrelvir (Paxlovid) Resistance (6.4-fold)	predicted	Ullrich et al, 2022 and Paxlovid Product Sheet
NSP5:E166A	10551	A10551C	Nirmatrelvir (Paxlovid) Resistance (33.4-fold)	predicted	Ullrich et al, 2022 and Paxlovid Product Sheet
NSP5:H172Y	10568	C10568T	Nirmatrelvir (Paxlovid) Resistance (233-fold)	predicted	Ullrich et al, 2022 and Paxlovid Product Sheet
NSP5:Q189K	10619	C10619A	Nirmatrelvir (Paxlovid) Resistance (65.4-fold)	predicted	Ullrich et al, 2022 and Paxlovid Product Sheet
NSP5:D248E	10798	C10798A	Nirmatrelvir (Paxlovid) Resistance (3.7-fold)	predicted	Ullrich et al, 2022 and Paxlovid Product Sheet
NSP5:D248E	10798	C10798G	Nirmatrelvir (Paxlovid) Resistance (3.7-fold)	predicted	Ullrich et al, 2022 and Paxlovid Product Sheet
NSP12:A97V	13730	C13730T	Remdesivir Resistance (20-fold)	predicted	Focosi et al, 2021 and Mohammed et al, 2021
NSP12:F480L	14879	T14879A	Remdesivir Resistance (6-fold)	predicted	Ghandi et al, 2022 and Ullrich et al, 2022
NSP12:F480L	14879	T14879G	Remdesivir Resistance (6-fold)	predicted	Ghandi et al, 2022 and Ullrich et al, 2022
NSP12:V557I	15109	G15109A	Molnupiravir Resistance (2-fold)	predicted	Agostini et al, 2019
NSP12:V557L	15109	G15109C	Remdesivir Resistance (5.6-fold)	predicted	Agostini et al, 2019 and Remdesivir Product Sheet
NSP12:V557L	15109	G15109T	Remdesivir Resistance (5.6-fold)	predicted	Agostini et al, 2019 and Remdesivir Product Sheet
NSP12:E802D	15846	G15846C	Remdesivir Resistance (2-fold)	predicted	Ghandi et al, 2022 and Ullrich et al, 2022
NSP12:E802D	15846	G15846T	Remdesivir Resistance (2-fold)	confirmed	Ghandi et al, 2022 and Ullrich et al, 2022
S:P337K	22571	CCT22571AAA	Sotrovimab Resistance (>304-fold)	predicted	Sotrovimab Product Sheet
S:P337K	22571	CCT22571AAG	Sotrovimab Resistance (>304-fold)	predicted	Sotrovimab Product Sheet
S:P337T	22571	C22571A	Sotrovimab Resistance (10.62-fold)	predicted	Sotrovimab Product Sheet
S:P337H	22572	C22572A	Sotrovimab Resistance (5.13-fold)	predicted	Sotrovimab Product Sheet
S:P337L	22572	C22572T	Sotrovimab Resistance (>192-fold)	predicted	Sotrovimab Product Sheet
S:P337R	22572	C22572G	Sotrovimab Resistance (>192-fold)	predicted	Sotrovimab Product Sheet
S:E340K	22580	G22580A	Sotrovimab Resistance (>297-fold) - Manual Confirmation Required	confirmed	Szemiel et al, 2021 and Sotrovimab Product Sheet
S:E340Q	22580	G22580C	Sotrovimab Resistance (>50-fold) - Manual Confirmation Required	confirmed	Szemiel et al, 2021 and Sotrovimab Product Sheet
S:E340A	22581	A22581C	Sotrovimab Resistance (>100-fold) - Manual Confirmation Required	confirmed	Sotrovimab Product Sheet
S:E340G	22581	A22581G	Sotrovimab Resistance (18.21-fold) - Manual Confirmation Required	confirmed	Szemiel et al, 2021 and Sotrovimab Product Sheet
S:E340V	22581	A22581T	Sotrovimab Resistance (>200-fold) - Manual Confirmation Required	predicted	Sotrovimab Product Sheet
S:E340D	22582	A22582C	Sotrovimab Resistance (10-fold)	predicted	Sotrovimab Product Sheet
S:E340D	22582	A22582T	Sotrovimab Resistance (10-fold)	predicted	Sotrovimab Product Sheet
S:T345P	22595	A22595C	Sotrovimab Resistance (225-fold) - Manual Confirmation Required	predicted	Sotrovimab Product Sheet
S:R346S	22600	A22600C	Sotrovimab Resistance (Unknown Fold Change)	predicted	Unpublished
S:R346S	22600	A22600T	Sotrovimab Resistance (Unknown Fold Change)	predicted	Unpublished
S:R346I	22599	G22599T	Cilgavimab (EVUSHELD) Resistance (>200-fold)	predicted	Evusheld Product Sheet
S:K356T	22628	A22628C	Sotrovimab Resistance (5.90-fold)	predicted	Sotrovimab Product Sheet
S:S371L	22673	TC22673CT	Sotrovimab Resistance (19-fold)	predicted	Sotrovimab Product Sheet
S:S371F	22674	C22674T	Casirivimab (Ronapreve) Resistance (16-fold), Imdevimab (Ronapreve) Resistance (49-fold), Sotrovimab Resistance (13-fold) and Etesevimab Resistance (72-fold)	confirmed	SCARD and Bamlanivimab and etesevimab Product Sheet
S:D405N	22755	G22775A	Casirivimab (Ronapreve) Resistance (26-fold) and Etesevimab Resistance (8.4-fold)	confirmed	Ronapreve Product Sheet and Bamlanivimab and etesevimab Product Sheet
S:R408S	22784	A22786C	Imdevimab (Ronapreve) Resistance (6.9-fold)	confirmed	Ronapreve Product Sheet
S:R408S	22784	A22786T	Imdevimab (Ronapreve) Resistance (6.9-fold)	predicted	Ronapreve Product Sheet
S:Q414R	22803	A22803G	Tixagevimab (EVUSHELD) Resistance (4.6-fold)	predicted	Evusheld Product Sheet
S:K417E	22811	A22811G	Casirivimab (Ronapreve) Resistance (182-fold) and Etesevimab Resistance (714-fold)	predicted	Ronapreve Product Sheet and Bamlanivimab and etesevimab Product Sheet
S:K417R	22812	A22812G	Casirivimab (Ronapreve) Resistance (61-fold)	predicted	Ronapreve Product Sheet
S:K417N	22813	G22813T	Casirivimab (Ronapreve) Resistance (7-fold) and Etesevimab Resistance (667-fold)	confirmed	SCARD, Ronapreve Product Sheet and Bamlanivimab and etesevimab Product Sheet
S:K417N	22813	G22813C	Casirivimab (Ronapreve) Resistance (7-fold) and Etesevimab Resistance (667-fold)	predicted	SCARD, Ronapreve Product Sheet and and Bamlanivimab and etesevimab Product Sheet
S:D420N	22820	G22820A	Etesevimab Resistance	predicted	Bamlanivimab and etesevimab Product Sheet
S:N440K	22880	T22882A	Imdevimab (Ronapreve) Resistance (96-fold)	predicted	Ronapreve Product Sheet
S:N440K	22880	T22882G	Imdevimab (Ronapreve) Resistance (96-fold)	confirmed	Ronapreve Product Sheet
S:K444E	22892	A22892G	Cilgavimab (EVUSHELD) Resistance (>200-fold)	predicted	Evusheld Product Sheet
S:K444Q	22892	A22892C	Bebtelovimab Resistance (208-fold)	predicted	Westendorf et al, 2022 and Bebtelovimab Product Sheet
S:K444Q	22892	A22892C	Cilgavimab (EVUSHELD) Resistance (>200-fold), Imdevimab (Ronapreve) Resistance (>548-fold) and Bebtelovimab Resistance (208-fold)	predicted	Ronapreve Product Sheet and Evusheld Product Sheet
S:K444R	22892	AA22892CG	Cilgavimab (EVUSHELD) Resistance (>200-fold)	predicted	Evusheld Product Sheet
S:K444T	22893	A22893C	Bebtelovimab Resistance (>1,814-fold)	predicted	Bebtelovimab Product Sheet
S:K444T	22893	A22893C	Casirivimab and Imdevimab (Ronapreve) Resistance (6-fold) and Bebtelovimab Resistance (>1,814-fold)	predicted	Ronapreve Product Sheet
S:K444N	22894	G22894C	Bebtelovimab Resistance (>1,901-fold)	predicted	Bebtelovimab Product Sheet
S:K444N	22894	G22894T	Bebtelovimab Resistance (>1,901-fold)	predicted	Bebtelovimab Product Sheet
S:K444N	22894	G22894C	Imdevimab (Ronapreve) Resistance (>755-fold) and Bebtelovimab Resistance (>1,901-fold)	predicted	Ronapreve Product Sheet
S:K444N	22894	G22894T	Imdevimab (Ronapreve) Resistance (>755-fold) and Bebtelovimab Resistance (>1,901-fold)	predicted	Ronapreve Product Sheet
S:V445F	22895	G22895T	Bebtelovimab Resistance (369-fold)	predicted	Westendorf et al, 2022 and Bebtelovimab Product Sheet
S:V445T	22895	GT22895AC	Casirivimab (Ronapreve) Resistance (107-fold)	predicted	Ronapreve Product Sheet
S:V445A	22896	T22896C	Bebtelovimab Resistance (111-fold)	predicted	Bebtelovimab Product Sheet
S:V445A	22896	T22896C	Cilgavimab (EVUSHELD) Resistance (21- to 51-fold), Imdevimab (Ronapreve) Resistance (548-fold) and Bebtelovimab Resistance (111-fold)	predicted	Ronapreve Product Sheet and Evusheld Product Sheet
S:V445G	22896	T22896G	Bebtelovimab Resistance (>730-fold)	predicted	Bebtelovimab Product Sheet
S:G446R	22898	GGT22898AGG	Bebtelovimab Resistance (7-fold)	predicted	Bebtelovimab Product Sheet
S:G446R	22898	GGT22898AGA	Bebtelovimab Resistance (7-fold)	predicted	Bebtelovimab Product Sheet
S:G446S	22898	G22898A	Imdevimab (Ronapreve) Resistance (574-fold)	predicted	Ronapreve Product Sheet
S:G446D	22899	G22899A	Bebtelovimab Resistance (69-fold)	predicted	Bebtelovimab Product Sheet
S:G446V	22899	G22899T	Bebtelovimab Resistance (8-fold)	predicted	Westendorf et al, 2022 and Bebtelovimab Product Sheet
S:G446V	22899	G22899T	Cilgavimab (EVUSHELD) Resistance (4.2-fold) and Bebtelovimab Resistance (8-fold)	predicted	Evusheld Product Sheet
S:N450K	22912	T22912G	Cilgavimab (EVUSHELD) Resistance (9.1-fold)	predicted	Evusheld Product Sheet
S:L452R	22917	T22917G	Cilgavimab (EVUSHELD) Resistance (5.8-fold)	confirmed	Evusheld Product Sheet
S:Y453F	22920	A22920T	Casirivimab (Ronapreve) Resistance (>438-fold)	predicted	Ronapreve Product Sheet
S:L455F	22927	G22927C	Tixagevimab (EVUSHELD) Resistance (2.5- to 4.7-fold) and Casirivimab (Ronapreve) Resistance (80-fold)	predicted	Ronapreve Product Sheet and Evusheld Product Sheet
S:L455F	22927	G22927T	Tixagevimab (EVUSHELD) Resistance (2.5- to 4.7-fold) and Casirivimab (Ronapreve) Resistance (80-fold)	predicted	Ronapreve Product Sheet and Evusheld Product Sheet
S:N460Y	22940	A22940T	Etesevimab Resistance	predicted	Bamlanivimab and etesevimab Product Sheet
S:N460S	22941	A22941G	Etesevimab Resistance	predicted	Bamlanivimab and etesevimab Product Sheet
S:N460T	22941	A22941C	Etesevimab Resistance	predicted	Bamlanivimab and etesevimab Product Sheet
S:N460K	22942	T22942A	Etesevimab Resistance	predicted	Bamlanivimab and etesevimab Product Sheet
S:N460K	22942	T22942G	Etesevimab Resistance	predicted	Bamlanivimab and etesevimab Product Sheet
S:G476S	22988	G22988A	Tixagevimab (EVUSHELD) Resistance (3.3-fold)	predicted	Evusheld Product Sheet
S:E484A	23012	GA23012AG	Bamlanivimab Resistance (>1000-fold), Casirimivab (Ronapreve) Resistance (6.7-fold)	predicted	Ronapreve Product Sheet, Evusheld Product Sheet and Bamlanivimab and etesevimab Product Sheet
S:E484K	23012	G23012A	Tixagevimab and Cilgavimab (EVUSHELD) Resistance (5.8-fold), Casirivimab (Ronapreve) Resistance (25-fold) and Bamlanivimab and Etesevimab Resistance (24-fold)	confirmed	Ronapreve Product Sheet, Evusheld Product Sheet and Bamlanivimab and etesevimab Product Sheet
S:E484Q	23012	G23012C	Tixagevimab (EVUSHELD) Resistance (2.4- to 5.4-fold) and Bamlanivimab and Etesevimab Resistance (17-fold)	alignment	Evusheld Product Sheet and Bamlanivimab and etesevimab Product Sheet
S:E484D	23014	A23014C	Tixagevimab (EVUSHELD) Resistance (7.1-fold) and Bamlanivimab and Etesevimab Resistance (145-fold)	predicted	Evusheld Product Sheet and Bamlanivimab and etesevimab Product Sheet
S:E484D	23014	A23014T	Tixagevimab (EVUSHELD) Resistance (7.1-fold) and Bamlanivimab and Etesevimab Resistance (145-fold)	predicted	Evusheld Product Sheet and Bamlanivimab and etesevimab Product Sheet
S:F486V	23018	T23018G	Tixagevimab (EVUSHELD) Resistance (121- to 149-fold) and Casirivimab (Ronapreve) Resistance (>438-fold)	predicted	Ronapreve Product Sheet and Evusheld Product Sheet
S:F486S	23019	T23019C	Tixagevimab (EVUSHELD) Resistance (>600-fold)	predicted	Evusheld Product Sheet
S:F490S	23030	TT23030AG	Bamlanivimab Resistance	predicted	Bamlanivimab and etesevimab Product Sheet
S:Q493K	23039	C23039A	Tixagevimab and Cilgavimab (EVUSHELD) Resistance (3.4-fold) and Casirivimab (Ronapreve) Resistance (>438-fold)	predicted	Ronapreve Product Sheet and Evusheld Product Sheet
S:Q493R	23039	A23040G	Casirivimab (Ronapreve) Resistance (42-fold), Tixagevimab (EVUSHELD) Resistance (7.9-fold) and Bamlanivimab and Etesevimab Resistance (1,054-fold)	confirmed	SCARD, Evusheld Product Sheet and and Bamlanivimab and etesevimab Product Sheet
S:S494P	23042	T23042C	Bamlanivimab Resistance	predicted	Bamlanivimab and etesevimab Product Sheet
S:P499S	23057	CC23057AG	Bebtelovimab Resistance (25-fold)	predicted	Bebtelovimab Product Sheet
S:P499H	23058	C23058A	Bebtelovimab Resistance (>1,606-fold)	predicted	Bebtelovimab Product Sheet
S:P499R	23058	C23058G	Bebtelovimab Resistance (>1,870-fold)	predicted	Bebtelovimab Product Sheet
S:N501Y	23063	A23063T	Etesevimab Resistance (5-fold) and Regdanvimab Resistance (5.5-fold), Alpha (B.1.1.7-like), B.1.1.7-like+E484K, Beta (B.1.351-like), Gamma (P.1-like), Theta (P.3-like), Mu (B.1.621-like), Omicron (Unassigned)	confirmed	Bamlanivimab and etesevimab Product Sheet
S:N856K	24128	C24128A	Etesevimab Resistance (10-fold)	predicted	Bamlanivimab and etesevimab Product Sheet
S:N856K	24128	C24128G	Etesevimab Resistance (10-fold)	predicted	Bamlanivimab and etesevimab Product Sheet
S:N969K	24467	C24469A	Etesevimab Resistance (5.4-fold)	predicted	Bamlanivimab and etesevimab Product Sheet
S:N969K	24467	C24469G	Etesevimab Resistance (5.4-fold)	predicted	Bamlanivimab and etesevimab Product Sheet
S:T1009I	24588	C24588T	Tixagevimab and Cilgavimab (EVUSHELD) Resistance (4.5-fold)	predicted	Evusheld Product Sheet
REFERENCES
				Agostini ML, Pruijssers AJ, Chappell JD, Gribble J, Lu X, Andres EL, et al. Small-Molecule Antiviral beta-d-N (4)-Hydroxycytidine Inhibits a Proofreading-Intact Coronavirus with a High Genetic Barrier to Resistance. J Virol. 2019;93(24)
				Focosi D, Maggi F, McConnell S, Casadevall A. Very low levels of remdesivir resistance in SARS-COV-2 genomes after 18 months of massive usage during the COVID19 pandemic: A GISAID exploratory analysis. Antiviral Res. 2022;198:105247.
				Gandhi S, Klein J, Robertson AJ, Pena-Hernandez MA, Lin MJ, Roychoudhury P, et al. De novo emergence of a remdesivir resistance mutation during treatment of persistent SARS-CoV-2 infection in an immunocompromised patient: a case report. Nat Commun. 2022;13(1):1547.
				Mohammad A, Al-Mulla F, Wei DQ, Abubaker J. Remdesivir MD Simulations Suggest a More Favourable Binding to SARS-CoV-2 RNA Dependent RNA Polymerase Mutant P323L Than Wild-Type. Biomolecules. 2021;11(7).
				Rockett R, Basile K, Maddocks S, Fong W, Agius JE, Johnson-Mackinnon J, et al. Resistance Mutations in SARS-CoV-2 Delta Variant after Sotrovimab Use. N Engl J Med. 2022;386(15):1477-9.
				Szemiel AM, Merits A, Orton RJ, MacLean OA, Pinto RM, Wickenhagen A, et al. In vitro selection of Remdesivir resistance suggests evolutionary predictability of SARS-CoV-2. PLoS Pathog. 2021;17(9):e1009929.
				Ullrich S, Ekanayake KB, Otting G, Nitsche C. Main protease mutants of SARS-CoV-2 variants remain susceptible to nirmatrelvir. Bioorg Med Chem Lett. 2022;62:128629.
				Westendorf K, Zentelis S, Wang L, Foster D, Vaillancourt P, Wiggin M, et al. LY-CoV1404 (bebtelovimab) potently neutralizes SARS-CoV-2 variants. bioRxiv. 2022.
Bebtelovimab Product Sheet				https://www.fda.gov/media/156152/download
Sotrovimab Product Sheet				https://www.tga.gov.au/sites/default/files/xevudy-pi.pdf
Remdesivir Product Sheet				https://www.tga.gov.au/sites/default/files/auspar-remdesivir-200720-pi.pdf
Paxlovid Product Sheet				https://www.fda.gov/media/155050/download
Stanford Coronavirus Antiviral and Resistance Database (SCARD)				https://covdb.stanford.edu/page/susceptibility-data
Ronapreve Product Sheet				https://www.ebs.tga.gov.au/ebs/picmi/picmirepository.nsf/pdf?OpenAgent&id=CP-2021-PI-02271-1&d=20220505172310101
Evusheld Product Sheet				https://www.tga.gov.au/sites/default/files/evusheld-pi.pdf
Bamlanivimab and etesevimab Product Sheet				https://www.fda.gov/media/145802/download

## Sheet: Total Screened Isolates
GISAID ID	Pango Lineage	VOC
hCoV-19/Australia/NSW100/2020	A.1	N/A
hCoV-19/Australia/NSW1000/2020	D.2	N/A
hCoV-19/Australia/NSW1001/2020	D.2	N/A
hCoV-19/Australia/NSW1002/2020	D.2	N/A
hCoV-19/Australia/NSW1003/2020	D.2	N/A
hCoV-19/Australia/NSW1004/2020	D.2	N/A
hCoV-19/Australia/NSW1005/2020	D.2	N/A
hCoV-19/Australia/NSW1006/2020	D.2	N/A
hCoV-19/Australia/NSW1007/2020	D.2	N/A
hCoV-19/Australia/NSW1008/2020	D.2	N/A
hCoV-19/Australia/NSW1009/2020	D.2	N/A
hCoV-19/Australia/NSW101/2020	B	N/A
hCoV-19/Australia/NSW1010/2020	D.2	N/A
hCoV-19/Australia/NSW1011/2020	D.2	N/A
hCoV-19/Australia/NSW1012/2020	D.2	N/A
hCoV-19/Australia/NSW1013/2020	D.2	N/A
hCoV-19/Australia/NSW1014/2020	D.2	N/A
hCoV-19/Australia/NSW1015/2020	B.1	N/A
hCoV-19/Australia/NSW1016/2020	B.1	N/A
hCoV-19/Australia/NSW1017/2020	A.2.2	N/A
hCoV-19/Australia/NSW1018/2020	B.1	N/A
hCoV-19/Australia/NSW1019/2020	B.1.1	N/A
hCoV-19/Australia/NSW102/2020	B.1	N/A
hCoV-19/Australia/NSW1020/2020	B.1.356	N/A
hCoV-19/Australia/NSW1021/2020	B.1	N/A
hCoV-19/Australia/NSW1023/2020	B.1.319	N/A
hCoV-19/Australia/NSW1024/2020	B.1	N/A
hCoV-19/Australia/NSW1025/2020	B.29	N/A
hCoV-19/Australia/NSW1025/2020	B.29	N/A
hCoV-19/Australia/NSW1026/2020	B.1	N/A
hCoV-19/Australia/NSW1027/2020	A	N/A
hCoV-19/Australia/NSW1028/2020	B.29	N/A
hCoV-19/Australia/NSW1029/2020	B.6	N/A
hCoV-19/Australia/NSW103/2020	B.1	N/A
hCoV-19/Australia/NSW1030/2020	B.29	N/A
hCoV-19/Australia/NSW1031/2020	D.2	N/A
hCoV-19/Australia/NSW1032/2020	B.1.2	N/A
hCoV-19/Australia/NSW1033/2020	B.1	N/A
hCoV-19/Australia/NSW1034/2020	B.1	N/A
hCoV-19/Australia/NSW1035/2020	B.1.1.28	N/A
hCoV-19/Australia/NSW1036/2020	B.1.36.38	N/A
hCoV-19/Australia/NSW1037/2020	B.1.1.133	N/A
hCoV-19/Australia/NSW1038/2020	B.1.2	N/A
hCoV-19/Australia/NSW1039/2020	B.1.1.254	N/A
hCoV-19/Australia/NSW104/2020	B.1	N/A
hCoV-19/Australia/NSW1040/2020	B.1.1.133	N/A
hCoV-19/Australia/NSW1041/2020	B.1.1	N/A
hCoV-19/Australia/NSW1042/2020	B.1.1.317	N/A
hCoV-19/Australia/NSW1043/2020	B.1.1.189	N/A
hCoV-19/Australia/NSW1044/2020	B.1.1.70	N/A
hCoV-19/Australia/NSW1045/2020	C.35	N/A
hCoV-19/Australia/NSW1046/2020	B.1.1.28	N/A
hCoV-19/Australia/NSW1047/2020	D.2	N/A
hCoV-19/Australia/NSW1048/2020	B.1.36	N/A
hCoV-19/Australia/NSW1049/2020	B.1.36.8	N/A
hCoV-19/Australia/NSW105/2020	B.1	N/A
hCoV-19/Australia/NSW1050/2020	B.1	N/A
hCoV-19/Australia/NSW1051/2020	B.1.2	N/A
hCoV-19/Australia/NSW1052/2020	B.1.243	N/A
hCoV-19/Australia/NSW1053/2020	D.2	N/A
hCoV-19/Australia/NSW1054/2020	B.1	N/A
hCoV-19/Australia/NSW1055/2020	B.1.36	N/A
hCoV-19/Australia/NSW1056/2020	B.1.1.133	N/A
hCoV-19/Australia/NSW1057/2020	D.2	N/A
hCoV-19/Australia/NSW1058/2020	D.2	N/A
hCoV-19/Australia/NSW1059/2020	D.2	N/A
hCoV-19/Australia/NSW106/2020	B.1	N/A
hCoV-19/Australia/NSW1060/2020	D.2	N/A
hCoV-19/Australia/NSW1061/2020	D.2	N/A
hCoV-19/Australia/NSW1062/2020	Unassigned	N/A
hCoV-19/Australia/NSW1063/2020	D.2	N/A
hCoV-19/Australia/NSW1064/2020	D.2	N/A
hCoV-19/Australia/NSW1065/2020	D.2	N/A
hCoV-19/Australia/NSW1066/2020	D.2	N/A
hCoV-19/Australia/NSW1067/2020	D.2	N/A
hCoV-19/Australia/NSW1068/2020	B.1	N/A
hCoV-19/Australia/NSW1069/2020	B.1	N/A
hCoV-19/Australia/NSW107/2020	B.1	N/A
hCoV-19/Australia/NSW1070/2020	D.2	N/A
hCoV-19/Australia/NSW1071/2020	D.2	N/A
hCoV-19/Australia/NSW1072/2020	D.2	N/A
hCoV-19/Australia/NSW1073/2020	D.2	N/A
hCoV-19/Australia/NSW1074/2020	D.2	N/A
hCoV-19/Australia/NSW1075/2020	D.2	N/A
hCoV-19/Australia/NSW1076/2020	B.1.2	N/A
hCoV-19/Australia/NSW1077/2020	B.1.1.28	N/A
hCoV-19/Australia/NSW1078/2020	D.2	N/A
hCoV-19/Australia/NSW1079/2020	B.1.2	N/A
hCoV-19/Australia/NSW108/2020	B.1	N/A
hCoV-19/Australia/NSW1080/2020	D.2	N/A
hCoV-19/Australia/NSW1081/2020	D.2	N/A
hCoV-19/Australia/NSW1082/2020	D.2	N/A
hCoV-19/Australia/NSW1083/2020	B.1.1.284	N/A
hCoV-19/Australia/NSW1084/2020	D.2	N/A
hCoV-19/Australia/NSW1085/2020	D.2	N/A
hCoV-19/Australia/NSW1086/2020	B.1.2	N/A
hCoV-19/Australia/NSW1087/2020	D.2	N/A
hCoV-19/Australia/NSW1088/2020	D.2	N/A
hCoV-19/Australia/NSW1089/2020	D.2	N/A
hCoV-19/Australia/NSW109/2020	B.1	N/A
hCoV-19/Australia/NSW1090/2020	D.2	N/A
hCoV-19/Australia/NSW1091/2020	D.2	N/A
hCoV-19/Australia/NSW1092/2020	D.2	N/A
hCoV-19/Australia/NSW1093/2020	D.2	N/A
hCoV-19/Australia/NSW1094/2020	D.2	N/A
hCoV-19/Australia/NSW1095/2020	D.2	N/A
hCoV-19/Australia/NSW1096/2020	D.2	N/A
hCoV-19/Australia/NSW1097/2020	D.2	N/A
hCoV-19/Australia/NSW1098/2020	B.1.240	N/A
hCoV-19/Australia/NSW1099/2020	B.1.1	N/A
hCoV-19/Australia/NSW110/2020	B.1	N/A
hCoV-19/Australia/NSW1100/2020	B.1.36	N/A
hCoV-19/Australia/NSW1101/2020	B.1.36	N/A
hCoV-19/Australia/NSW1102/2020	B.1.36	N/A
hCoV-19/Australia/NSW1103/2020	B.1.1.25	N/A
hCoV-19/Australia/NSW1104/2020	B.1.1.389	N/A
hCoV-19/Australia/NSW1105/2020	B.1.1	N/A
hCoV-19/Australia/NSW1106/2020	B.1.177	N/A
hCoV-19/Australia/NSW1107/2020	B.1.1.431	N/A
hCoV-19/Australia/NSW1108/2020	B.1.1.431	N/A
hCoV-19/Australia/NSW1109/2020	B.1	N/A
hCoV-19/Australia/NSW111/2020	B.1	N/A
hCoV-19/Australia/NSW1110/2020	B.1.1	N/A
hCoV-19/Australia/NSW1111/2020	B.1	N/A
hCoV-19/Australia/NSW1112/2020	D.2	N/A
hCoV-19/Australia/NSW1113/2020	D.2	N/A
hCoV-19/Australia/NSW1114/2020	D.2	N/A
hCoV-19/Australia/NSW1115/2020	B.1.1	N/A
hCoV-19/Australia/NSW1116/2020	B.1.426	N/A
hCoV-19/Australia/NSW1117/2020	B.1.36.36	N/A
hCoV-19/Australia/NSW1118/2020	D.2	N/A
hCoV-19/Australia/NSW1119/2020	B.1.1	N/A
hCoV-19/Australia/NSW112/2020	B.1	N/A
hCoV-19/Australia/NSW1120/2020	B.1.36	N/A
hCoV-19/Australia/NSW1121/2020	B.1.9.5	N/A
hCoV-19/Australia/NSW1122/2020	B.1.9.5	N/A
hCoV-19/Australia/NSW1123/2020	B.4.8	N/A
hCoV-19/Australia/NSW1124/2020	B.1.160	N/A
hCoV-19/Australia/NSW1125/2020	B.1.1.46	N/A
hCoV-19/Australia/NSW1126/2020	B.1.36.1	N/A
hCoV-19/Australia/NSW1127/2020	B.1.1.353	N/A
hCoV-19/Australia/NSW1128/2020	B.1.1	N/A
hCoV-19/Australia/NSW1128/2020	B.1.1	N/A
hCoV-19/Australia/NSW1129/2020	B.1.258.9	N/A
hCoV-19/Australia/NSW113/2020	B.1	N/A
hCoV-19/Australia/NSW1130/2020	B.1.1.216	N/A
hCoV-19/Australia/NSW1131/2020	B.1.1	N/A
hCoV-19/Australia/NSW1132/2020	D.2	N/A
hCoV-19/Australia/NSW1133/2020	B.1.459	N/A
hCoV-19/Australia/NSW1134/2020	B.1	N/A
hCoV-19/Australia/NSW1135/2020	B.6	N/A
hCoV-19/Australia/NSW1136/2020	B.6	N/A
hCoV-19/Australia/NSW1137/2020	B.1	N/A
hCoV-19/Australia/NSW1139/2020	B.1	N/A
hCoV-19/Australia/NSW114/2020	B.1	N/A
hCoV-19/Australia/NSW1140/2020	B.1.1	N/A
hCoV-19/Australia/NSW1141/2020	B.1.221	N/A
hCoV-19/Australia/NSW1142/2020	B.1.160	N/A
hCoV-19/Australia/NSW1143/2020	B.1.36	N/A
hCoV-19/Australia/NSW1145/2020	B.1.564.1	N/A
hCoV-19/Australia/NSW1146/2020	D.2	N/A
hCoV-19/Australia/NSW1146/2020	D.2	N/A
hCoV-19/Australia/NSW1148/2020	B.1.36	N/A
hCoV-19/Australia/NSW1149/2020	D.2	N/A
hCoV-19/Australia/NSW115/2020	B.1	N/A
hCoV-19/Australia/NSW1150/2020	B.1.1.243	N/A
hCoV-19/Australia/NSW1151/2020	B.1.1	N/A
hCoV-19/Australia/NSW1152/2020	B.1.2	N/A
hCoV-19/Australia/NSW1153/2020	B.1.2	N/A
hCoV-19/Australia/NSW1154/2020	D.2	N/A
hCoV-19/Australia/NSW1155/2020	D.2	N/A
hCoV-19/Australia/NSW1156/2020	B.1.1	N/A
hCoV-19/Australia/NSW1157/2020	B.1.1	N/A
hCoV-19/Australia/NSW1158/2020	B.1.177.87	N/A
hCoV-19/Australia/NSW1159/2020	B.1.1	N/A
hCoV-19/Australia/NSW116/2020	B.1	N/A
hCoV-19/Australia/NSW1161/2020	D.2	N/A
hCoV-19/Australia/NSW1162/2020	D.2	N/A
hCoV-19/Australia/NSW1163/2020	D.2	N/A
hCoV-19/Australia/NSW1164/2020	D.2	N/A
hCoV-19/Australia/NSW1165/2020	D.2	N/A
hCoV-19/Australia/NSW1166/2020	D.2	N/A
hCoV-19/Australia/NSW1167/2020	D.2	N/A
hCoV-19/Australia/NSW1168/2020	B.1.1.312	N/A
hCoV-19/Australia/NSW1169/2020	B.1.1.1	N/A
hCoV-19/Australia/NSW117/2020	B.1.415	N/A
hCoV-19/Australia/NSW1170/2020	B.1.221	N/A
hCoV-19/Australia/NSW1172/2020	D.2	N/A
hCoV-19/Australia/NSW1173/2020	D.2	N/A
hCoV-19/Australia/NSW1174/2020	B.1.1	N/A
hCoV-19/Australia/NSW1176/2020	B.1.177	N/A
hCoV-19/Australia/NSW1177/2020	B.1.221	N/A
hCoV-19/Australia/NSW1178/2020	B.1.1	N/A
hCoV-19/Australia/NSW118/2020	B.1	N/A
hCoV-19/Australia/NSW1180/2020	B.1.160	N/A
hCoV-19/Australia/NSW1181/2020	B.1.2	N/A
hCoV-19/Australia/NSW1182/2020	B.1.36	N/A
hCoV-19/Australia/NSW1184/2020	B.1.2	N/A
hCoV-19/Australia/NSW1186/2020	B.1.177.57	N/A
hCoV-19/Australia/NSW1187/2020	B.1.1.216	N/A
hCoV-19/Australia/NSW1188/2020	B.1.160	N/A
hCoV-19/Australia/NSW1189/2020	B.1.160	N/A
hCoV-19/Australia/NSW119/2020	B.1.319	N/A
hCoV-19/Australia/NSW1190/2020	B.1.1.39	N/A
hCoV-19/Australia/NSW1191/2020	B.1.36	N/A
hCoV-19/Australia/NSW1193/2020	Unassigned	N/A
hCoV-19/Australia/NSW1194/2020	B.1.36.10	N/A
hCoV-19/Australia/NSW1195/2020	B.1.160	N/A
hCoV-19/Australia/NSW1196/2020	B.1.36	N/A
hCoV-19/Australia/NSW1197/2020	B.1.1	N/A
hCoV-19/Australia/NSW1198/2020	B.1.160	N/A
hCoV-19/Australia/NSW1199/2020	B.1.258	N/A
hCoV-19/Australia/NSW120/2020	B.1.319	N/A
hCoV-19/Australia/NSW1200/2020	B.1.160	N/A
hCoV-19/Australia/NSW1201/2020	B.1.237	N/A
hCoV-19/Australia/NSW1202/2020	B.1.1.344	N/A
hCoV-19/Australia/NSW1202/2020	B.1.1.344	N/A
hCoV-19/Australia/NSW1203/2020	B.1.2	N/A
hCoV-19/Australia/NSW1204/2020	AL.1	N/A
hCoV-19/Australia/NSW1204/2020	AL.1	N/A
hCoV-19/Australia/NSW1205/2020	B.1.1	N/A
hCoV-19/Australia/NSW1206/2020	B.1.1.25	N/A
hCoV-19/Australia/NSW1207/2020	B.1.36	N/A
hCoV-19/Australia/NSW1208/2020	B.1.1.25	N/A
hCoV-19/Australia/NSW1209/2020	B.1.240	N/A
hCoV-19/Australia/NSW121/2020	B.1.319	N/A
hCoV-19/Australia/NSW1211/2020	B.1.2	N/A
hCoV-19/Australia/NSW1212/2020	B.1.36.19	N/A
hCoV-19/Australia/NSW1213/2020	B.1.36.19	N/A
hCoV-19/Australia/NSW1214/2020	B.1.2	N/A
hCoV-19/Australia/NSW1215/2020	B.1.36	N/A
hCoV-19/Australia/NSW1216/2020	B.1.36	N/A
hCoV-19/Australia/NSW1217/2020	B.1.1	N/A
hCoV-19/Australia/NSW1218/2020	B.1.459	N/A
hCoV-19/Australia/NSW1219/2020	B.1.2	N/A
hCoV-19/Australia/NSW122/2020	B.1.319	N/A
hCoV-19/Australia/NSW1220/2020	B.1.517.1	N/A
hCoV-19/Australia/NSW1221/2020	B.1.36	N/A
hCoV-19/Australia/NSW1222/2020	B.1.1	N/A
hCoV-19/Australia/NSW1223/2020	B.1.1.25	N/A
hCoV-19/Australia/NSW1224/2020	B.1.177	N/A
hCoV-19/Australia/NSW1225/2020	B.1	N/A
hCoV-19/Australia/NSW1226/2020	B.1.1.214	N/A
hCoV-19/Australia/NSW1227/2020	B.1.517.1	N/A
hCoV-19/Australia/NSW1228/2020	B.1.177.44	N/A
hCoV-19/Australia/NSW1229/2020	B.1.36	N/A
hCoV-19/Australia/NSW123/2020	B.1.319	N/A
hCoV-19/Australia/NSW1230/2020	B.1.568	N/A
hCoV-19/Australia/NSW1231/2020	B.1.517.1	N/A
hCoV-19/Australia/NSW1232/2020	B.1.2	N/A
hCoV-19/Australia/NSW1233/2020	B.1.2	N/A
hCoV-19/Australia/NSW1234/2020	B.1.240	N/A
hCoV-19/Australia/NSW1235/2020	B.1.517.1	N/A
hCoV-19/Australia/NSW1236/2020	B.1.1.1	N/A
hCoV-19/Australia/NSW1237/2020	C.36	N/A
hCoV-19/Australia/NSW1238/2020	B.1.170	N/A
hCoV-19/Australia/NSW1239/2020	B.1.2	N/A
hCoV-19/Australia/NSW124/2020	B.1.319	N/A
hCoV-19/Australia/NSW1240/2020	B.1	N/A
hCoV-19/Australia/NSW1241/2020	B.1.429	N/A
hCoV-19/Australia/NSW1242/2020	B.1.1.7	Alpha
hCoV-19/Australia/NSW1243/2020	B.1.36	N/A
hCoV-19/Australia/NSW1244/2020	B.1.517.1	N/A
hCoV-19/Australia/NSW1245/2020	B.1.517.1	N/A
hCoV-19/Australia/NSW1246/2020	B.1.517.1	N/A
hCoV-19/Australia/NSW1247/2020	B.1.517.1	N/A
hCoV-19/Australia/NSW1248/2020	B.1.517.1	N/A
hCoV-19/Australia/NSW1249/2020	B.1.517.1	N/A
hCoV-19/Australia/NSW125/2020	B.1.319	N/A
hCoV-19/Australia/NSW1250/2020	B.1.517.1	N/A
hCoV-19/Australia/NSW1251/2020	B.1.517.1	N/A
hCoV-19/Australia/NSW1252/2020	B.1.517.1	N/A
hCoV-19/Australia/NSW1253/2020	B.1.517.1	N/A
hCoV-19/Australia/NSW1254/2020	B.1.517.1	N/A
hCoV-19/Australia/NSW1255/2020	B.1.517.1	N/A
hCoV-19/Australia/NSW1256/2020	B.1.517.1	N/A
hCoV-19/Australia/NSW1257/2020	B.1.517.1	N/A
hCoV-19/Australia/NSW1258/2020	B.1.517.1	N/A
hCoV-19/Australia/NSW1259/2020	B.1.517.1	N/A
hCoV-19/Australia/NSW126/2020	B.1.319	N/A
hCoV-19/Australia/NSW1260/2020	B.1.517.1	N/A
hCoV-19/Australia/NSW1261/2020	B.1.517.1	N/A
hCoV-19/Australia/NSW1262/2020	B.1.517.1	N/A
hCoV-19/Australia/NSW1263/2020	B.1.1.416	N/A
hCoV-19/Australia/NSW1264/2020	B.1.1.416	N/A
hCoV-19/Australia/NSW1265/2020	Unassigned	N/A
hCoV-19/Australia/NSW1266/2020	B.1.517.1	N/A
hCoV-19/Australia/NSW1267/2020	B.1.517.1	N/A
hCoV-19/Australia/NSW1268/2020	B.1.517.1	N/A
hCoV-19/Australia/NSW1269/2020	B.1.517.1	N/A
hCoV-19/Australia/NSW127/2020	B.1.319	N/A
hCoV-19/Australia/NSW1270/2020	B.1.517.1	N/A
hCoV-19/Australia/NSW1271/2020	B.1.517.1	N/A
hCoV-19/Australia/NSW1272/2020	B.1.517.1	N/A
hCoV-19/Australia/NSW1273/2020	B.1.517.1	N/A
hCoV-19/Australia/NSW1274/2020	B.1.517.1	N/A
hCoV-19/Australia/NSW1275/2020	B.1.517.1	N/A
hCoV-19/Australia/NSW1276/2020	B.1.517.1	N/A
hCoV-19/Australia/NSW1277/2020	B.1.517.1	N/A
hCoV-19/Australia/NSW1278/2020	B.1.517.1	N/A
hCoV-19/Australia/NSW1279/2020	B.1.517.1	N/A
hCoV-19/Australia/NSW128/2020	B.1	N/A
hCoV-19/Australia/NSW1280/2020	B.1.517.1	N/A
hCoV-19/Australia/NSW1281/2020	B.1.517.1	N/A
hCoV-19/Australia/NSW1282/2020	B.1.517.1	N/A
hCoV-19/Australia/NSW1283/2020	B.1.517.1	N/A
hCoV-19/Australia/NSW1284/2020	B.1.177.57	N/A
hCoV-19/Australia/NSW1285/2020	B.1.36.19	N/A
hCoV-19/Australia/NSW1286/2020	B.1.36.19	N/A
hCoV-19/Australia/NSW1287/2020	B.1.2	N/A
hCoV-19/Australia/NSW1288/2020	B.1	N/A
hCoV-19/Australia/NSW1289/2020	B.1.398	N/A
hCoV-19/Australia/NSW129/2020	B.1.319	N/A
hCoV-19/Australia/NSW1290/2020	B.1.596.1	N/A
hCoV-19/Australia/NSW1291/2020	B.1.1	N/A
hCoV-19/Australia/NSW1292/2020	B.1.258	N/A
hCoV-19/Australia/NSW1293/2020	B.1.36	N/A
hCoV-19/Australia/NSW1294/2020	B.1.36	N/A
hCoV-19/Australia/NSW1295/2020	B.1.160	N/A
hCoV-19/Australia/NSW1296/2020	B.1.1.307	N/A
hCoV-19/Australia/NSW1297/2020	B.1.258	N/A
hCoV-19/Australia/NSW1298/2020	B.1.2	N/A
hCoV-19/Australia/NSW1299/2020	B.1.1.70	N/A
hCoV-19/Australia/NSW130/2020	B.1	N/A
hCoV-19/Australia/NSW1300/2020	B.1.36	N/A
hCoV-19/Australia/NSW1301/2020	B.1.1.307	N/A
hCoV-19/Australia/NSW1302/2020	B.1.517.1	N/A
hCoV-19/Australia/NSW1303/2020	B.1.517.1	N/A
hCoV-19/Australia/NSW1304/2020	B.1.517.1	N/A
hCoV-19/Australia/NSW1305/2020	B.1.517.1	N/A
hCoV-19/Australia/NSW1306/2020	B.1.517.1	N/A
hCoV-19/Australia/NSW1307/2020	B.1.517.1	N/A
hCoV-19/Australia/NSW1308/2020	B.1.517.1	N/A
hCoV-19/Australia/NSW1309/2020	B.1.517.1	N/A
hCoV-19/Australia/NSW131/2020	B.1.319	N/A
hCoV-19/Australia/NSW1310/2020	B.1.1.416	N/A
hCoV-19/Australia/NSW1311/2020	B.1.517.1	N/A
hCoV-19/Australia/NSW1312/2020	B.1.517.1	N/A
hCoV-19/Australia/NSW1313/2020	B.1.517.1	N/A
hCoV-19/Australia/NSW1314/2020	B.1.517.1	N/A
hCoV-19/Australia/NSW1315/2020	B.1.517.1	N/A
hCoV-19/Australia/NSW1316/2020	B.1.517.1	N/A
hCoV-19/Australia/NSW1317/2020	B.1.517.1	N/A
hCoV-19/Australia/NSW1318/2020	B.1.517.1	N/A
hCoV-19/Australia/NSW1319/2020	B.1.517.1	N/A
hCoV-19/Australia/NSW132/2020	B.1	N/A
hCoV-19/Australia/NSW1320/2020	B.1.2	N/A
hCoV-19/Australia/NSW1321/2020	B.1.1.416	N/A
hCoV-19/Australia/NSW1322/2020	B.1.438.1	N/A
hCoV-19/Australia/NSW1323/2020	B.1.2	N/A
hCoV-19/Australia/NSW1324/2020	B.1.177.86	N/A
hCoV-19/Australia/NSW1325/2020	B.1.243	N/A
hCoV-19/Australia/NSW1326/2020	B.1.2	N/A
hCoV-19/Australia/NSW1327/2020	B.1.517.1	N/A
hCoV-19/Australia/NSW1328/2020	B.1.517.1	N/A
hCoV-19/Australia/NSW1329/2020	B.1.517.1	N/A
hCoV-19/Australia/NSW133/2020	B.1	N/A
hCoV-19/Australia/NSW1330/2020	B.1.517.1	N/A
hCoV-19/Australia/NSW1331/2020	B.1.517.1	N/A
hCoV-19/Australia/NSW1332/2020	B.1.1.416	N/A
hCoV-19/Australia/NSW1333/2020	B.1.517.1	N/A
hCoV-19/Australia/NSW1334/2020	B.1.517.1	N/A
hCoV-19/Australia/NSW1335/2020	B.1.517.1	N/A
hCoV-19/Australia/NSW1336/2020	B.1.517.1	N/A
hCoV-19/Australia/NSW1337/2020	B.1.517.1	N/A
hCoV-19/Australia/NSW1338/2020	B.1.517.1	N/A
hCoV-19/Australia/NSW1339/2020	B.1.1.416	N/A
hCoV-19/Australia/NSW134/2020	B.1	N/A
hCoV-19/Australia/NSW1340/2020	B.1.517.1	N/A
hCoV-19/Australia/NSW1341/2020	B.1.517.1	N/A
hCoV-19/Australia/NSW1342/2020	B.1.517.1	N/A
hCoV-19/Australia/NSW1343/2020	B.1.517.1	N/A
hCoV-19/Australia/NSW1344/2020	B.1.517.1	N/A
hCoV-19/Australia/NSW1345/2020	B.1.517.1	N/A
hCoV-19/Australia/NSW1346/2020	B.1.517.1	N/A
hCoV-19/Australia/NSW1347/2020	B.1.517.1	N/A
hCoV-19/Australia/NSW1348/2020	B.1.517.1	N/A
hCoV-19/Australia/NSW1349/2020	B.1.517.1	N/A
hCoV-19/Australia/NSW135/2020	B.1	N/A
hCoV-19/Australia/NSW1350/2020	B.1.517.1	N/A
hCoV-19/Australia/NSW1351/2020	B.1.517.1	N/A
hCoV-19/Australia/NSW1352/2020	B.1.517.1	N/A
hCoV-19/Australia/NSW1353/2020	B.1.517.1	N/A
hCoV-19/Australia/NSW1354/2020	B.1.517.1	N/A
hCoV-19/Australia/NSW1355/2020	B.1.517.1	N/A
hCoV-19/Australia/NSW1356/2020	B.1.517.1	N/A
hCoV-19/Australia/NSW1357/2020	B.1.517.1	N/A
hCoV-19/Australia/NSW1358/2020	B.1.517.1	N/A
hCoV-19/Australia/NSW1359/2020	B.1.517.1	N/A
hCoV-19/Australia/NSW136/2020	B.1	N/A
hCoV-19/Australia/NSW1360/2020	B.1.517.1	N/A
hCoV-19/Australia/NSW1361/2020	B.1.1.416	N/A
hCoV-19/Australia/NSW1362/2020	B.1.517.1	N/A
hCoV-19/Australia/NSW1363/2020	B.1.517.1	N/A
hCoV-19/Australia/NSW1364/2020	B.1.517.1	N/A
hCoV-19/Australia/NSW1365/2020	B.1.517.1	N/A
hCoV-19/Australia/NSW1366/2020	B.1.517.1	N/A
hCoV-19/Australia/NSW1367/2020	B.1.1.416	N/A
hCoV-19/Australia/NSW1368/2020	B.1.1.416	N/A
hCoV-19/Australia/NSW1369/2020	B.1.1.416	N/A
hCoV-19/Australia/NSW137/2020	B.1	N/A
hCoV-19/Australia/NSW1370/2020	B.1.1.416	N/A
hCoV-19/Australia/NSW-ICPMR-1/2021	AY.39.1	Delta
hCoV-19/Australia/NSW-ICPMR-10/2021	AY.39.1	Delta
hCoV-19/Australia/NSW-ICPMR-100/2021	AY.39.1	Delta
hCoV-19/Australia/NSW-ICPMR-1000/2021	AY.39.1	Delta
hCoV-19/Australia/NSW1375/2020	B.1.429	N/A
hCoV-19/Australia/NSW1376/2020	B.1.1.63	N/A
hCoV-19/Australia/NSW1377/2020	B.1.2	N/A
hCoV-19/Australia/NSW1378/2020	B.1.517.1	N/A
hCoV-19/Australia/NSW1379/2020	B.1.517.1	N/A
hCoV-19/Australia/NSW138/2020	B.1	N/A
hCoV-19/Australia/NSW1380/2020	C.36	N/A
hCoV-19/Australia/NSW1381/2020	B.1.1.7	Alpha
hCoV-19/Australia/NSW1382/2020	B.1.1.7	Alpha
hCoV-19/Australia/NSW1383/2020	B.1.1.7	Alpha
hCoV-19/Australia/NSW1384/2020	B.1.1.216	N/A
hCoV-19/Australia/NSW1385/2020	B.1.470	N/A
hCoV-19/Australia/NSW1386/2020	B.1.517.1	N/A
hCoV-19/Australia/NSW1387/2020	B.1.1.7	Alpha
hCoV-19/Australia/NSW-ICPMR-10000/2021	AY.39.1	Delta
hCoV-19/Australia/NSW1389/2020	B.1.2	N/A
hCoV-19/Australia/NSW139/2020	B.1	N/A
hCoV-19/Australia/NSW1390/2020	B.1.1.159	N/A
hCoV-19/Australia/NSW-ICPMR-10001/2021	AY.39.1	Delta
hCoV-19/Australia/NSW-ICPMR-10002/2021	AY.16	Delta
hCoV-19/Australia/NSW-ICPMR-10003/2021	AY.39.1.2	Delta
hCoV-19/Australia/NSW140/2020	B.1	N/A
hCoV-19/Australia/NSW1409/2020	B.1.517.1	N/A
hCoV-19/Australia/NSW141/2020	B.1	N/A
hCoV-19/Australia/NSW1410/2020	B.1.517.1	N/A
hCoV-19/Australia/NSW1411/2020	B.1.517.1	N/A
hCoV-19/Australia/NSW1412/2020	B.1.517	N/A
hCoV-19/Australia/NSW1413/2020	B.1.517.1	N/A
hCoV-19/Australia/NSW1414/2020	B.1.517.1	N/A
hCoV-19/Australia/NSW1415/2020	B.1.517.1	N/A
hCoV-19/Australia/NSW1416/2020	B.1.517.1	N/A
hCoV-19/Australia/NSW1417/2020	B.1.517.1	N/A
hCoV-19/Australia/NSW1418/2020	B.1.517.1	N/A
hCoV-19/Australia/NSW1419/2020	B.1.517.1	N/A
hCoV-19/Australia/NSW142/2020	B.1	N/A
hCoV-19/Australia/NSW1420/2020	B.1.517.1	N/A
hCoV-19/Australia/NSW1421/2020	B.1.517.1	N/A
hCoV-19/Australia/NSW1422/2020	B.1.517.1	N/A
hCoV-19/Australia/NSW-ICPMR-10004/2021	AY.39.1	Delta
hCoV-19/Australia/NSW-ICPMR-10005/2021	AY.39.1.2	Delta
hCoV-19/Australia/NSW-ICPMR-10006/2021	AY.39.1	Delta
hCoV-19/Australia/NSW-ICPMR-10007/2021	AY.39.1.2	Delta
hCoV-19/Australia/NSW-ICPMR-10008/2021	AY.39.1.2	Delta
hCoV-19/Australia/NSW-ICPMR-10009/2021	AY.39.1.2	Delta
hCoV-19/Australia/NSW-ICPMR-1001/2021	AY.39.1	Delta
hCoV-19/Australia/NSW143/2020	B.1	N/A
hCoV-19/Australia/NSW-ICPMR-10010/2021	AY.39.1	Delta
hCoV-19/Australia/NSW1431/2020	B.1.2	N/A
hCoV-19/Australia/NSW1432/2020	B.1.517.1	N/A
hCoV-19/Australia/NSW1433/2020	B.1.517.1	N/A
hCoV-19/Australia/NSW1434/2020	B.1.517.1	N/A
hCoV-19/Australia/NSW1435/2020	B.1.517.1	N/A
hCoV-19/Australia/NSW1436/2020	B.1.517	N/A
hCoV-19/Australia/NSW1437/2020	B.1.517.1	N/A
hCoV-19/Australia/NSW-ICPMR-10011/2021	AY.39.1.2	Delta
hCoV-19/Australia/NSW-ICPMR-10012/2021	AY.39.1.3	Delta
hCoV-19/Australia/NSW144/2020	B.1	N/A
hCoV-19/Australia/NSW1440/2020	B.1.1.416	N/A
hCoV-19/Australia/NSW-ICPMR-10013/2021	AY.39.1	Delta
hCoV-19/Australia/NSW-ICPMR-10014/2021	AY.39.1	Delta
hCoV-19/Australia/NSW1443/2020	B.1.517.1	N/A
hCoV-19/Australia/NSW1444/2020	B.1.429	N/A
hCoV-19/Australia/NSW1445/2020	B.1.1.63	N/A
hCoV-19/Australia/NSW1446/2020	B.1.429	N/A
hCoV-19/Australia/NSW-ICPMR-10015/2021	AY.39.1	Delta
hCoV-19/Australia/NSW1448/2020	B.1.1.7	Alpha
hCoV-19/Australia/NSW1449/2020	B.1.36.19	N/A
hCoV-19/Australia/NSW145/2020	B.1.319	N/A
hCoV-19/Australia/NSW1450/2020	B.1.298	N/A
hCoV-19/Australia/NSW1451/2020	B.1	N/A
hCoV-19/Australia/NSW1452/2020	B.1.1	N/A
hCoV-19/Australia/NSW1453/2020	B.1.1	N/A
hCoV-19/Australia/NSW1454/2020	B.1.2	N/A
hCoV-19/Australia/NSW1455/2020	B.1.398	N/A
hCoV-19/Australia/NSW1456/2020	B.1.596.1	N/A
hCoV-19/Australia/NSW1457/2020	B.1.258	N/A
hCoV-19/Australia/NSW1458/2020	B.1.146	N/A
hCoV-19/Australia/NSW1459/2020	B.1.258	N/A
hCoV-19/Australia/NSW146/2020	B.1	N/A
hCoV-19/Australia/NSW1460/2020	B.1.517.1	N/A
hCoV-19/Australia/NSW-ICPMR-10016/2021	AY.39.1.2	Delta
hCoV-19/Australia/NSW-ICPMR-10017/2021	AY.39.1.2	Delta
hCoV-19/Australia/NSW-ICPMR-10018/2021	AY.39.1	Delta
hCoV-19/Australia/NSW-ICPMR-10019/2021	AY.39.1.2	Delta
hCoV-19/Australia/NSW-ICPMR-1002/2021	AY.39.1	Delta
hCoV-19/Australia/NSW-ICPMR-10020/2021	AY.39.1.3	Delta
hCoV-19/Australia/NSW-ICPMR-10021/2021	AY.39.1.2	Delta
hCoV-19/Australia/NSW147/2020	B.1	N/A
hCoV-19/Australia/NSW-ICPMR-10022/2021	AY.39.1.2	Delta
hCoV-19/Australia/NSW-ICPMR-10023/2021	Unassigned	N/A
hCoV-19/Australia/NSW-ICPMR-10024/2021	Unassigned	N/A
hCoV-19/Australia/NSW-ICPMR-10025/2021	AY.39.1.2	Delta
hCoV-19/Australia/NSW-ICPMR-10026/2021	AY.39.1	Delta
hCoV-19/Australia/NSW-ICPMR-10027/2021	AY.39.1	Delta
hCoV-19/Australia/NSW-ICPMR-10028/2021	AY.39.1.3	Delta
hCoV-19/Australia/NSW-ICPMR-10029/2021	AY.16	Delta
hCoV-19/Australia/NSW1479/2020	B.1.1.416	N/A
hCoV-19/Australia/NSW148/2020	B.1	N/A
hCoV-19/Australia/NSW-ICPMR-1003/2021	AY.39.1	Delta
hCoV-19/Australia/NSW1481/2020	B.1.36.8	N/A
hCoV-19/Australia/NSW-ICPMR-10030/2021	AY.39.1.3	Delta
hCoV-19/Australia/NSW-ICPMR-10031/2021	AY.39	Delta
hCoV-19/Australia/NSW-ICPMR-10032/2021	AY.39.1.2	Delta
hCoV-19/Australia/NSW-ICPMR-10033/2021	AY.39.1.2	Delta
hCoV-19/Australia/NSW-ICPMR-10034/2021	AY.39.1	Delta
hCoV-19/Australia/NSW-ICPMR-10035/2021	AY.39.1	Delta
hCoV-19/Australia/NSW-ICPMR-10036/2021	AY.39.1.3	Delta
hCoV-19/Australia/NSW-ICPMR-10037/2021	AY.39.1.2	Delta
hCoV-19/Australia/NSW149/2020	B.1	N/A
hCoV-19/Australia/NSW-ICPMR-10038/2021	AY.39.1.2	Delta
hCoV-19/Australia/NSW-ICPMR-10039/2021	B.1.617.2	Delta
hCoV-19/Australia/NSW1492/2020	B.1.517.1	N/A
hCoV-19/Australia/NSW-ICPMR-1004/2021	AY.39.1	Delta
hCoV-19/Australia/NSW-ICPMR-10040/2021	B.1.617.2	Delta
hCoV-19/Australia/NSW-ICPMR-10041/2021	B.1.617.2	Delta
hCoV-19/Australia/NSW-ICPMR-10042/2021	AY.39	Delta
hCoV-19/Australia/NSW150/2020	B.1	N/A
hCoV-19/Australia/NSW-ICPMR-10043/2021	AY.39	Delta
hCoV-19/Australia/NSW-ICPMR-10044/2021	AY.39.1.2	Delta
hCoV-19/Australia/NSW-ICPMR-10045/2021	AY.39.1.2	Delta
hCoV-19/Australia/NSW1503/2020	B.1.517	N/A
hCoV-19/Australia/NSW-ICPMR-10046/2021	AY.39.1	Delta
hCoV-19/Australia/NSW-ICPMR-10047/2021	AY.39	Delta
hCoV-19/Australia/NSW-ICPMR-10048/2021	AY.39.1	Delta
hCoV-19/Australia/NSW-ICPMR-10049/2021	AY.39.1	Delta
hCoV-19/Australia/NSW-ICPMR-1005/2021	AY.39.1	Delta
hCoV-19/Australia/NSW1509/2020	Unassigned	N/A
hCoV-19/Australia/NSW151/2020	B.1.356	N/A
hCoV-19/Australia/NSW-ICPMR-10050/2021	AY.39.1	Delta
hCoV-19/Australia/NSW-ICPMR-10051/2021	AY.39.1.2	Delta
hCoV-19/Australia/NSW-ICPMR-10052/2021	AY.39.1.2	Delta
hCoV-19/Australia/NSW-ICPMR-10053/2021	AY.39.1.2	Delta
hCoV-19/Australia/NSW-ICPMR-10054/2021	AY.39.1.2	Delta
hCoV-19/Australia/NSW152/2020	B.1.1	N/A
hCoV-19/Australia/NSW-ICPMR-10055/2021	AY.39.1.2	Delta
hCoV-19/Australia/NSW-ICPMR-10056/2021	AY.39.1	Delta
hCoV-19/Australia/NSW-ICPMR-10057/2021	AY.39.1.2	Delta
hCoV-19/Australia/NSW-ICPMR-10058/2021	AY.39.1.2	Delta
hCoV-19/Australia/NSW-ICPMR-10059/2021	AY.39.1.2	Delta
hCoV-19/Australia/NSW-ICPMR-1006/2021	AY.39.1	Delta
hCoV-19/Australia/NSW-ICPMR-10060/2021	AY.39.1.2	Delta
hCoV-19/Australia/NSW-ICPMR-10061/2021	AY.39.1.2	Delta
hCoV-19/Australia/NSW-ICPMR-10062/2021	AY.39.1.2	Delta
hCoV-19/Australia/NSW153/2020	B.1.1	N/A
hCoV-19/Australia/NSW-ICPMR-10063/2021	AY.39.1.2	Delta
hCoV-19/Australia/NSW-ICPMR-10064/2021	AY.39.1.2	Delta
hCoV-19/Australia/NSW-ICPMR-10065/2021	AY.39.1.3	Delta
hCoV-19/Australia/NSW-ICPMR-10066/2021	AY.39.1	Delta
hCoV-19/Australia/NSW-ICPMR-10067/2021	AY.39.1.2	Delta
hCoV-19/Australia/NSW-ICPMR-10068/2021	AY.39.1	Delta
hCoV-19/Australia/NSW-ICPMR-10069/2021	AY.39.1	Delta
hCoV-19/Australia/NSW154/2020	B.1.1	N/A
hCoV-19/Australia/NSW-ICPMR-1007/2021	AY.39.1	Delta
hCoV-19/Australia/NSW-ICPMR-10070/2021	AY.39.1	Delta
hCoV-19/Australia/NSW-ICPMR-10071/2021	AY.39.1	Delta
hCoV-19/Australia/NSW-ICPMR-10072/2021	AY.39.1	Delta
hCoV-19/Australia/NSW-ICPMR-10073/2021	AY.39.1.2	Delta
hCoV-19/Australia/NSW-ICPMR-10074/2021	AY.39.1	Delta
hCoV-19/Australia/NSW-ICPMR-10075/2021	AY.39.1.2	Delta
hCoV-19/Australia/NSW-ICPMR-10076/2021	AY.39.1.2	Delta
hCoV-19/Australia/NSW-ICPMR-10077/2021	AY.39.1	Delta
hCoV-19/Australia/NSW-ICPMR-10078/2021	AY.39.1	Delta
hCoV-19/Australia/NSW155/2020	B.1.1	N/A
hCoV-19/Australia/NSW-ICPMR-10079/2021	AY.39.1	Delta
hCoV-19/Australia/NSW-ICPMR-1008/2021	AY.39.1	Delta
hCoV-19/Australia/NSW-ICPMR-10080/2021	AY.39.1	Delta
hCoV-19/Australia/NSW-ICPMR-10081/2021	AY.39.1	Delta
hCoV-19/Australia/NSW-ICPMR-10082/2021	AY.39.1.2	Delta
hCoV-19/Australia/NSW-ICPMR-10083/2021	AY.39.1.2	Delta
hCoV-19/Australia/NSW-ICPMR-10084/2021	AY.39.1.2	Delta
hCoV-19/Australia/NSW-ICPMR-10085/2021	AY.39.1.2	Delta
hCoV-19/Australia/NSW-ICPMR-10086/2021	AY.39.1.2	Delta
hCoV-19/Australia/NSW156/2020	B.1.1	N/A
hCoV-19/Australia/NSW-ICPMR-10087/2021	AY.39.1	Delta
hCoV-19/Australia/NSW-ICPMR-10088/2021	AY.39.1	Delta
hCoV-19/Australia/NSW-ICPMR-10089/2021	AY.39.1.2	Delta
hCoV-19/Australia/NSW-ICPMR-1009/2021	AY.39.1	Delta
hCoV-19/Australia/NSW-ICPMR-10090/2021	AY.39.1.2	Delta
hCoV-19/Australia/NSW-ICPMR-10091/2021	AY.39.1.3	Delta
hCoV-19/Australia/NSW-ICPMR-10092/2021	AY.39.1.2	Delta
hCoV-19/Australia/NSW-ICPMR-10093/2021	AY.39.1	Delta
hCoV-19/Australia/NSW-ICPMR-10094/2021	AY.39.1.2	Delta
hCoV-19/Australia/NSW157/2020	B.1.1	N/A
hCoV-19/Australia/NSW-ICPMR-10095/2021	AY.39.1	Delta
hCoV-19/Australia/NSW-ICPMR-10096/2021	AY.39.1.2	Delta
hCoV-19/Australia/NSW-ICPMR-10097/2021	AY.39.1.2	Delta
hCoV-19/Australia/NSW-ICPMR-10098/2021	AY.39.1	Delta
hCoV-19/Australia/NSW-ICPMR-10099/2021	AY.39	Delta
hCoV-19/Australia/NSW-ICPMR-101/2021	AY.39.1	Delta
hCoV-19/Australia/NSW158/2020	B.1.1	N/A
hCoV-19/Australia/NSW-ICPMR-1010/2021	AY.39.1	Delta
hCoV-19/Australia/NSW-ICPMR-10100/2021	AY.39.1	Delta
hCoV-19/Australia/NSW-ICPMR-10101/2021	AY.39.1	Delta
hCoV-19/Australia/NSW-ICPMR-10102/2021	AY.39	Delta
hCoV-19/Australia/NSW-ICPMR-10103/2021	AY.39.1.2	Delta
hCoV-19/Australia/NSW-ICPMR-10104/2021	AY.39.1.2	Delta
hCoV-19/Australia/NSW-ICPMR-10105/2021	AY.39.1	Delta
hCoV-19/Australia/NSW-ICPMR-10106/2021	AY.39.1	Delta
hCoV-19/Australia/NSW159/2020	B.1.1	N/A
hCoV-19/Australia/NSW-ICPMR-10107/2021	AY.39.1	Delta
hCoV-19/Australia/NSW-ICPMR-10108/2021	AY.39.1.2	Delta
hCoV-19/Australia/NSW-ICPMR-10109/2021	AY.39.1.2	Delta
hCoV-19/Australia/NSW-ICPMR-1011/2021	AY.39.1	Delta
hCoV-19/Australia/NSW-ICPMR-10110/2021	AY.39.1.2	Delta
hCoV-19/Australia/NSW-ICPMR-10111/2021	AY.39.1.2	Delta
hCoV-19/Australia/NSW-ICPMR-10112/2021	AY.39.1.2	Delta
hCoV-19/Australia/NSW-ICPMR-10113/2021	AY.39.1	Delta
hCoV-19/Australia/NSW-ICPMR-10114/2021	AY.39.1.3	Delta
hCoV-19/Australia/NSW-ICPMR-10115/2021	AY.39.1.2	Delta
hCoV-19/Australia/NSW160/2020	B.1.1	N/A
hCoV-19/Australia/NSW-ICPMR-10116/2021	AY.39.1.2	Delta
hCoV-19/Australia/NSW-ICPMR-10117/2021	AY.39.1.3	Delta
hCoV-19/Australia/NSW-ICPMR-10118/2021	AY.39.1.3	Delta
hCoV-19/Australia/NSW-ICPMR-10119/2021	AY.39.1.2	Delta
hCoV-19/Australia/NSW-ICPMR-1012/2021	AY.39.1	Delta
hCoV-19/Australia/NSW-ICPMR-10120/2021	AY.39.1.2	Delta
hCoV-19/Australia/NSW-ICPMR-10121/2021	AY.39.1	Delta
hCoV-19/Australia/NSW-ICPMR-10122/2021	AY.39.1	Delta
hCoV-19/Australia/NSW-ICPMR-10123/2021	AY.39.1.2	Delta
hCoV-19/Australia/NSW161/2020	B.1.1	N/A
hCoV-19/Australia/NSW-ICPMR-10124/2021	AY.39.1.2	Delta
hCoV-19/Australia/NSW-ICPMR-10125/2021	AY.39.1	Delta
hCoV-19/Australia/NSW-ICPMR-10126/2021	AY.39.1	Delta
hCoV-19/Australia/NSW-ICPMR-10127/2021	AY.39.1.2	Delta
hCoV-19/Australia/NSW-ICPMR-10128/2021	AY.39.1	Delta
hCoV-19/Australia/NSW-ICPMR-10129/2021	AY.39.1.2	Delta
hCoV-19/Australia/NSW-ICPMR-1013/2021	AY.39.1	Delta
hCoV-19/Australia/NSW162/2020	B.1.1	N/A
hCoV-19/Australia/NSW-ICPMR-10130/2021	AY.39.1	Delta
hCoV-19/Australia/NSW-ICPMR-10131/2021	AY.39.1.3	Delta
hCoV-19/Australia/NSW-ICPMR-10132/2021	AY.39.1.3	Delta
hCoV-19/Australia/NSW-ICPMR-10133/2021	AY.39.1.2	Delta
hCoV-19/Australia/NSW-ICPMR-10134/2021	AY.39.1.2	Delta
hCoV-19/Australia/NSW-ICPMR-10135/2021	AY.39.1.2	Delta
hCoV-19/Australia/NSW163/2020	B.1.1	N/A
hCoV-19/Australia/NSW-ICPMR-10136/2021	AY.39.1.2	Delta
hCoV-19/Australia/NSW-ICPMR-10137/2021	AY.39	Delta
hCoV-19/Australia/NSW-ICPMR-10138/2021	AY.39.1.2	Delta
hCoV-19/Australia/NSW-ICPMR-10139/2021	AY.39.1.3	Delta
hCoV-19/Australia/NSW-ICPMR-1014/2021	AY.39.1	Delta
hCoV-19/Australia/NSW-ICPMR-10140/2021	AY.39.1.2	Delta
hCoV-19/Australia/NSW-ICPMR-10141/2021	AY.39.1.2	Delta
hCoV-19/Australia/NSW-ICPMR-10142/2021	AY.39.1.2	Delta
hCoV-19/Australia/NSW-ICPMR-10143/2021	AY.39.1	Delta
hCoV-19/Australia/NSW-ICPMR-10144/2021	AY.39.1.2	Delta
hCoV-19/Australia/NSW164/2020	B.1.1	N/A
hCoV-19/Australia/NSW-ICPMR-10145/2021	AY.39.1.3	Delta
hCoV-19/Australia/NSW-ICPMR-10146/2021	AY.39.1.3	Delta
hCoV-19/Australia/NSW-ICPMR-10147/2021	AY.39.1.2	Delta
hCoV-19/Australia/NSW-ICPMR-10148/2021	AY.39.1.3	Delta
hCoV-19/Australia/NSW-ICPMR-10149/2021	AY.39.1	Delta
hCoV-19/Australia/NSW-ICPMR-1015/2021	AY.39.1	Delta
hCoV-19/Australia/NSW-ICPMR-10150/2021	AY.39.1.2	Delta
hCoV-19/Australia/NSW-ICPMR-10151/2021	AY.39.1	Delta
hCoV-19/Australia/NSW-ICPMR-10152/2021	AY.39.1	Delta
hCoV-19/Australia/NSW-ICPMR-10153/2021	AY.39.1	Delta
hCoV-19/Australia/NSW165/2020	B.1.1	N/A
hCoV-19/Australia/NSW-ICPMR-10154/2021	AY.39.1.2	Delta
hCoV-19/Australia/NSW-ICPMR-10155/2021	AY.39.1.2	Delta
hCoV-19/Australia/NSW-ICPMR-10156/2021	AY.39.1.2	Delta
hCoV-19/Australia/NSW-ICPMR-10157/2021	AY.39	Delta
hCoV-19/Australia/NSW-ICPMR-10158/2021	AY.39.1.2	Delta
hCoV-19/Australia/NSW-ICPMR-10159/2021	AY.39.1.2	Delta
hCoV-19/Australia/NSW-ICPMR-1016/2021	AY.39.1	Delta
hCoV-19/Australia/NSW-ICPMR-10160/2021	AY.39.1.3	Delta
hCoV-19/Australia/NSW-ICPMR-10161/2021	AY.39.1	Delta
hCoV-19/Australia/NSW-ICPMR-10162/2021	AY.39.1.2	Delta
hCoV-19/Australia/NSW166/2020	B.1.1	N/A
hCoV-19/Australia/NSW-ICPMR-10163/2021	AY.39.1.2	Delta
hCoV-19/Australia/NSW-ICPMR-10164/2021	AY.39.1.2	Delta
hCoV-19/Australia/NSW-ICPMR-10165/2021	AY.39.1.2	Delta
hCoV-19/Australia/NSW-ICPMR-10166/2021	AY.39	Delta
hCoV-19/Australia/NSW-ICPMR-10167/2021	AY.39	Delta
hCoV-19/Australia/NSW-ICPMR-10168/2021	AY.39.1.2	Delta
hCoV-19/Australia/NSW-ICPMR-10169/2021	AY.39.1	Delta
hCoV-19/Australia/NSW-ICPMR-1017/2021	AY.39.1	Delta
hCoV-19/Australia/NSW-ICPMR-10170/2021	AY.39.1.2	Delta
hCoV-19/Australia/NSW167/2020	B.1.1	N/A
hCoV-19/Australia/NSW-ICPMR-10171/2021	AY.39.1	Delta
hCoV-19/Australia/NSW-ICPMR-10172/2021	AY.39.1.2	Delta
hCoV-19/Australia/NSW-ICPMR-10173/2021	AY.39.1	Delta
hCoV-19/Australia/NSW-ICPMR-10174/2021	AY.39.1.2	Delta
hCoV-19/Australia/NSW-ICPMR-10175/2021	AY.39.1	Delta
hCoV-19/Australia/NSW-ICPMR-10176/2021	AY.39.1	Delta
hCoV-19/Australia/NSW-ICPMR-10177/2021	AY.39.1	Delta
hCoV-19/Australia/NSW-ICPMR-10178/2021	AY.39.1.2	Delta
hCoV-19/Australia/NSW-ICPMR-10179/2021	AY.39.1.2	Delta
hCoV-19/Australia/NSW-ICPMR-1018/2021	AY.39.1	Delta
hCoV-19/Australia/NSW168/2020	B.1	N/A
hCoV-19/Australia/NSW-ICPMR-10180/2021	AY.39.1.2	Delta
hCoV-19/Australia/NSW-ICPMR-10181/2021	AY.39.1.2	Delta
hCoV-19/Australia/NSW-ICPMR-10182/2021	AY.39.1.2	Delta
hCoV-19/Australia/NSW-ICPMR-10183/2021	AY.39.1.2	Delta
hCoV-19/Australia/NSW-ICPMR-10184/2021	AY.39	Delta
hCoV-19/Australia/NSW-ICPMR-10185/2021	AY.39.1.2	Delta
hCoV-19/Australia/NSW-ICPMR-10186/2021	AY.39.1.2	Delta
hCoV-19/Australia/NSW-ICPMR-10187/2021	AY.39.1.2	Delta
hCoV-19/Australia/NSW-ICPMR-10188/2021	AY.39.1	Delta
hCoV-19/Australia/NSW-ICPMR-10189/2021	AY.39.1	Delta
hCoV-19/Australia/NSW169/2020	B	N/A
hCoV-19/Australia/NSW-ICPMR-1019/2021	AY.39.1	Delta
hCoV-19/Australia/NSW-ICPMR-10190/2021	AY.39.1	Delta
hCoV-19/Australia/NSW-ICPMR-10191/2021	AY.39.1	Delta
hCoV-19/Australia/NSW-ICPMR-10192/2021	AY.39.1	Delta
hCoV-19/Australia/NSW-ICPMR-10193/2021	AY.39.1.2	Delta
hCoV-19/Australia/NSW-ICPMR-10194/2021	AY.39.1.2	Delta
hCoV-19/Australia/NSW-ICPMR-10195/2021	AY.39	Delta
hCoV-19/Australia/NSW-ICPMR-10196/2021	AY.39.1.2	Delta
hCoV-19/Australia/NSW-ICPMR-10197/2021	AY.39.1.2	Delta
hCoV-19/Australia/NSW-ICPMR-10198/2021	AY.39.1.2	Delta
hCoV-19/Australia/NSW170/2020	B.1.465	N/A
hCoV-19/Australia/NSW-ICPMR-10199/2021	AY.39.1.2	Delta
hCoV-19/Australia/NSW-ICPMR-102/2021	AY.39.1	Delta
hCoV-19/Australia/NSW-ICPMR-1020/2021	AY.39.1	Delta
hCoV-19/Australia/NSW-ICPMR-10200/2021	AY.39.1.2	Delta
hCoV-19/Australia/NSW-ICPMR-10201/2021	AY.39.1	Delta
hCoV-19/Australia/NSW-ICPMR-10202/2021	AY.39.1.2	Delta
hCoV-19/Australia/NSW-ICPMR-10203/2021	AY.39.1.2	Delta
hCoV-19/Australia/NSW-ICPMR-10204/2021	AY.39.1.2	Delta
hCoV-19/Australia/NSW-ICPMR-10205/2021	AY.39.1.2	Delta
hCoV-19/Australia/NSW-ICPMR-10206/2021	AY.39.1.2	Delta
hCoV-19/Australia/NSW171/2020	B.1.1.71	N/A
hCoV-19/Australia/NSW-ICPMR-10207/2021	AY.39.1	Delta
hCoV-19/Australia/NSW-ICPMR-10208/2021	AY.39.1.2	Delta
hCoV-19/Australia/NSW-ICPMR-10209/2021	AY.39.1.2	Delta
hCoV-19/Australia/NSW-ICPMR-1021/2021	AY.39.1	Delta
hCoV-19/Australia/NSW-ICPMR-10210/2021	AY.39.1.2	Delta
hCoV-19/Australia/NSW-ICPMR-10211/2021	AY.39.1.2	Delta
hCoV-19/Australia/NSW-ICPMR-10212/2021	AY.39	Delta
hCoV-19/Australia/NSW-ICPMR-10213/2021	AY.39.1.3	Delta
hCoV-19/Australia/NSW-ICPMR-10214/2021	AY.39.1	Delta
hCoV-19/Australia/NSW-ICPMR-10215/2021	AY.39.1.2	Delta
hCoV-19/Australia/NSW-ICPMR-10216/2021	AY.39.1.2	Delta
hCoV-19/Australia/NSW-ICPMR-10217/2021	AY.39.1.2	Delta
hCoV-19/Australia/NSW-ICPMR-10218/2021	AY.39.1.2	Delta
hCoV-19/Australia/NSW-ICPMR-10219/2021	AY.39	Delta
hCoV-19/Australia/NSW-ICPMR-1022/2021	AY.39.1	Delta
hCoV-19/Australia/NSW-ICPMR-10220/2021	AY.39.1	Delta
hCoV-19/Australia/NSW-ICPMR-10221/2021	AY.39.1.2	Delta
hCoV-19/Australia/NSW-ICPMR-10222/2021	AY.39.1.2	Delta
hCoV-19/Australia/NSW-ICPMR-10223/2021	AY.39.1	Delta
hCoV-19/Australia/NSW-ICPMR-10224/2021	AY.39.1.3	Delta
hCoV-19/Australia/NSW173/2020	B.26	N/A
hCoV-19/Australia/NSW-ICPMR-10225/2021	AY.39.1.2	Delta
hCoV-19/Australia/NSW-ICPMR-10226/2021	AY.39.1.2	Delta
hCoV-19/Australia/NSW-ICPMR-10227/2021	AY.39	Delta
hCoV-19/Australia/NSW-ICPMR-10228/2021	AY.39.1	Delta
hCoV-19/Australia/NSW-ICPMR-10229/2021	AY.39.1.2	Delta
hCoV-19/Australia/NSW-ICPMR-1023/2021	AY.39.1	Delta
hCoV-19/Australia/NSW-ICPMR-10230/2021	AY.39.1.2	Delta
hCoV-19/Australia/NSW-ICPMR-10231/2021	AY.39.1	Delta
hCoV-19/Australia/NSW-ICPMR-10232/2021	AY.39	Delta
hCoV-19/Australia/NSW-ICPMR-10233/2021	AY.39.1.3	Delta
hCoV-19/Australia/NSW174/2020	B.31	N/A
hCoV-19/Australia/NSW-ICPMR-10234/2021	AY.39.1	Delta
hCoV-19/Australia/NSW-ICPMR-10235/2021	AY.39.1.2	Delta
hCoV-19/Australia/NSW-ICPMR-10236/2021	AY.39.1.2	Delta
hCoV-19/Australia/NSW-ICPMR-10237/2021	AY.39.1.2	Delta
hCoV-19/Australia/NSW-ICPMR-10238/2021	AY.39.1.2	Delta
hCoV-19/Australia/NSW-ICPMR-10239/2021	AY.39.1.2	Delta
hCoV-19/Australia/NSW-ICPMR-1024/2021	AY.39.1	Delta
hCoV-19/Australia/NSW-ICPMR-10240/2021	AY.39.1.2	Delta
hCoV-19/Australia/NSW-ICPMR-10241/2021	AY.39.1	Delta
hCoV-19/Australia/NSW-ICPMR-10242/2021	AY.39.1	Delta
hCoV-19/Australia/NSW175/2020	B.31	N/A
hCoV-19/Australia/NSW-ICPMR-10243/2021	AY.39.1.2	Delta
hCoV-19/Australia/NSW-ICPMR-10244/2021	AY.39.1.3	Delta
hCoV-19/Australia/NSW-ICPMR-10245/2021	AY.39.1.2	Delta
hCoV-19/Australia/NSW-ICPMR-10246/2021	AY.39.1.2	Delta
hCoV-19/Australia/NSW-ICPMR-10247/2021	AY.39.1.3	Delta
hCoV-19/Australia/NSW-ICPMR-10248/2021	AY.39.1	Delta
hCoV-19/Australia/NSW-ICPMR-10249/2021	AY.39.1.2	Delta
hCoV-19/Australia/NSW-ICPMR-1025/2021	AY.39.1	Delta
hCoV-19/Australia/NSW-ICPMR-10250/2021	AY.39.1.2	Delta
hCoV-19/Australia/NSW-ICPMR-10251/2021	AY.39.1.2	Delta
hCoV-19/Australia/NSW176/2020	B.61	N/A
hCoV-19/Australia/NSW-ICPMR-10252/2021	AY.39.1.2	Delta
hCoV-19/Australia/NSW-ICPMR-10253/2021	AY.39.1	Delta
hCoV-19/Australia/NSW-ICPMR-10254/2021	AY.39.1.2	Delta
hCoV-19/Australia/NSW-ICPMR-10255/2021	AY.39.1.2	Delta
hCoV-19/Australia/NSW-ICPMR-10256/2021	AY.39	Delta
hCoV-19/Australia/NSW-ICPMR-10257/2021	AY.39.1	Delta
hCoV-19/Australia/NSW-ICPMR-10258/2021	AY.39.1	Delta
hCoV-19/Australia/NSW-ICPMR-10259/2021	AY.39.1.2	Delta
hCoV-19/Australia/NSW-ICPMR-1026/2021	AY.39.1	Delta
hCoV-19/Australia/NSW-ICPMR-10260/2021	AY.39.1	Delta
hCoV-19/Australia/NSW177/2020	A.2.2	N/A
hCoV-19/Australia/NSW-ICPMR-10261/2021	AY.39.1	Delta
hCoV-19/Australia/NSW-ICPMR-10262/2021	AY.39.1.3	Delta
hCoV-19/Australia/NSW-ICPMR-10263/2021	AY.39.1	Delta
hCoV-19/Australia/NSW-ICPMR-10264/2021	AY.39.1.2	Delta
hCoV-19/Australia/NSW-ICPMR-10265/2021	AY.39	Delta
hCoV-19/Australia/NSW-ICPMR-10266/2021	AY.39.1	Delta
hCoV-19/Australia/NSW-ICPMR-10267/2021	AY.39.1.3	Delta
hCoV-19/Australia/NSW-ICPMR-10268/2021	AY.39.1.2	Delta
hCoV-19/Australia/NSW-ICPMR-10269/2021	AY.39.1.2	Delta
hCoV-19/Australia/NSW-ICPMR-1027/2021	AY.39.1	Delta
hCoV-19/Australia/NSW178/2020	A.2.2	N/A
hCoV-19/Australia/NSW-ICPMR-10270/2021	AY.39	Delta
hCoV-19/Australia/NSW-ICPMR-10271/2021	AY.39.1	Delta
hCoV-19/Australia/NSW-ICPMR-10272/2021	AY.39.1	Delta
hCoV-19/Australia/NSW-ICPMR-10273/2021	AY.39.1	Delta
hCoV-19/Australia/NSW-ICPMR-10274/2021	AY.39.1.2	Delta
hCoV-19/Australia/NSW-ICPMR-10275/2021	AY.39.1.3	Delta
hCoV-19/Australia/NSW-ICPMR-10276/2021	AY.39.1	Delta
hCoV-19/Australia/NSW-ICPMR-10277/2021	AY.39.1	Delta
hCoV-19/Australia/NSW-ICPMR-10278/2021	AY.39	Delta
hCoV-19/Australia/NSW-ICPMR-10279/2021	AY.39.1	Delta
hCoV-19/Australia/NSW179/2020	A.2.2	N/A
hCoV-19/Australia/NSW-ICPMR-1028/2021	AY.39.1	Delta
hCoV-19/Australia/NSW-ICPMR-10280/2021	AY.39.1	Delta
hCoV-19/Australia/NSW-ICPMR-10281/2021	AY.39.1	Delta
hCoV-19/Australia/NSW-ICPMR-10282/2021	AY.39.1	Delta
hCoV-19/Australia/NSW-ICPMR-10283/2021	AY.39.1	Delta
hCoV-19/Australia/NSW-ICPMR-10284/2021	AY.39.1.2	Delta
hCoV-19/Australia/NSW-ICPMR-10285/2021	AY.39.1.2	Delta
hCoV-19/Australia/NSW-ICPMR-10286/2021	AY.39.1.2	Delta
hCoV-19/Australia/NSW180/2020	A.2.2	N/A
hCoV-19/Australia/NSW-ICPMR-10287/2021	AY.39.1.2	Delta
hCoV-19/Australia/NSW-ICPMR-10288/2021	AY.39.1	Delta
hCoV-19/Australia/NSW-ICPMR-10289/2021	AY.39.1.2	Delta
hCoV-19/Australia/NSW-ICPMR-1029/2021	AY.39.1	Delta
hCoV-19/Australia/NSW-ICPMR-10290/2021	AY.39	Delta
hCoV-19/Australia/NSW-ICPMR-10291/2021	AY.39.1.2	Delta
hCoV-19/Australia/NSW-ICPMR-10292/2021	AY.39.1	Delta
hCoV-19/Australia/NSW-ICPMR-10293/2021	AY.39.1	Delta
hCoV-19/Australia/NSW-ICPMR-10294/2021	AY.39.1	Delta
hCoV-19/Australia/NSW181/2020	A.2.2	N/A
hCoV-19/Australia/NSW-ICPMR-10295/2021	AY.39.1.2	Delta
hCoV-19/Australia/NSW-ICPMR-10296/2021	AY.39.1	Delta
hCoV-19/Australia/NSW-ICPMR-10297/2021	AY.16	Delta
hCoV-19/Australia/NSW-ICPMR-10298/2021	AY.39.1	Delta
hCoV-19/Australia/NSW-ICPMR-10299/2021	AY.39.1	Delta
hCoV-19/Australia/NSW-ICPMR-103/2021	AY.39.1	Delta
hCoV-19/Australia/NSW-ICPMR-1030/2021	AY.39	Delta
hCoV-19/Australia/NSW-ICPMR-10300/2021	AY.39	Delta
hCoV-19/Australia/NSW-ICPMR-10301/2021	AY.39.1.2	Delta
hCoV-19/Australia/NSW-ICPMR-10302/2021	AY.39.1	Delta
hCoV-19/Australia/NSW182/2020	A.2.2	N/A
hCoV-19/Australia/NSW-ICPMR-10303/2021	AY.39.1	Delta
hCoV-19/Australia/NSW-ICPMR-10304/2021	AY.39.1.2	Delta
hCoV-19/Australia/NSW-ICPMR-10305/2021	AY.39.1.2	Delta
hCoV-19/Australia/NSW-ICPMR-10306/2021	AY.39.1	Delta
hCoV-19/Australia/NSW-ICPMR-10307/2021	AY.39.1	Delta
hCoV-19/Australia/NSW-ICPMR-10308/2021	AY.39.1.2	Delta
hCoV-19/Australia/NSW-ICPMR-10309/2021	AY.39.1.2	Delta
hCoV-19/Australia/NSW-ICPMR-1031/2021	AY.39.1	Delta
hCoV-19/Australia/NSW-ICPMR-10310/2021	AY.39.1.2	Delta
hCoV-19/Australia/NSW-ICPMR-10311/2021	AY.39.1.2	Delta
hCoV-19/Australia/NSW183/2020	A.2.2	N/A
hCoV-19/Australia/NSW-ICPMR-10312/2021	AY.39.1.3	Delta
hCoV-19/Australia/NSW-ICPMR-10313/2021	AY.39.1.2	Delta
hCoV-19/Australia/NSW-ICPMR-10314/2021	AY.39.1.3	Delta
hCoV-19/Australia/NSW-ICPMR-10315/2021	AY.39.1.2	Delta
hCoV-19/Australia/NSW-ICPMR-10316/2021	AY.39.1.3	Delta
hCoV-19/Australia/NSW-ICPMR-10317/2021	AY.39.1.2	Delta
hCoV-19/Australia/NSW-ICPMR-10318/2021	AY.39.1.2	Delta
hCoV-19/Australia/NSW-ICPMR-10319/2021	AY.39.1.2	Delta
hCoV-19/Australia/NSW-ICPMR-1032/2021	AY.39.1	Delta
hCoV-19/Australia/NSW-ICPMR-10320/2021	AY.39.1.2	Delta
hCoV-19/Australia/NSW184/2020	A.2.2	N/A
hCoV-19/Australia/NSW-ICPMR-10321/2021	AY.39.1	Delta
hCoV-19/Australia/NSW-ICPMR-10322/2021	AY.39.1	Delta
hCoV-19/Australia/NSW-ICPMR-10323/2021	AY.39.1.2	Delta
hCoV-19/Australia/NSW-ICPMR-10324/2021	AY.39.1.2	Delta
hCoV-19/Australia/NSW-ICPMR-10325/2021	AY.39.1	Delta
hCoV-19/Australia/NSW-ICPMR-10326/2021	AY.39.1.2	Delta
hCoV-19/Australia/NSW-ICPMR-10327/2021	AY.39.1.2	Delta
hCoV-19/Australia/NSW-ICPMR-10328/2021	AY.39.1.2	Delta
hCoV-19/Australia/NSW-ICPMR-10329/2021	AY.39.1	Delta
hCoV-19/Australia/NSW-ICPMR-1033/2021	AY.39.1	Delta
hCoV-19/Australia/NSW185/2020	A.2.2	N/A
hCoV-19/Australia/NSW-ICPMR-10330/2021	AY.39.1.3	Delta
hCoV-19/Australia/NSW-ICPMR-10331/2021	AY.39	Delta
hCoV-19/Australia/NSW-ICPMR-10332/2021	AY.39.1.3	Delta
hCoV-19/Australia/NSW-ICPMR-10333/2021	AY.39.1.2	Delta
hCoV-19/Australia/NSW-ICPMR-10334/2021	AY.39.1.2	Delta
hCoV-19/Australia/NSW-ICPMR-10335/2021	AY.39.1.2	Delta
hCoV-19/Australia/NSW-ICPMR-10336/2021	AY.39	Delta
hCoV-19/Australia/NSW-ICPMR-10337/2021	AY.39.1	Delta
hCoV-19/Australia/NSW-ICPMR-10338/2021	AY.39.1.2	Delta
hCoV-19/Australia/NSW-ICPMR-10339/2021	AY.39	Delta
hCoV-19/Australia/NSW186/2020	A.2.2	N/A
hCoV-19/Australia/NSW-ICPMR-1034/2021	AY.39.1	Delta
hCoV-19/Australia/NSW-ICPMR-10340/2021	AY.39	Delta
hCoV-19/Australia/NSW-ICPMR-10341/2021	AY.39	Delta
hCoV-19/Australia/NSW-ICPMR-10342/2021	AY.39.1.2	Delta
hCoV-19/Australia/NSW-ICPMR-10343/2021	AY.39.1.2	Delta
hCoV-19/Australia/NSW-ICPMR-10344/2021	AY.39.1	Delta
hCoV-19/Australia/NSW-ICPMR-10345/2021	AY.39.1	Delta
hCoV-19/Australia/NSW-ICPMR-10346/2021	AY.39.1.2	Delta
hCoV-19/Australia/NSW-ICPMR-10347/2021	AY.39.1.3	Delta
hCoV-19/Australia/NSW-ICPMR-10348/2021	AY.39.1.2	Delta
hCoV-19/Australia/NSW187/2020	A.2.2	N/A
hCoV-19/Australia/NSW-ICPMR-10349/2021	AY.39.1.3	Delta
hCoV-19/Australia/NSW-ICPMR-1035/2021	AY.39.1	Delta
hCoV-19/Australia/NSW-ICPMR-10350/2021	AY.39.1.2	Delta
hCoV-19/Australia/NSW-ICPMR-10351/2021	AY.39.1.2	Delta
hCoV-19/Australia/NSW-ICPMR-10352/2021	AY.39.1.2	Delta
hCoV-19/Australia/NSW-ICPMR-10353/2021	AY.39.1.2	Delta
hCoV-19/Australia/NSW-ICPMR-10354/2021	AY.39.1.2	Delta
hCoV-19/Australia/NSW-ICPMR-10355/2021	AY.39.1.2	Delta
hCoV-19/Australia/NSW-ICPMR-10356/2021	AY.39	Delta
hCoV-19/Australia/NSW-ICPMR-10357/2021	AY.39.1	Delta
hCoV-19/Australia/NSW188/2020	A.2.2	N/A
hCoV-19/Australia/NSW-ICPMR-10358/2021	AY.39.1.2	Delta
hCoV-19/Australia/NSW-ICPMR-10359/2021	AY.39.1.2	Delta
hCoV-19/Australia/NSW-ICPMR-1036/2021	AY.39.1	Delta
hCoV-19/Australia/NSW-ICPMR-10360/2021	AY.39.1.2	Delta
hCoV-19/Australia/NSW-ICPMR-10361/2021	AY.39.1.2	Delta
hCoV-19/Australia/NSW-ICPMR-10362/2021	AY.39.1.2	Delta
hCoV-19/Australia/NSW-ICPMR-10363/2021	AY.39.1.3	Delta
hCoV-19/Australia/NSW-ICPMR-10364/2021	AY.39.1.2	Delta
hCoV-19/Australia/NSW-ICPMR-10365/2021	AY.39.1.2	Delta
hCoV-19/Australia/NSW-ICPMR-10366/2021	AY.39.1	Delta
hCoV-19/Australia/NSW189/2020	A.2.2	N/A
hCoV-19/Australia/NSW-ICPMR-10367/2021	AY.39.1	Delta
hCoV-19/Australia/NSW-ICPMR-10368/2021	AY.39.1	Delta
hCoV-19/Australia/NSW-ICPMR-10369/2021	AY.39.1.2	Delta
hCoV-19/Australia/NSW-ICPMR-1037/2021	AY.39.1	Delta
hCoV-19/Australia/NSW-ICPMR-10370/2021	AY.39.1	Delta
hCoV-19/Australia/NSW-ICPMR-10371/2021	AY.39.1	Delta
hCoV-19/Australia/NSW-ICPMR-10372/2021	AY.39.1	Delta
hCoV-19/Australia/NSW-ICPMR-10373/2021	AY.39.1.2	Delta
hCoV-19/Australia/NSW-ICPMR-10374/2021	AY.39.1.2	Delta
hCoV-19/Australia/NSW-ICPMR-10375/2021	AY.39.1	Delta
hCoV-19/Australia/NSW190/2020	A.2.2	N/A
hCoV-19/Australia/NSW-ICPMR-10376/2021	AY.39.1.2	Delta
hCoV-19/Australia/NSW-ICPMR-10377/2021	AY.39.1.2	Delta
hCoV-19/Australia/NSW-ICPMR-10378/2021	AY.39.1	Delta
hCoV-19/Australia/NSW-ICPMR-10379/2021	AY.39.1	Delta
hCoV-19/Australia/NSW-ICPMR-1038/2021	AY.39.1	Delta
hCoV-19/Australia/NSW-ICPMR-10380/2021	AY.39.1.2	Delta
hCoV-19/Australia/NSW-ICPMR-10381/2021	AY.39.1.2	Delta
hCoV-19/Australia/NSW-ICPMR-10382/2021	AY.39.1.2	Delta
hCoV-19/Australia/NSW-ICPMR-10383/2021	AY.39.1	Delta
hCoV-19/Australia/NSW-ICPMR-10384/2021	AY.39.1.2	Delta
hCoV-19/Australia/NSW191/2020	A.2.2	N/A
hCoV-19/Australia/NSW-ICPMR-10385/2021	AY.39.1	Delta
hCoV-19/Australia/NSW-ICPMR-10386/2021	AY.39.1.2	Delta
hCoV-19/Australia/NSW-ICPMR-10387/2021	AY.39.1	Delta
hCoV-19/Australia/NSW-ICPMR-10388/2021	AY.39.1.2	Delta
hCoV-19/Australia/NSW-ICPMR-10389/2021	AY.39.1	Delta
hCoV-19/Australia/NSW-ICPMR-1039/2021	AY.39.1	Delta
hCoV-19/Australia/NSW-ICPMR-10390/2021	AY.39.1.3	Delta
hCoV-19/Australia/NSW-ICPMR-10391/2021	AY.39.1	Delta
hCoV-19/Australia/NSW-ICPMR-10392/2021	AY.39	Delta
hCoV-19/Australia/NSW-ICPMR-10393/2021	AY.39.1.2	Delta
hCoV-19/Australia/NSW192/2020	A.2.2	N/A
hCoV-19/Australia/NSW-ICPMR-10394/2021	AY.39.1.2	Delta
hCoV-19/Australia/NSW-ICPMR-10395/2021	AY.39.1.2	Delta
hCoV-19/Australia/NSW-ICPMR-10396/2021	AY.39.1.2	Delta
hCoV-19/Australia/NSW-ICPMR-10397/2021	AY.39.1.2	Delta
hCoV-19/Australia/NSW-ICPMR-10398/2021	AY.39.1.1	Delta
hCoV-19/Australia/NSW-ICPMR-10399/2021	AY.39.1.2	Delta
hCoV-19/Australia/NSW-ICPMR-104/2021	AY.39.1	Delta
hCoV-19/Australia/NSW-ICPMR-1040/2021	AY.39.1	Delta
hCoV-19/Australia/NSW-ICPMR-10400/2021	AY.39.1.2	Delta
hCoV-19/Australia/NSW-ICPMR-10401/2021	AY.39	Delta
hCoV-19/Australia/NSW193/2020	A.2.2	N/A
hCoV-19/Australia/NSW-ICPMR-10402/2021	AY.39.1.2	Delta
hCoV-19/Australia/NSW-ICPMR-10403/2021	AY.39.1.2	Delta
hCoV-19/Australia/NSW-ICPMR-10404/2021	AY.39.1.2	Delta
hCoV-19/Australia/NSW-ICPMR-10405/2021	AY.39.1.2	Delta
hCoV-19/Australia/NSW-ICPMR-10406/2021	AY.39.1	Delta
hCoV-19/Australia/NSW-ICPMR-10407/2021	AY.39.1	Delta
hCoV-19/Australia/NSW-ICPMR-10408/2021	AY.39.1	Delta
hCoV-19/Australia/NSW-ICPMR-10409/2021	AY.39.1.2	Delta
hCoV-19/Australia/NSW-ICPMR-1041/2021	AY.39.1	Delta
hCoV-19/Australia/NSW-ICPMR-10410/2021	AY.39	Delta
hCoV-19/Australia/NSW194/2020	A.2.2	N/A
hCoV-19/Australia/NSW-ICPMR-10411/2021	AY.39.1	Delta
hCoV-19/Australia/NSW-ICPMR-10412/2021	AY.39.1	Delta
hCoV-19/Australia/NSW-ICPMR-10413/2021	AY.39.1	Delta
hCoV-19/Australia/NSW-ICPMR-10414/2021	AY.39.1	Delta
hCoV-19/Australia/NSW-ICPMR-10415/2021	AY.39.1.2	Delta
hCoV-19/Australia/NSW-ICPMR-10416/2021	AY.39.1.2	Delta
hCoV-19/Australia/NSW-ICPMR-10417/2021	AY.39.1	Delta
hCoV-19/Australia/NSW-ICPMR-10418/2021	AY.39.1.3	Delta
hCoV-19/Australia/NSW-ICPMR-10419/2021	AY.39.1	Delta
hCoV-19/Australia/NSW-ICPMR-1042/2021	AY.39.1	Delta
hCoV-19/Australia/NSW195/2020	A.2.2	N/A
hCoV-19/Australia/NSW-ICPMR-10420/2021	AY.39.1.2	Delta
hCoV-19/Australia/NSW-ICPMR-10421/2021	AY.39.1	Delta
hCoV-19/Australia/NSW-ICPMR-10422/2021	AY.39.1.2	Delta
hCoV-19/Australia/NSW-ICPMR-10423/2021	AY.39.1.2	Delta
hCoV-19/Australia/NSW-ICPMR-10424/2021	AY.39.1.2	Delta
hCoV-19/Australia/NSW-ICPMR-10425/2021	AY.39.1.1	Delta
hCoV-19/Australia/NSW-ICPMR-10426/2021	AY.39.1.2	Delta
hCoV-19/Australia/NSW-ICPMR-10427/2021	AY.39.1.2	Delta
hCoV-19/Australia/NSW-ICPMR-10428/2021	AY.39.1.2	Delta
hCoV-19/Australia/NSW-ICPMR-10429/2021	AY.39.1.1	Delta
hCoV-19/Australia/NSW196/2020	A.2.2	N/A
hCoV-19/Australia/NSW-ICPMR-1043/2021	AY.39.1	Delta
hCoV-19/Australia/NSW-ICPMR-10430/2021	AY.39.1	Delta
hCoV-19/Australia/NSW-ICPMR-10431/2021	AY.39.1.2	Delta
hCoV-19/Australia/NSW-ICPMR-10432/2021	AY.39.1	Delta
hCoV-19/Australia/NSW-ICPMR-10433/2021	AY.39.1.2	Delta
hCoV-19/Australia/NSW-ICPMR-10434/2021	AY.39.1.2	Delta
hCoV-19/Australia/NSW-ICPMR-10435/2021	AY.39.1	Delta
hCoV-19/Australia/NSW-ICPMR-10436/2021	AY.39.1.2	Delta
hCoV-19/Australia/NSW-ICPMR-10437/2021	AY.39.1.2	Delta
hCoV-19/Australia/NSW-ICPMR-10438/2021	AY.39.1	Delta
hCoV-19/Australia/NSW197/2020	A.2.2	N/A
hCoV-19/Australia/NSW-ICPMR-10439/2021	AY.39.1	Delta
hCoV-19/Australia/NSW-ICPMR-1044/2021	AY.39.1	Delta
hCoV-19/Australia/NSW-ICPMR-10440/2021	AY.39.1	Delta
hCoV-19/Australia/NSW-ICPMR-10441/2021	AY.39.1	Delta
hCoV-19/Australia/NSW-ICPMR-10442/2021	AY.39.1.2	Delta
hCoV-19/Australia/NSW-ICPMR-10443/2021	AY.39.1.2	Delta
hCoV-19/Australia/NSW-ICPMR-10444/2021	AY.39.1.2	Delta
hCoV-19/Australia/NSW-ICPMR-10445/2021	AY.39.1.3	Delta
hCoV-19/Australia/NSW-ICPMR-10446/2021	AY.39.1.2	Delta
hCoV-19/Australia/NSW-ICPMR-10447/2021	AY.39.1	Delta
hCoV-19/Australia/NSW198/2020	A.2.2	N/A
hCoV-19/Australia/NSW-ICPMR-10448/2021	AY.39.1.2	Delta
hCoV-19/Australia/NSW-ICPMR-10449/2021	AY.39.1.2	Delta
hCoV-19/Australia/NSW-ICPMR-1045/2021	AY.39.1	Delta
hCoV-19/Australia/NSW-ICPMR-10450/2021	AY.39.1.2	Delta
hCoV-19/Australia/NSW-ICPMR-10451/2021	AY.39.1.1	Delta
hCoV-19/Australia/NSW-ICPMR-10452/2021	AY.39.1.3	Delta
hCoV-19/Australia/NSW-ICPMR-10453/2021	AY.39.1.2	Delta
hCoV-19/Australia/NSW-ICPMR-10454/2021	AY.39.1.2	Delta
hCoV-19/Australia/NSW-ICPMR-10455/2021	AY.39	Delta
hCoV-19/Australia/NSW-ICPMR-10456/2021	AY.39.1.2	Delta
hCoV-19/Australia/NSW199/2020	A.2.2	N/A
hCoV-19/Australia/NSW-ICPMR-10457/2021	AY.39.1.2	Delta
hCoV-19/Australia/NSW-ICPMR-10458/2021	AY.39.1.2	Delta
hCoV-19/Australia/NSW-ICPMR-10459/2021	AY.39.1.1	Delta
hCoV-19/Australia/NSW-ICPMR-1046/2021	AY.39.1	Delta
hCoV-19/Australia/NSW-ICPMR-10460/2021	AY.39.1.2	Delta
hCoV-19/Australia/NSW-ICPMR-10461/2021	AY.39.1.3	Delta
hCoV-19/Australia/NSW-ICPMR-10462/2021	AY.39.1.2	Delta
hCoV-19/Australia/NSW-ICPMR-10463/2021	AY.39.1	Delta
hCoV-19/Australia/NSW-ICPMR-10464/2021	AY.39.1	Delta
hCoV-19/Australia/NSW-ICPMR-10465/2021	AY.39.1.3	Delta
hCoV-19/Australia/NSW200/2020	A.2.2	N/A
hCoV-19/Australia/NSW201/2020	A.2.2	N/A
hCoV-19/Australia/NSW202/2020	A.2.2	N/A
hCoV-19/Australia/NSW203/2020	A.2.2	N/A
hCoV-19/Australia/NSW204/2020	A.2.2	N/A
hCoV-19/Australia/NSW205/2020	A.2.2	N/A
hCoV-19/Australia/NSW206/2020	A.2.2	N/A
hCoV-19/Australia/NSW207/2020	A.2.2	N/A
hCoV-19/Australia/NSW208/2020	A.2.2	N/A
hCoV-19/Australia/NSW209/2020	A.2.2	N/A
hCoV-19/Australia/NSW210/2020	A.2	N/A
hCoV-19/Australia/NSW211/2020	A.2.2	N/A
hCoV-19/Australia/NSW212/2020	A.2.2	N/A
hCoV-19/Australia/NSW213/2020	A	N/A
hCoV-19/Australia/NSW214/2020	A	N/A
hCoV-19/Australia/NSW215/2020	A	N/A
hCoV-19/Australia/NSW216/2020	A	N/A
hCoV-19/Australia/NSW217/2020	B.4	N/A
hCoV-19/Australia/NSW218/2020	B.3	N/A
hCoV-19/Australia/NSW219/2020	B	N/A
hCoV-19/Australia/NSW22/2020	B.4.6	N/A
hCoV-19/Australia/NSW220/2020	B	N/A
hCoV-19/Australia/NSW221/2020	B.6	N/A
hCoV-19/Australia/NSW222/2020	B.6	N/A
hCoV-19/Australia/NSW223/2020	A.2.2	N/A
hCoV-19/Australia/NSW224/2020	B.1	N/A
hCoV-19/Australia/NSW225/2020	B.1.1	N/A
hCoV-19/Australia/NSW226/2020	B.1.319	N/A
hCoV-19/Australia/NSW227/2020	B.1	N/A
hCoV-19/Australia/NSW228/2020	A.1	N/A
hCoV-19/Australia/NSW229/2020	B.4.6	N/A
hCoV-19/Australia/NSW23/2020	B.4.6	N/A
hCoV-19/Australia/NSW230/2020	A.2.2	N/A
hCoV-19/Australia/NSW231/2020	B.4.6	N/A
hCoV-19/Australia/NSW232/2020	B.1.319	N/A
hCoV-19/Australia/NSW233/2020	B.1.415	N/A
hCoV-19/Australia/NSW234/2020	B.1	N/A
hCoV-19/Australia/NSW235/2020	B.1	N/A
hCoV-19/Australia/NSW236/2020	B.1.415	N/A
hCoV-19/Australia/NSW237/2020	B.1.23	N/A
hCoV-19/Australia/NSW238/2020	B.29	N/A
hCoV-19/Australia/NSW239/2020	B.1.1	N/A
hCoV-19/Australia/NSW240/2020	A.2.2	N/A
hCoV-19/Australia/NSW241/2020	B.1	N/A
hCoV-19/Australia/NSW242/2020	B.1.1	N/A
hCoV-19/Australia/NSW243/2020	B.3	N/A
hCoV-19/Australia/NSW244/2020	B.1	N/A
hCoV-19/Australia/NSW244/2020	B.1	N/A
hCoV-19/Australia/NSW245/2020	B.1.319	N/A
hCoV-19/Australia/NSW246/2020	B.6	N/A
hCoV-19/Australia/NSW247/2020	B.1	N/A
hCoV-19/Australia/NSW248/2020	A.2.2	N/A
hCoV-19/Australia/NSW249/2020	B.1.1	N/A
hCoV-19/Australia/NSW250/2020	A.1	N/A
hCoV-19/Australia/NSW251/2020	A.1	N/A
hCoV-19/Australia/NSW252/2020	B.4.6	N/A
hCoV-19/Australia/NSW253/2020	B.1.319	N/A
hCoV-19/Australia/NSW254/2020	B.4.6	N/A
hCoV-19/Australia/NSW256/2020	B.4.6	N/A
hCoV-19/Australia/NSW257/2020	A.1	N/A
hCoV-19/Australia/NSW258/2020	B.1.23	N/A
hCoV-19/Australia/NSW259/2020	B.1	N/A
hCoV-19/Australia/NSW260/2020	B.29	N/A
hCoV-19/Australia/NSW261/2020	B.1.1	N/A
hCoV-19/Australia/NSW262/2020	B.1	N/A
hCoV-19/Australia/NSW263/2020	B.1	N/A
hCoV-19/Australia/NSW264/2020	B	N/A
hCoV-19/Australia/NSW265/2020	B.29	N/A
hCoV-19/Australia/NSW266/2020	B.40	N/A
hCoV-19/Australia/NSW267/2020	A.2.2	N/A
hCoV-19/Australia/NSW268/2020	B.1	N/A
hCoV-19/Australia/NSW269/2020	B.1	N/A
hCoV-19/Australia/NSW270/2020	B.3	N/A
hCoV-19/Australia/NSW271/2020	B.6.5	N/A
hCoV-19/Australia/NSW272/2020	A.2.2	N/A
hCoV-19/Australia/NSW273/2020	B.1	N/A
hCoV-19/Australia/NSW274/2020	B.6	N/A
hCoV-19/Australia/NSW274/2020	B.6	N/A
hCoV-19/Australia/NSW275/2020	B.6	N/A
hCoV-19/Australia/NSW276/2020	B.1.1	N/A
hCoV-19/Australia/NSW277/2020	B.1.1	N/A
hCoV-19/Australia/NSW278/2020	B.1.1	N/A
hCoV-19/Australia/NSW279/2020	B.1	N/A
hCoV-19/Australia/NSW280/2020	B.1.319	N/A
hCoV-19/Australia/NSW281/2020	B.1	N/A
hCoV-19/Australia/NSW282/2020	B.1.23	N/A
hCoV-19/Australia/NSW283/2020	B.1.23	N/A
hCoV-19/Australia/NSW284/2020	B.1	N/A
hCoV-19/Australia/NSW285/2020	A.2.2	N/A
hCoV-19/Australia/NSW286/2020	B.1.23	N/A
hCoV-19/Australia/NSW287/2020	B.1.1	N/A
hCoV-19/Australia/NSW288/2020	A.2.2	N/A
hCoV-19/Australia/NSW289/2020	B.1	N/A
hCoV-19/Australia/NSW29/2020	B	N/A
hCoV-19/Australia/NSW290/2020	B.1	N/A
hCoV-19/Australia/NSW291/2020	B.1.1	N/A
hCoV-19/Australia/NSW292/2020	B.1	N/A
hCoV-19/Australia/NSW293/2020	A	N/A
hCoV-19/Australia/NSW294/2020	B.1.1.33	N/A
hCoV-19/Australia/NSW295/2020	B.4.6	N/A
hCoV-19/Australia/NSW296/2020	B.1.1	N/A
hCoV-19/Australia/NSW297/2020	B.29	N/A
hCoV-19/Australia/NSW298/2020	B.1	N/A
hCoV-19/Australia/NSW299/2020	B.1	N/A
hCoV-19/Australia/NSW300/2020	A.2.2	N/A
hCoV-19/Australia/NSW301/2020	B.4.6	N/A
hCoV-19/Australia/NSW302/2020	B.1	N/A
hCoV-19/Australia/NSW303/2020	B.1.1	N/A
hCoV-19/Australia/NSW304/2020	B.1	N/A
hCoV-19/Australia/NSW305/2020	B.1	N/A
hCoV-19/Australia/NSW306/2020	B.1	N/A
hCoV-19/Australia/NSW307/2020	A.2.2	N/A
hCoV-19/Australia/NSW308/2020	B.1	N/A
hCoV-19/Australia/NSW309/2020	B.1	N/A
hCoV-19/Australia/NSW310/2020	B.4.6	N/A
hCoV-19/Australia/NSW311/2020	B.1.319	N/A
hCoV-19/Australia/NSW312/2020	B.4.6	N/A
hCoV-19/Australia/NSW313/2020	B.4.6	N/A
hCoV-19/Australia/NSW313/2020	B.4.6	N/A
hCoV-19/Australia/NSW314/2020	B.1	N/A
hCoV-19/Australia/NSW315/2020	B.6.5	N/A
hCoV-19/Australia/NSW316/2020	B.1	N/A
hCoV-19/Australia/NSW317/2020	A.2.2	N/A
hCoV-19/Australia/NSW318/2020	B.1.1.89	N/A
hCoV-19/Australia/NSW319/2020	B.1	N/A
hCoV-19/Australia/NSW320/2020	B.4.7	N/A
hCoV-19/Australia/NSW320/2020	B.4.7	N/A
hCoV-19/Australia/NSW321/2020	B.1	N/A
hCoV-19/Australia/NSW322/2020	B.1	N/A
hCoV-19/Australia/NSW323/2020	B.1.1	N/A
hCoV-19/Australia/NSW324/2020	B.1.1	N/A
hCoV-19/Australia/NSW325/2020	B.1.23	N/A
hCoV-19/Australia/NSW326/2020	B.1.319	N/A
hCoV-19/Australia/NSW327/2020	B.1.23	N/A
hCoV-19/Australia/NSW328/2020	A.2.2	N/A
hCoV-19/Australia/NSW329/2020	B.1.1	N/A
hCoV-19/Australia/NSW33/2020	B.4.6	N/A
hCoV-19/Australia/NSW330/2020	A.2.2	N/A
hCoV-19/Australia/NSW331/2020	A.1	N/A
hCoV-19/Australia/NSW332/2020	B.1.1.33	N/A
hCoV-19/Australia/NSW333/2020	B.4.4	N/A
hCoV-19/Australia/NSW334/2020	B.35	N/A
hCoV-19/Australia/NSW335/2020	A.1	N/A
hCoV-19/Australia/NSW336/2020	B.1	N/A
hCoV-19/Australia/NSW337/2020	B.4.6	N/A
hCoV-19/Australia/NSW338/2020	B.1.23	N/A
hCoV-19/Australia/NSW339/2020	B.1.23	N/A
hCoV-19/Australia/NSW34/2020	B.4.6	N/A
hCoV-19/Australia/NSW340/2020	B.1	N/A
hCoV-19/Australia/NSW341/2020	B.1.8	N/A
hCoV-19/Australia/NSW342/2020	B.1	N/A
hCoV-19/Australia/NSW343/2020	B.6	N/A
hCoV-19/Australia/NSW343/2020	B.6	N/A
hCoV-19/Australia/NSW344/2020	B.1	N/A
hCoV-19/Australia/NSW345/2020	B.1.23	N/A
hCoV-19/Australia/NSW346/2020	B.1	N/A
hCoV-19/Australia/NSW347/2020	A	N/A
hCoV-19/Australia/NSW348/2020	B.1.319	N/A
hCoV-19/Australia/NSW349/2020	B.1	N/A
hCoV-19/Australia/NSW350/2020	A.1	N/A
hCoV-19/Australia/NSW351/2020	B.1	N/A
hCoV-19/Australia/NSW352/2020	B.1	N/A
hCoV-19/Australia/NSW353/2020	B.1	N/A
hCoV-19/Australia/NSW354/2020	B.1	N/A
hCoV-19/Australia/NSW355/2020	B.1	N/A
hCoV-19/Australia/NSW356/2020	B.1	N/A
hCoV-19/Australia/NSW357/2020	B.1	N/A
hCoV-19/Australia/NSW358/2020	B.1	N/A
hCoV-19/Australia/NSW359/2020	B.1	N/A
hCoV-19/Australia/NSW360/2020	B.1	N/A
hCoV-19/Australia/NSW361/2020	B.1	N/A
hCoV-19/Australia/NSW362/2020	B.1	N/A
hCoV-19/Australia/NSW363/2020	B.1	N/A
hCoV-19/Australia/NSW364/2020	B.1	N/A
hCoV-19/Australia/NSW365/2020	B.1	N/A
hCoV-19/Australia/NSW366/2020	B.1	N/A
hCoV-19/Australia/NSW367/2020	B.1	N/A
hCoV-19/Australia/NSW368/2020	B.1	N/A
hCoV-19/Australia/NSW369/2020	B.1	N/A
hCoV-19/Australia/NSW370/2020	B.4.6	N/A
hCoV-19/Australia/NSW371/2020	B.1	N/A
hCoV-19/Australia/NSW372/2020	B.4.6	N/A
hCoV-19/Australia/NSW372/2020	B.4.6	N/A
hCoV-19/Australia/NSW373/2020	B.1	N/A
hCoV-19/Australia/NSW374/2020	A	N/A
hCoV-19/Australia/NSW375/2020	B.4.6	N/A
hCoV-19/Australia/NSW376/2020	B.4.6	N/A
hCoV-19/Australia/NSW377/2020	B.1	N/A
hCoV-19/Australia/NSW378/2020	B.1	N/A
hCoV-19/Australia/NSW379/2020	B.1	N/A
hCoV-19/Australia/NSW380/2020	B.1	N/A
hCoV-19/Australia/NSW381/2020	B.1	N/A
hCoV-19/Australia/NSW382/2020	B.1	N/A
hCoV-19/Australia/NSW383/2020	B.1	N/A
hCoV-19/Australia/NSW46/2020	B.3	N/A
hCoV-19/Australia/NSW488/2020	B.1	N/A
hCoV-19/Australia/NSW489/2020	B.1	N/A
hCoV-19/Australia/NSW49/2020	B.6	N/A
hCoV-19/Australia/NSW490/2020	B.1	N/A
hCoV-19/Australia/NSW491/2020	B.1	N/A
hCoV-19/Australia/NSW492/2020	B.1	N/A
hCoV-19/Australia/NSW493/2020	B.1	N/A
hCoV-19/Australia/NSW494/2020	B.1	N/A
hCoV-19/Australia/NSW495/2020	B.1	N/A
hCoV-19/Australia/NSW496/2020	B.1	N/A
hCoV-19/Australia/NSW497/2020	B.1	N/A
hCoV-19/Australia/NSW498/2020	B.1	N/A
hCoV-19/Australia/NSW499/2020	B.1	N/A
hCoV-19/Australia/NSW500/2020	B.1	N/A
hCoV-19/Australia/NSW501/2020	A.1	N/A
hCoV-19/Australia/NSW502/2020	A.2.2	N/A
hCoV-19/Australia/NSW503/2020	B.28	N/A
hCoV-19/Australia/NSW504/2020	A.2.2	N/A
hCoV-19/Australia/NSW505/2020	A.2.2	N/A
hCoV-19/Australia/NSW506/2020	B.1.23	N/A
hCoV-19/Australia/NSW507/2020	B.1.23	N/A
hCoV-19/Australia/NSW508/2020	B.6.5	N/A
hCoV-19/Australia/NSW509/2020	B.1	N/A
hCoV-19/Australia/NSW51/2020	B.61	N/A
hCoV-19/Australia/NSW510/2020	B.4.6	N/A
hCoV-19/Australia/NSW511/2020	B.1	N/A
hCoV-19/Australia/NSW512/2020	B.1	N/A
hCoV-19/Australia/NSW513/2020	B.1	N/A
hCoV-19/Australia/NSW514/2020	A.2.2	N/A
hCoV-19/Australia/NSW515/2020	B.1	N/A
hCoV-19/Australia/NSW516/2020	B.1	N/A
hCoV-19/Australia/NSW517/2020	B.1	N/A
hCoV-19/Australia/NSW518/2020	B.1	N/A
hCoV-19/Australia/NSW519/2020	B.1	N/A
hCoV-19/Australia/NSW520/2020	B.1	N/A
hCoV-19/Australia/NSW521/2020	B.1	N/A
hCoV-19/Australia/NSW522/2020	B.29	N/A
hCoV-19/Australia/NSW523/2020	B.1	N/A
hCoV-19/Australia/NSW524/2020	B.1	N/A
hCoV-19/Australia/NSW525/2020	B.1	N/A
hCoV-19/Australia/NSW526/2020	A.2.2	N/A
hCoV-19/Australia/NSW526/2020	A.2.2	N/A
hCoV-19/Australia/NSW527/2020	B.1	N/A
hCoV-19/Australia/NSW528/2020	B.1	N/A
hCoV-19/Australia/NSW529/2020	B.1	N/A
hCoV-19/Australia/NSW530/2020	B.1	N/A
hCoV-19/Australia/NSW531/2020	B.1	N/A
hCoV-19/Australia/NSW532/2020	B.1	N/A
hCoV-19/Australia/NSW533/2020	B.1	N/A
hCoV-19/Australia/NSW534/2020	B.1	N/A
hCoV-19/Australia/NSW535/2020	B.1.1	N/A
hCoV-19/Australia/NSW536/2020	B.1	N/A
hCoV-19/Australia/NSW537/2020	B.29	N/A
hCoV-19/Australia/NSW538/2020	B.1	N/A
hCoV-19/Australia/NSW539/2020	A.2.2	N/A
hCoV-19/Australia/NSW540/2020	A.1	N/A
hCoV-19/Australia/NSW541/2020	A.1	N/A
hCoV-19/Australia/NSW542/2020	B.1	N/A
hCoV-19/Australia/NSW543/2020	A.1	N/A
hCoV-19/Australia/NSW544/2020	B.1	N/A
hCoV-19/Australia/NSW545/2020	B.1.319	N/A
hCoV-19/Australia/NSW546/2020	B.1.319	N/A
hCoV-19/Australia/NSW547/2020	A.2.2	N/A
hCoV-19/Australia/NSW548/2020	B.1	N/A
hCoV-19/Australia/NSW549/2020	A.1	N/A
hCoV-19/Australia/NSW550/2020	A.2.2	N/A
hCoV-19/Australia/NSW551/2020	B.1	N/A
hCoV-19/Australia/NSW552/2020	B.1	N/A
hCoV-19/Australia/NSW553/2020	B.1	N/A
hCoV-19/Australia/NSW554/2020	B.1	N/A
hCoV-19/Australia/NSW555/2020	B.1	N/A
hCoV-19/Australia/NSW556/2020	B.1	N/A
hCoV-19/Australia/NSW557/2020	A.2.2	N/A
hCoV-19/Australia/NSW558/2020	B.1.319	N/A
hCoV-19/Australia/NSW559/2020	A.1	N/A
hCoV-19/Australia/NSW560/2020	A	N/A
hCoV-19/Australia/NSW561/2020	B.1.1	N/A
hCoV-19/Australia/NSW562/2020	B.1	N/A
hCoV-19/Australia/NSW563/2020	B.1.1	N/A
hCoV-19/Australia/NSW564/2020	A.2.2	N/A
hCoV-19/Australia/NSW565/2020	A.2.2	N/A
hCoV-19/Australia/NSW566/2020	A.2.2	N/A
hCoV-19/Australia/NSW567/2020	B.6	N/A
hCoV-19/Australia/NSW568/2020	A.1	N/A
hCoV-19/Australia/NSW569/2020	B.31	N/A
hCoV-19/Australia/NSW570/2020	A.2.2	N/A
hCoV-19/Australia/NSW571/2020	A.1	N/A
hCoV-19/Australia/NSW572/2020	A.1	N/A
hCoV-19/Australia/NSW573/2020	A.1	N/A
hCoV-19/Australia/NSW574/2020	A.1	N/A
hCoV-19/Australia/NSW575/2020	A.1	N/A
hCoV-19/Australia/NSW576/2020	A.1	N/A
hCoV-19/Australia/NSW577/2020	A.1	N/A
hCoV-19/Australia/NSW578/2020	A.1	N/A
hCoV-19/Australia/NSW579/2020	A.1	N/A
hCoV-19/Australia/NSW580/2020	A.1	N/A
hCoV-19/Australia/NSW581/2020	B.1	N/A
hCoV-19/Australia/NSW582/2020	B.61	N/A
hCoV-19/Australia/NSW583/2020	B.61	N/A
hCoV-19/Australia/NSW584/2020	B.61	N/A
hCoV-19/Australia/NSW585/2020	B.61	N/A
hCoV-19/Australia/NSW586/2020	B.61	N/A
hCoV-19/Australia/NSW587/2020	B.61	N/A
hCoV-19/Australia/NSW588/2020	B.1	N/A
hCoV-19/Australia/NSW589/2020	B.1	N/A
hCoV-19/Australia/NSW59/2020	B.6	N/A
hCoV-19/Australia/NSW590/2020	B	N/A
hCoV-19/Australia/NSW591/2020	B.1	N/A
hCoV-19/Australia/NSW592/2020	B.1	N/A
hCoV-19/Australia/NSW593/2020	B.1	N/A
hCoV-19/Australia/NSW594/2020	B.1	N/A
hCoV-19/Australia/NSW595/2020	B.1.1	N/A
hCoV-19/Australia/NSW596/2020	A.2.2	N/A
hCoV-19/Australia/NSW597/2020	B.4	N/A
hCoV-19/Australia/NSW598/2020	B.1.438	N/A
hCoV-19/Australia/NSW599/2020	B.1	N/A
hCoV-19/Australia/NSW60/2020	B.58	N/A
hCoV-19/Australia/NSW600/2020	B.1	N/A
hCoV-19/Australia/NSW601/2020	B.1	N/A
hCoV-19/Australia/NSW602/2020	B.1	N/A
hCoV-19/Australia/NSW603/2020	B.1	N/A
hCoV-19/Australia/NSW604/2020	B.1	N/A
hCoV-19/Australia/NSW605/2020	B.1	N/A
hCoV-19/Australia/NSW606/2020	B.1.1.33	N/A
hCoV-19/Australia/NSW607/2020	B.61	N/A
hCoV-19/Australia/NSW608/2020	B.61	N/A
hCoV-19/Australia/NSW609/2020	A.2.2	N/A
hCoV-19/Australia/NSW610/2020	B.1.1	N/A
hCoV-19/Australia/NSW611/2020	A.2.2	N/A
hCoV-19/Australia/NSW612/2020	B.1.1.1	N/A
hCoV-19/Australia/NSW613/2020	B.1.1	N/A
hCoV-19/Australia/NSW614/2020	B.1	N/A
hCoV-19/Australia/NSW615/2020	B.1.36	N/A
hCoV-19/Australia/NSW616/2020	B.1	N/A
hCoV-19/Australia/NSW617/2020	B.1.1.28	N/A
hCoV-19/Australia/NSW618/2020	B.1	N/A
hCoV-19/Australia/NSW619/2020	B.1.1.1	N/A
hCoV-19/Australia/NSW620/2020	B.1	N/A
hCoV-19/Australia/NSW621/2020	B.1.1.1	N/A
hCoV-19/Australia/NSW622/2020	A.2.2	N/A
hCoV-19/Australia/NSW623/2020	A.2.2	N/A
hCoV-19/Australia/NSW624/2020	B.1.1	N/A
hCoV-19/Australia/NSW625/2020	A.2.2	N/A
hCoV-19/Australia/NSW626/2020	A.1	N/A
hCoV-19/Australia/NSW627/2020	B.1	N/A
hCoV-19/Australia/NSW628/2020	B.1.1	N/A
hCoV-19/Australia/NSW629/2020	D.2	N/A
hCoV-19/Australia/NSW63/2020	B	N/A
hCoV-19/Australia/NSW630/2020	D.2	N/A
hCoV-19/Australia/NSW631/2020	B.1.1	N/A
hCoV-19/Australia/NSW632/2020	B.1	N/A
hCoV-19/Australia/NSW633/2020	B.1.36.1	N/A
hCoV-19/Australia/NSW634/2020	B.1.1.133	N/A
hCoV-19/Australia/NSW635/2020	D.2	N/A
hCoV-19/Australia/NSW636/2020	A	N/A
hCoV-19/Australia/NSW637/2020	D.2	N/A
hCoV-19/Australia/NSW638/2020	A.2.2	N/A
hCoV-19/Australia/NSW639/2020	A.2.2	N/A
hCoV-19/Australia/NSW64/2020	B.4.6	N/A
hCoV-19/Australia/NSW640/2020	B.1	N/A
hCoV-19/Australia/NSW641/2020	A.1	N/A
hCoV-19/Australia/NSW642/2020	D.2	N/A
hCoV-19/Australia/NSW643/2020	D.2	N/A
hCoV-19/Australia/NSW644/2020	D.2	N/A
hCoV-19/Australia/NSW645/2020	D.2	N/A
hCoV-19/Australia/NSW646/2020	D.2	N/A
hCoV-19/Australia/NSW647/2020	D.2	N/A
hCoV-19/Australia/NSW648/2020	D.2	N/A
hCoV-19/Australia/NSW649/2020	D.2	N/A
hCoV-19/Australia/NSW65/2020	B.4.6	N/A
hCoV-19/Australia/NSW650/2020	D.2	N/A
hCoV-19/Australia/NSW651/2020	D.2	N/A
hCoV-19/Australia/NSW652/2020	D.2	N/A
hCoV-19/Australia/NSW653/2020	D.2	N/A
hCoV-19/Australia/NSW654/2020	D.2	N/A
hCoV-19/Australia/NSW655/2020	D.2	N/A
hCoV-19/Australia/NSW656/2020	D.2	N/A
hCoV-19/Australia/NSW657/2020	D.2	N/A
hCoV-19/Australia/NSW658/2020	D.2	N/A
hCoV-19/Australia/NSW659/2020	D.2	N/A
hCoV-19/Australia/NSW66/2020	B.4.6	N/A
hCoV-19/Australia/NSW660/2020	D.2	N/A
hCoV-19/Australia/NSW661/2020	D.2	N/A
hCoV-19/Australia/NSW662/2020	D.2	N/A
hCoV-19/Australia/NSW663/2020	D.2	N/A
hCoV-19/Australia/NSW67/2020	B.6	N/A
hCoV-19/Australia/NSW672/2020	B.1.1	N/A
hCoV-19/Australia/NSW673/2020	B.1.1.33	N/A
hCoV-19/Australia/NSW674/2020	B.6.5	N/A
hCoV-19/Australia/NSW675/2020	D.2	N/A
hCoV-19/Australia/NSW676/2020	D.2	N/A
hCoV-19/Australia/NSW677/2020	D.2	N/A
hCoV-19/Australia/NSW678/2020	D.2	N/A
hCoV-19/Australia/NSW679/2020	D.2	N/A
hCoV-19/Australia/NSW68/2020	B.6	N/A
hCoV-19/Australia/NSW680/2020	D.2	N/A
hCoV-19/Australia/NSW681/2020	D.2	N/A
hCoV-19/Australia/NSW682/2020	D.2	N/A
hCoV-19/Australia/NSW683/2020	D.2	N/A
hCoV-19/Australia/NSW684/2020	D.2	N/A
hCoV-19/Australia/NSW685/2020	D.2	N/A
hCoV-19/Australia/NSW686/2020	D.2	N/A
hCoV-19/Australia/NSW687/2020	D.2	N/A
hCoV-19/Australia/NSW688/2020	D.2	N/A
hCoV-19/Australia/NSW689/2020	D.2	N/A
hCoV-19/Australia/NSW69/2020	B.6.5	N/A
hCoV-19/Australia/NSW690/2020	D.2	N/A
hCoV-19/Australia/NSW691/2020	D.2	N/A
hCoV-19/Australia/NSW692/2020	D.2	N/A
hCoV-19/Australia/NSW693/2020	D.2	N/A
hCoV-19/Australia/NSW694/2020	D.2	N/A
hCoV-19/Australia/NSW695/2020	D.2	N/A
hCoV-19/Australia/NSW696/2020	D.2	N/A
hCoV-19/Australia/NSW697/2020	D.2	N/A
hCoV-19/Australia/NSW698/2020	D.2	N/A
hCoV-19/Australia/NSW699/2020	Unassigned	N/A
hCoV-19/Australia/NSW70/2020	B.6.5	N/A
hCoV-19/Australia/NSW700/2020	D.2	N/A
hCoV-19/Australia/NSW701/2020	D.2	N/A
hCoV-19/Australia/NSW702/2020	D.2	N/A
hCoV-19/Australia/NSW703/2020	D.2	N/A
hCoV-19/Australia/NSW704/2020	D.2	N/A
hCoV-19/Australia/NSW705/2020	Unassigned	N/A
hCoV-19/Australia/NSW706/2020	Unassigned	N/A
hCoV-19/Australia/NSW707/2020	Unassigned	N/A
hCoV-19/Australia/NSW708/2020	Unassigned	N/A
hCoV-19/Australia/NSW709/2020	Unassigned	N/A
hCoV-19/Australia/NSW71/2020	B.6.5	N/A
hCoV-19/Australia/NSW710/2020	Unassigned	N/A
hCoV-19/Australia/NSW711/2020	Unassigned	N/A
hCoV-19/Australia/NSW712/2020	Unassigned	N/A
hCoV-19/Australia/NSW713/2020	Unassigned	N/A
hCoV-19/Australia/NSW714/2020	Unassigned	N/A
hCoV-19/Australia/NSW715/2020	Unassigned	N/A
hCoV-19/Australia/NSW716/2020	Unassigned	N/A
hCoV-19/Australia/NSW717/2020	Unassigned	N/A
hCoV-19/Australia/NSW718/2020	Unassigned	N/A
hCoV-19/Australia/NSW719/2020	Unassigned	N/A
hCoV-19/Australia/NSW72/2020	B.6.5	N/A
hCoV-19/Australia/NSW720/2020	Unassigned	N/A
hCoV-19/Australia/NSW721/2020	Unassigned	N/A
hCoV-19/Australia/NSW722/2020	Unassigned	N/A
hCoV-19/Australia/NSW723/2020	Unassigned	N/A
hCoV-19/Australia/NSW724/2020	Unassigned	N/A
hCoV-19/Australia/NSW725/2020	D.2	N/A
hCoV-19/Australia/NSW726/2020	D.2	N/A
hCoV-19/Australia/NSW727/2020	D.2	N/A
hCoV-19/Australia/NSW728/2020	D.2	N/A
hCoV-19/Australia/NSW729/2020	D.2	N/A
hCoV-19/Australia/NSW73/2020	B.6.5	N/A
hCoV-19/Australia/NSW730/2020	D.2	N/A
hCoV-19/Australia/NSW731/2020	D.2	N/A
hCoV-19/Australia/NSW732/2020	D.2	N/A
hCoV-19/Australia/NSW733/2020	D.2	N/A
hCoV-19/Australia/NSW734/2020	D.2	N/A
hCoV-19/Australia/NSW735/2020	D.2	N/A
hCoV-19/Australia/NSW736/2020	D.2	N/A
hCoV-19/Australia/NSW737/2020	D.2	N/A
hCoV-19/Australia/NSW738/2020	D.2	N/A
hCoV-19/Australia/NSW739/2020	D.2	N/A
hCoV-19/Australia/NSW74/2020	B.6	N/A
hCoV-19/Australia/NSW740/2020	D.2	N/A
hCoV-19/Australia/NSW741/2020	D.2	N/A
hCoV-19/Australia/NSW742/2020	D.2	N/A
hCoV-19/Australia/NSW743/2020	D.2	N/A
hCoV-19/Australia/NSW744/2020	D.2	N/A
hCoV-19/Australia/NSW745/2020	D.2	N/A
hCoV-19/Australia/NSW746/2020	D.2	N/A
hCoV-19/Australia/NSW746/2020	D.2	N/A
hCoV-19/Australia/NSW747/2020	D.2	N/A
hCoV-19/Australia/NSW748/2020	D.2	N/A
hCoV-19/Australia/NSW749/2020	D.2	N/A
hCoV-19/Australia/NSW75/2020	B.61	N/A
hCoV-19/Australia/NSW750/2020	D.2	N/A
hCoV-19/Australia/NSW751/2020	D.2	N/A
hCoV-19/Australia/NSW752/2020	D.2	N/A
hCoV-19/Australia/NSW753/2020	D.2	N/A
hCoV-19/Australia/NSW754/2020	D.2	N/A
hCoV-19/Australia/NSW755/2020	D.2	N/A
hCoV-19/Australia/NSW756/2020	D.2	N/A
hCoV-19/Australia/NSW757/2020	D.2	N/A
hCoV-19/Australia/NSW758/2020	D.2	N/A
hCoV-19/Australia/NSW759/2020	D.2	N/A
hCoV-19/Australia/NSW76/2020	Unassigned	N/A
hCoV-19/Australia/NSW760/2020	D.2	N/A
hCoV-19/Australia/NSW761/2020	D.2	N/A
hCoV-19/Australia/NSW762/2020	D.2	N/A
hCoV-19/Australia/NSW763/2020	D.2	N/A
hCoV-19/Australia/NSW764/2020	D.2	N/A
hCoV-19/Australia/NSW765/2020	D.2	N/A
hCoV-19/Australia/NSW766/2020	D.2	N/A
hCoV-19/Australia/NSW767/2020	D.2	N/A
hCoV-19/Australia/NSW768/2020	D.2	N/A
hCoV-19/Australia/NSW769/2020	D.2	N/A
hCoV-19/Australia/NSW77/2020	B.40	N/A
hCoV-19/Australia/NSW770/2020	D.2	N/A
hCoV-19/Australia/NSW771/2020	D.2	N/A
hCoV-19/Australia/NSW772/2020	D.2	N/A
hCoV-19/Australia/NSW773/2020	Unassigned	N/A
hCoV-19/Australia/NSW774/2020	D.2	N/A
hCoV-19/Australia/NSW775/2020	D.2	N/A
hCoV-19/Australia/NSW776/2020	D.2	N/A
hCoV-19/Australia/NSW777/2020	D.2	N/A
hCoV-19/Australia/NSW778/2020	D.2	N/A
hCoV-19/Australia/NSW779/2020	D.2	N/A
hCoV-19/Australia/NSW78/2020	B.40	N/A
hCoV-19/Australia/NSW780/2020	D.2	N/A
hCoV-19/Australia/NSW781/2020	D.2	N/A
hCoV-19/Australia/NSW782/2020	D.2	N/A
hCoV-19/Australia/NSW783/2020	D.2	N/A
hCoV-19/Australia/NSW784/2020	D.2	N/A
hCoV-19/Australia/NSW785/2020	D.2	N/A
hCoV-19/Australia/NSW786/2020	A.2.2	N/A
hCoV-19/Australia/NSW787/2020	D.2	N/A
hCoV-19/Australia/NSW788/2020	A.2.2	N/A
hCoV-19/Australia/NSW789/2020	D.2	N/A
hCoV-19/Australia/NSW79/2020	B.40	N/A
hCoV-19/Australia/NSW790/2020	D.2	N/A
hCoV-19/Australia/NSW791/2020	D.2	N/A
hCoV-19/Australia/NSW792/2020	D.2	N/A
hCoV-19/Australia/NSW793/2020	D.2	N/A
hCoV-19/Australia/NSW794/2020	D.2	N/A
hCoV-19/Australia/NSW795/2020	D.2	N/A
hCoV-19/Australia/NSW796/2020	D.2	N/A
hCoV-19/Australia/NSW797/2020	D.2	N/A
hCoV-19/Australia/NSW798/2020	D.2	N/A
hCoV-19/Australia/NSW799/2020	D.2	N/A
hCoV-19/Australia/NSW80/2020	B.61	N/A
hCoV-19/Australia/NSW800/2020	D.2	N/A
hCoV-19/Australia/NSW801/2020	D.2	N/A
hCoV-19/Australia/NSW802/2020	A.2.2	N/A
hCoV-19/Australia/NSW803/2020	A.2.2	N/A
hCoV-19/Australia/NSW804/2020	A.2.2	N/A
hCoV-19/Australia/NSW805/2020	A.2.2	N/A
hCoV-19/Australia/NSW806/2020	A.2.2	N/A
hCoV-19/Australia/NSW807/2020	D.2	N/A
hCoV-19/Australia/NSW808/2020	D.2	N/A
hCoV-19/Australia/NSW809/2020	D.2	N/A
hCoV-19/Australia/NSW81/2020	B.40	N/A
hCoV-19/Australia/NSW810/2020	D.2	N/A
hCoV-19/Australia/NSW811/2020	D.2	N/A
hCoV-19/Australia/NSW812/2020	D.2	N/A
hCoV-19/Australia/NSW813/2020	D.2	N/A
hCoV-19/Australia/NSW814/2020	D.2	N/A
hCoV-19/Australia/NSW815/2020	D.2	N/A
hCoV-19/Australia/NSW816/2020	D.2	N/A
hCoV-19/Australia/NSW817/2020	D.2	N/A
hCoV-19/Australia/NSW818/2020	D.2	N/A
hCoV-19/Australia/NSW819/2020	D.2	N/A
hCoV-19/Australia/NSW82/2020	B.40	N/A
hCoV-19/Australia/NSW820/2020	D.2	N/A
hCoV-19/Australia/NSW821/2020	D.2	N/A
hCoV-19/Australia/NSW822/2020	D.2	N/A
hCoV-19/Australia/NSW823/2020	D.2	N/A
hCoV-19/Australia/NSW824/2020	D.2	N/A
hCoV-19/Australia/NSW825/2020	D.2	N/A
hCoV-19/Australia/NSW826/2020	D.2	N/A
hCoV-19/Australia/NSW827/2020	D.2	N/A
hCoV-19/Australia/NSW828/2020	D.2	N/A
hCoV-19/Australia/NSW829/2020	D.2	N/A
hCoV-19/Australia/NSW83/2020	B.39	N/A
hCoV-19/Australia/NSW830/2020	D.2	N/A
hCoV-19/Australia/NSW831/2020	D.2	N/A
hCoV-19/Australia/NSW832/2020	D.2	N/A
hCoV-19/Australia/NSW833/2020	D.2	N/A
hCoV-19/Australia/NSW834/2020	D.2	N/A
hCoV-19/Australia/NSW835/2020	D.2	N/A
hCoV-19/Australia/NSW836/2020	D.2	N/A
hCoV-19/Australia/NSW837/2020	D.2	N/A
hCoV-19/Australia/NSW838/2020	D.2	N/A
hCoV-19/Australia/NSW839/2020	D.2	N/A
hCoV-19/Australia/NSW84/2020	B.58	N/A
hCoV-19/Australia/NSW840/2020	D.2	N/A
hCoV-19/Australia/NSW841/2020	D.2	N/A
hCoV-19/Australia/NSW842/2020	D.2	N/A
hCoV-19/Australia/NSW843/2020	D.2	N/A
hCoV-19/Australia/NSW844/2020	D.2	N/A
hCoV-19/Australia/NSW845/2020	D.2	N/A
hCoV-19/Australia/NSW846/2020	D.2	N/A
hCoV-19/Australia/NSW847/2020	D.2	N/A
hCoV-19/Australia/NSW848/2020	D.2	N/A
hCoV-19/Australia/NSW849/2020	B.1.1.70	N/A
hCoV-19/Australia/NSW85/2020	B	N/A
hCoV-19/Australia/NSW850/2020	D.2	N/A
hCoV-19/Australia/NSW851/2020	D.2	N/A
hCoV-19/Australia/NSW852/2020	D.2	N/A
hCoV-19/Australia/NSW853/2020	D.2	N/A
hCoV-19/Australia/NSW854/2020	D.2	N/A
hCoV-19/Australia/NSW855/2020	D.2	N/A
hCoV-19/Australia/NSW856/2020	D.2	N/A
hCoV-19/Australia/NSW857/2020	D.2	N/A
hCoV-19/Australia/NSW858/2020	D.2	N/A
hCoV-19/Australia/NSW859/2020	D.2	N/A
hCoV-19/Australia/NSW86/2020	B.58	N/A
hCoV-19/Australia/NSW860/2020	D.2	N/A
hCoV-19/Australia/NSW861/2020	D.2	N/A
hCoV-19/Australia/NSW862/2020	D.2	N/A
hCoV-19/Australia/NSW863/2020	D.2	N/A
hCoV-19/Australia/NSW864/2020	D.2	N/A
hCoV-19/Australia/NSW865/2020	D.2	N/A
hCoV-19/Australia/NSW866/2020	D.2	N/A
hCoV-19/Australia/NSW867/2020	D.2	N/A
hCoV-19/Australia/NSW868/2020	D.2	N/A
hCoV-19/Australia/NSW869/2020	D.2	N/A
hCoV-19/Australia/NSW87/2020	B	N/A
hCoV-19/Australia/NSW870/2020	D.2	N/A
hCoV-19/Australia/NSW871/2020	D.2	N/A
hCoV-19/Australia/NSW872/2020	D.2	N/A
hCoV-19/Australia/NSW873/2020	B.4.6	N/A
hCoV-19/Australia/NSW874/2020	D.2	N/A
hCoV-19/Australia/NSW875/2020	D.2	N/A
hCoV-19/Australia/NSW876/2020	D.2	N/A
hCoV-19/Australia/NSW877/2020	D.2	N/A
hCoV-19/Australia/NSW878/2020	D.2	N/A
hCoV-19/Australia/NSW879/2020	D.2	N/A
hCoV-19/Australia/NSW88/2020	B.61	N/A
hCoV-19/Australia/NSW880/2020	D.2	N/A
hCoV-19/Australia/NSW881/2020	D.2	N/A
hCoV-19/Australia/NSW882/2020	D.2	N/A
hCoV-19/Australia/NSW883/2020	D.2	N/A
hCoV-19/Australia/NSW884/2020	D.2	N/A
hCoV-19/Australia/NSW885/2020	D.2	N/A
hCoV-19/Australia/NSW886/2020	D.2	N/A
hCoV-19/Australia/NSW887/2020	D.2	N/A
hCoV-19/Australia/NSW888/2020	D.2	N/A
hCoV-19/Australia/NSW889/2020	D.2	N/A
hCoV-19/Australia/NSW89/2020	B.40	N/A
hCoV-19/Australia/NSW890/2020	D.2	N/A
hCoV-19/Australia/NSW891/2020	D.2	N/A
hCoV-19/Australia/NSW892/2020	D.2	N/A
hCoV-19/Australia/NSW893/2020	D.2	N/A
hCoV-19/Australia/NSW894/2020	D.2	N/A
hCoV-19/Australia/NSW895/2020	D.2	N/A
hCoV-19/Australia/NSW896/2020	D.2	N/A
hCoV-19/Australia/NSW897/2020	D.2	N/A
hCoV-19/Australia/NSW898/2020	D.2	N/A
hCoV-19/Australia/NSW899/2020	D.2	N/A
hCoV-19/Australia/NSW90/2020	B.29	N/A
hCoV-19/Australia/NSW900/2020	D.2	N/A
hCoV-19/Australia/NSW901/2020	D.2	N/A
hCoV-19/Australia/NSW902/2020	D.2	N/A
hCoV-19/Australia/NSW903/2020	D.2	N/A
hCoV-19/Australia/NSW904/2020	D.2	N/A
hCoV-19/Australia/NSW905/2020	D.2	N/A
hCoV-19/Australia/NSW906/2020	D.2	N/A
hCoV-19/Australia/NSW907/2020	D.2	N/A
hCoV-19/Australia/NSW908/2020	D.2	N/A
hCoV-19/Australia/NSW909/2020	D.2	N/A
hCoV-19/Australia/NSW91/2020	B	N/A
hCoV-19/Australia/NSW910/2020	D.2	N/A
hCoV-19/Australia/NSW911/2020	D.2	N/A
hCoV-19/Australia/NSW912/2020	D.2	N/A
hCoV-19/Australia/NSW913/2020	D.2	N/A
hCoV-19/Australia/NSW914/2020	D.2	N/A
hCoV-19/Australia/NSW915/2020	D.2	N/A
hCoV-19/Australia/NSW916/2020	D.2	N/A
hCoV-19/Australia/NSW917/2020	D.2	N/A
hCoV-19/Australia/NSW918/2020	D.2	N/A
hCoV-19/Australia/NSW919/2020	D.2	N/A
hCoV-19/Australia/NSW92/2020	A	N/A
hCoV-19/Australia/NSW920/2020	D.2	N/A
hCoV-19/Australia/NSW921/2020	D.2	N/A
hCoV-19/Australia/NSW922/2020	D.2	N/A
hCoV-19/Australia/NSW923/2020	D.2	N/A
hCoV-19/Australia/NSW924/2020	D.2	N/A
hCoV-19/Australia/NSW925/2020	D.2	N/A
hCoV-19/Australia/NSW926/2020	D.2	N/A
hCoV-19/Australia/NSW927/2020	D.2	N/A
hCoV-19/Australia/NSW929/2020	D.2	N/A
hCoV-19/Australia/NSW93/2020	A	N/A
hCoV-19/Australia/NSW930/2020	D.2	N/A
hCoV-19/Australia/NSW931/2020	D.2	N/A
hCoV-19/Australia/NSW932/2020	D.2	N/A
hCoV-19/Australia/NSW933/2020	D.2	N/A
hCoV-19/Australia/NSW934/2020	D.2	N/A
hCoV-19/Australia/NSW935/2020	D.2	N/A
hCoV-19/Australia/NSW936/2020	D.2	N/A
hCoV-19/Australia/NSW937/2020	D.2	N/A
hCoV-19/Australia/NSW938/2020	D.2	N/A
hCoV-19/Australia/NSW939/2020	D.2	N/A
hCoV-19/Australia/NSW94/2020	A.1	N/A
hCoV-19/Australia/NSW940/2020	D.2	N/A
hCoV-19/Australia/NSW941/2020	D.2	N/A
hCoV-19/Australia/NSW942/2020	D.2	N/A
hCoV-19/Australia/NSW943/2020	B.1	N/A
hCoV-19/Australia/NSW944/2020	D.2	N/A
hCoV-19/Australia/NSW945/2020	D.2	N/A
hCoV-19/Australia/NSW946/2020	D.2	N/A
hCoV-19/Australia/NSW947/2020	D.2	N/A
hCoV-19/Australia/NSW948/2020	D.2	N/A
hCoV-19/Australia/NSW949/2020	D.2	N/A
hCoV-19/Australia/NSW95/2020	A.1	N/A
hCoV-19/Australia/NSW950/2020	D.2	N/A
hCoV-19/Australia/NSW951/2020	D.2	N/A
hCoV-19/Australia/NSW952/2020	D.2	N/A
hCoV-19/Australia/NSW953/2020	D.2	N/A
hCoV-19/Australia/NSW954/2020	D.2	N/A
hCoV-19/Australia/NSW955/2020	D.2	N/A
hCoV-19/Australia/NSW956/2020	D.2	N/A
hCoV-19/Australia/NSW957/2020	D.2	N/A
hCoV-19/Australia/NSW958/2020	D.2	N/A
hCoV-19/Australia/NSW959/2020	D.2	N/A
hCoV-19/Australia/NSW96/2020	A.1	N/A
hCoV-19/Australia/NSW960/2020	D.2	N/A
hCoV-19/Australia/NSW961/2020	D.2	N/A
hCoV-19/Australia/NSW962/2020	D.2	N/A
hCoV-19/Australia/NSW963/2020	D.2	N/A
hCoV-19/Australia/NSW964/2020	D.2	N/A
hCoV-19/Australia/NSW965/2020	D.2	N/A
hCoV-19/Australia/NSW966/2020	D.2	N/A
hCoV-19/Australia/NSW967/2020	D.2	N/A
hCoV-19/Australia/NSW968/2020	D.2	N/A
hCoV-19/Australia/NSW969/2020	D.2	N/A
hCoV-19/Australia/NSW97/2020	A.1	N/A
hCoV-19/Australia/NSW970/2020	D.2	N/A
hCoV-19/Australia/NSW971/2020	D.2	N/A
hCoV-19/Australia/NSW972/2020	D.2	N/A
hCoV-19/Australia/NSW973/2020	D.2	N/A
hCoV-19/Australia/NSW974/2020	D.2	N/A
hCoV-19/Australia/NSW975/2020	D.2	N/A
hCoV-19/Australia/NSW976/2020	D.2	N/A
hCoV-19/Australia/NSW977/2020	D.2	N/A
hCoV-19/Australia/NSW978/2020	D.2	N/A
hCoV-19/Australia/NSW979/2020	Unassigned	N/A
hCoV-19/Australia/NSW979/2020	Unassigned	N/A
hCoV-19/Australia/NSW98/2020	A.1	N/A
hCoV-19/Australia/NSW980/2020	D.2	N/A
hCoV-19/Australia/NSW981/2020	D.2	N/A
hCoV-19/Australia/NSW982/2020	D.2	N/A
hCoV-19/Australia/NSW983/2020	D.2	N/A
hCoV-19/Australia/NSW984/2020	D.2	N/A
hCoV-19/Australia/NSW985/2020	D.2	N/A
hCoV-19/Australia/NSW986/2020	D.2	N/A
hCoV-19/Australia/NSW987/2020	D.2	N/A
hCoV-19/Australia/NSW988/2020	D.2	N/A
hCoV-19/Australia/NSW989/2020	D.2	N/A
hCoV-19/Australia/NSW99/2020	A.1	N/A
hCoV-19/Australia/NSW990/2020	D.2	N/A
hCoV-19/Australia/NSW991/2020	D.2	N/A
hCoV-19/Australia/NSW992/2020	D.2	N/A
hCoV-19/Australia/NSW993/2020	D.2	N/A
hCoV-19/Australia/NSW994/2020	D.2	N/A
hCoV-19/Australia/NSW995/2020	D.2	N/A
hCoV-19/Australia/NSW996/2020	D.2	N/A
hCoV-19/Australia/NSW997/2020	D.2	N/A
hCoV-19/Australia/NSW998/2020	D.2	N/A
hCoV-19/Australia/NSW999/2020	D.2	N/A
hCoV-19/Australia/NSW-ICPMR-10466/2021	AY.39.1	Delta
hCoV-19/Australia/NSW-ICPMR-10467/2021	AY.39	Delta
hCoV-19/Australia/NSW-ICPMR-10468/2021	AY.39.1.2	Delta
hCoV-19/Australia/NSW-ICPMR-10469/2021	AY.39.1	Delta
hCoV-19/Australia/NSW-ICPMR-1047/2021	AY.39.1	Delta
hCoV-19/Australia/NSW-ICPMR-10470/2021	AY.39.1.2	Delta
hCoV-19/Australia/NSW-ICPMR-10471/2021	AY.39	Delta
hCoV-19/Australia/NSW-ICPMR-10472/2021	AY.39.1	Delta
hCoV-19/Australia/NSW-ICPMR-10473/2021	AY.39.1.3	Delta
hCoV-19/Australia/NSW-ICPMR-10474/2021	AY.39.1.2	Delta
hCoV-19/Australia/NSW-ICPMR-10475/2021	AY.39.1.2	Delta
hCoV-19/Australia/NSW-ICPMR-10476/2021	AY.39.1.2	Delta
hCoV-19/Australia/NSW-ICPMR-10477/2021	AY.39.1.2	Delta
hCoV-19/Australia/NSW-ICPMR-10478/2021	AY.39.1.2	Delta
hCoV-19/Australia/NSW-ICPMR-10479/2021	AY.39.1.2	Delta
hCoV-19/Australia/NSW-ICPMR-1048/2021	AY.39.1	Delta
hCoV-19/Australia/NSW-ICPMR-10480/2021	AY.39.1	Delta
hCoV-19/Australia/NSW-ICPMR-10481/2021	AY.39.1.3	Delta
hCoV-19/Australia/NSW-ICPMR-10482/2021	AY.39.1.2	Delta
hCoV-19/Australia/NSW-ICPMR-10483/2021	AY.39.1	Delta
hCoV-19/Australia/NSW-ICPMR-10484/2021	AY.39.1	Delta
hCoV-19/Australia/NSW-ICPMR-10485/2021	AY.39.1.2	Delta
hCoV-19/Australia/NSW-ICPMR-10486/2021	AY.39.1.2	Delta
hCoV-19/Australia/NSW-ICPMR-10487/2021	AY.39.1.2	Delta
hCoV-19/Australia/NSW-ICPMR-10488/2021	AY.16	Delta
hCoV-19/Australia/NSW-ICPMR-10489/2021	AY.39.1.2	Delta
hCoV-19/Australia/NSW-ICPMR-1049/2021	AY.39.1	Delta
hCoV-19/Australia/NSW-ICPMR-10490/2021	AY.39.1	Delta
hCoV-19/Australia/NSW-ICPMR-10491/2021	AY.39.1.3	Delta
hCoV-19/Australia/NSW-ICPMR-10492/2021	AY.39.1.2	Delta
hCoV-19/Australia/NSW-ICPMR-10493/2021	AY.39.1.2	Delta
hCoV-19/Australia/NSW-ICPMR-10494/2021	AY.39.1.2	Delta
hCoV-19/Australia/NSW-ICPMR-10495/2021	AY.39.1	Delta
hCoV-19/Australia/NSW-ICPMR-10496/2021	AY.39.1	Delta
hCoV-19/Australia/NSW-ICPMR-10497/2021	AY.39.1	Delta
hCoV-19/Australia/NSW-ICPMR-10498/2021	AY.39.1	Delta
hCoV-19/Australia/NSW-ICPMR-10499/2021	AY.39.1.2	Delta
hCoV-19/Australia/NSW-ICPMR-105/2021	AY.39.1	Delta
hCoV-19/Australia/NSW-ICPMR-1050/2021	AY.39.1.3	Delta
hCoV-19/Australia/NSW-ICPMR-10500/2021	AY.39.1.2	Delta
hCoV-19/Australia/NSW-ICPMR-10501/2021	AY.39	Delta
hCoV-19/Australia/NSW-ICPMR-10502/2021	AY.39.1	Delta
hCoV-19/Australia/NSW-ICPMR-10503/2021	AY.39.1.2	Delta
hCoV-19/Australia/NSW-ICPMR-10504/2021	AY.39.1.2	Delta
hCoV-19/Australia/NSW-ICPMR-10505/2021	AY.39.1.2	Delta
hCoV-19/Australia/NSW-ICPMR-10506/2021	AY.39	Delta
hCoV-19/Australia/NSW-ICPMR-10507/2021	AY.39	Delta
hCoV-19/Australia/NSW-ICPMR-10508/2021	AY.39.1.2	Delta
hCoV-19/Australia/NSW-ICPMR-10509/2021	AY.39.1.3	Delta
hCoV-19/Australia/NSW-ICPMR-1051/2021	AY.39.1	Delta
hCoV-19/Australia/NSW-ICPMR-10510/2021	AY.39.1.2	Delta
hCoV-19/Australia/NSW-ICPMR-10511/2021	AY.39.1.2	Delta
hCoV-19/Australia/NSW-ICPMR-10512/2021	AY.39.1.2	Delta
hCoV-19/Australia/NSW-ICPMR-10513/2021	AY.39.1.2	Delta
hCoV-19/Australia/NSW-ICPMR-10514/2021	AY.39.1.2	Delta
hCoV-19/Australia/NSW-ICPMR-10515/2021	AY.39.1.3	Delta
hCoV-19/Australia/NSW-ICPMR-10516/2021	AY.39.1.2	Delta
hCoV-19/Australia/NSW-ICPMR-10517/2021	AY.39	Delta
hCoV-19/Australia/NSW-ICPMR-10518/2021	AY.39.1.2	Delta
hCoV-19/Australia/NSW-ICPMR-10519/2021	AY.39.1.2	Delta
hCoV-19/Australia/NSW-ICPMR-1052/2021	AY.39.1	Delta
hCoV-19/Australia/NSW-ICPMR-10520/2021	AY.39.1.2	Delta
hCoV-19/Australia/NSW-ICPMR-10521/2021	AY.39.1.2	Delta
hCoV-19/Australia/NSW-ICPMR-10522/2021	AY.39.1	Delta
hCoV-19/Australia/NSW-ICPMR-10523/2021	AY.39.1.2	Delta
hCoV-19/Australia/NSW-ICPMR-10524/2021	AY.39.1.2	Delta
hCoV-19/Australia/NSW-ICPMR-10525/2021	AY.39.1.2	Delta
hCoV-19/Australia/NSW-ICPMR-10526/2021	AY.39.1.2	Delta
hCoV-19/Australia/NSW-ICPMR-10527/2021	AY.39.1	Delta
hCoV-19/Australia/NSW-ICPMR-10528/2021	AY.30	Delta
hCoV-19/Australia/NSW-ICPMR-10529/2021	AY.39.1.2	Delta
hCoV-19/Australia/NSW-ICPMR-1053/2021	AY.39.1	Delta
hCoV-19/Australia/NSW-ICPMR-10530/2021	AY.39.1.2	Delta
hCoV-19/Australia/NSW-ICPMR-10531/2021	AY.39.1.2	Delta
hCoV-19/Australia/NSW-ICPMR-10532/2021	AY.39.1.2	Delta
hCoV-19/Australia/NSW-ICPMR-10533/2021	AY.39	Delta
hCoV-19/Australia/NSW-ICPMR-10534/2021	AY.39.1.2	Delta
hCoV-19/Australia/NSW-ICPMR-10535/2021	AY.39.1.2	Delta
hCoV-19/Australia/NSW-ICPMR-10536/2021	AY.39.1.2	Delta
hCoV-19/Australia/NSW-ICPMR-10537/2021	AY.39.1.2	Delta
hCoV-19/Australia/NSW-ICPMR-10538/2021	AY.39.1.2	Delta
hCoV-19/Australia/NSW-ICPMR-10539/2021	AY.39.1.2	Delta
hCoV-19/Australia/NSW-ICPMR-1054/2021	AY.39.1	Delta
hCoV-19/Australia/NSW-ICPMR-10540/2021	AY.39.1.2	Delta
hCoV-19/Australia/NSW-ICPMR-10541/2021	AY.39.1.2	Delta
hCoV-19/Australia/NSW-ICPMR-10542/2021	AY.39.1.2	Delta
hCoV-19/Australia/NSW-ICPMR-10543/2021	AY.39.1.2	Delta
hCoV-19/Australia/NSW-ICPMR-10544/2021	AY.39.1.2	Delta
hCoV-19/Australia/NSW-ICPMR-10545/2021	AY.39.1.2	Delta
hCoV-19/Australia/NSW-ICPMR-10546/2021	AY.39	Delta
hCoV-19/Australia/NSW-ICPMR-10547/2021	AY.39.1.3	Delta
hCoV-19/Australia/NSW-ICPMR-10548/2021	AY.39.1.2	Delta
hCoV-19/Australia/NSW-ICPMR-10549/2021	AY.39.1	Delta
hCoV-19/Australia/NSW-ICPMR-1055/2021	AY.39.1	Delta
hCoV-19/Australia/NSW-ICPMR-10550/2021	AY.39.1	Delta
hCoV-19/Australia/NSW-ICPMR-10551/2021	AY.39.1	Delta
hCoV-19/Australia/NSW-ICPMR-10552/2021	AY.39.1	Delta
hCoV-19/Australia/NSW-ICPMR-10553/2021	AY.39.1	Delta
hCoV-19/Australia/NSW-ICPMR-10554/2021	AY.39.1.2	Delta
hCoV-19/Australia/NSW-ICPMR-10555/2021	AY.39	Delta
hCoV-19/Australia/NSW-ICPMR-10556/2021	AY.39.1.2	Delta
hCoV-19/Australia/NSW-ICPMR-10557/2021	AY.39.1.2	Delta
hCoV-19/Australia/NSW-ICPMR-10558/2021	AY.39.1.2	Delta
hCoV-19/Australia/NSW-ICPMR-10559/2021	AY.39.1.2	Delta
hCoV-19/Australia/NSW-ICPMR-1056/2021	AY.39.1	Delta
hCoV-19/Australia/NSW-ICPMR-10560/2021	AY.39.1.2	Delta
hCoV-19/Australia/NSW-ICPMR-10561/2021	AY.39.1.2	Delta
hCoV-19/Australia/NSW-ICPMR-10562/2021	AY.39.1	Delta
hCoV-19/Australia/NSW-ICPMR-10563/2021	AY.39.1	Delta
hCoV-19/Australia/NSW-ICPMR-10564/2021	AY.39.1	Delta
hCoV-19/Australia/NSW-ICPMR-10565/2021	AY.39.1.2	Delta
hCoV-19/Australia/NSW-ICPMR-10566/2021	AY.39.1.2	Delta
hCoV-19/Australia/NSW-ICPMR-10567/2021	AY.39.1.2	Delta
hCoV-19/Australia/NSW-ICPMR-10568/2021	AY.39.1.2	Delta
hCoV-19/Australia/NSW-ICPMR-10569/2021	AY.39.1.2	Delta
hCoV-19/Australia/NSW-ICPMR-1057/2021	AY.39.1	Delta
hCoV-19/Australia/NSW-ICPMR-10570/2021	AY.39	Delta
hCoV-19/Australia/NSW-ICPMR-10571/2021	AY.39.1.2	Delta
hCoV-19/Australia/NSW-ICPMR-10572/2021	AY.39.1.2	Delta
hCoV-19/Australia/NSW-ICPMR-10573/2021	AY.39.1.2	Delta
hCoV-19/Australia/NSW-ICPMR-10574/2021	AY.39.1.2	Delta
hCoV-19/Australia/NSW-ICPMR-10575/2021	AY.39.1.2	Delta
hCoV-19/Australia/NSW-ICPMR-10576/2021	AY.39.1.2	Delta
hCoV-19/Australia/NSW-ICPMR-10577/2021	AY.39.1.2	Delta
hCoV-19/Australia/NSW-ICPMR-10578/2021	AY.39.1.2	Delta
hCoV-19/Australia/NSW-ICPMR-10579/2021	AY.39.1.3	Delta
hCoV-19/Australia/NSW-ICPMR-1058/2021	AY.39.1	Delta
hCoV-19/Australia/NSW-ICPMR-10580/2021	AY.39.1	Delta
hCoV-19/Australia/NSW-ICPMR-10581/2021	AY.39.1.2	Delta
hCoV-19/Australia/NSW-ICPMR-10582/2021	AY.39	Delta
hCoV-19/Australia/NSW-ICPMR-10583/2021	AY.39.1.2	Delta
hCoV-19/Australia/NSW-ICPMR-10584/2021	AY.39.1.2	Delta
hCoV-19/Australia/NSW-ICPMR-10585/2021	AY.39.1.2	Delta
hCoV-19/Australia/NSW-ICPMR-10586/2021	AY.39.1.2	Delta
hCoV-19/Australia/NSW-ICPMR-10587/2021	AY.39.1.2	Delta
hCoV-19/Australia/NSW-ICPMR-10588/2021	AY.39.1.2	Delta
hCoV-19/Australia/NSW-ICPMR-10589/2021	AY.39.1	Delta
hCoV-19/Australia/NSW-ICPMR-1059/2021	AY.39.1	Delta
hCoV-19/Australia/NSW-ICPMR-10590/2021	AY.39.1.2	Delta
hCoV-19/Australia/NSW-ICPMR-10591/2021	AY.39.1.2	Delta
hCoV-19/Australia/NSW-ICPMR-10592/2021	AY.39.1.2	Delta
hCoV-19/Australia/NSW-ICPMR-10593/2021	AY.39.1.2	Delta
hCoV-19/Australia/NSW-ICPMR-10594/2021	AY.39.1.2	Delta
hCoV-19/Australia/NSW-ICPMR-10595/2021	AY.39.1.2	Delta
hCoV-19/Australia/NSW-ICPMR-10596/2021	AY.39.1.2	Delta
hCoV-19/Australia/NSW-ICPMR-10597/2021	AY.39.1.2	Delta
hCoV-19/Australia/NSW-ICPMR-10598/2021	AY.39.1	Delta
hCoV-19/Australia/NSW-ICPMR-10599/2021	AY.39.1.2	Delta
hCoV-19/Australia/NSW-ICPMR-106/2021	AY.39.1	Delta
hCoV-19/Australia/NSW-ICPMR-1060/2021	AY.39.1	Delta
hCoV-19/Australia/NSW-ICPMR-10600/2021	AY.39.1.2	Delta
hCoV-19/Australia/NSW-ICPMR-10601/2021	AY.39.1.2	Delta
hCoV-19/Australia/NSW-ICPMR-10602/2021	AY.39.1.2	Delta
hCoV-19/Australia/NSW-ICPMR-10603/2021	AY.39.1.3	Delta
hCoV-19/Australia/NSW-ICPMR-10604/2021	AY.39.1	Delta
hCoV-19/Australia/NSW-ICPMR-10605/2021	AY.39.1.2	Delta
hCoV-19/Australia/NSW-ICPMR-10606/2021	AY.39.1.3	Delta
hCoV-19/Australia/NSW-ICPMR-10607/2021	AY.39.1	Delta
hCoV-19/Australia/NSW-ICPMR-10608/2021	AY.39.1.2	Delta
hCoV-19/Australia/NSW-ICPMR-10609/2021	AY.39.1	Delta
hCoV-19/Australia/NSW-ICPMR-1061/2021	AY.39.1	Delta
hCoV-19/Australia/NSW-ICPMR-10610/2021	AY.39.1.2	Delta
hCoV-19/Australia/NSW-ICPMR-10611/2021	AY.39.1.2	Delta
hCoV-19/Australia/NSW-ICPMR-10612/2021	AY.39.1.2	Delta
hCoV-19/Australia/NSW-ICPMR-10613/2021	AY.39.1.2	Delta
hCoV-19/Australia/NSW-ICPMR-10614/2021	AY.39.1	Delta
hCoV-19/Australia/NSW-ICPMR-10615/2021	AY.39.1	Delta
hCoV-19/Australia/NSW-ICPMR-10616/2021	AY.39.1	Delta
hCoV-19/Australia/NSW-ICPMR-10617/2021	AY.39.1	Delta
hCoV-19/Australia/NSW-ICPMR-10618/2021	AY.39.1	Delta
hCoV-19/Australia/NSW-ICPMR-10619/2021	AY.39.1.2	Delta
hCoV-19/Australia/NSW-ICPMR-1062/2021	AY.39.1	Delta
hCoV-19/Australia/NSW-ICPMR-10620/2021	AY.39.1.2	Delta
hCoV-19/Australia/NSW-ICPMR-10621/2021	AY.39.1	Delta
hCoV-19/Australia/NSW-ICPMR-10622/2021	AY.39.1.2	Delta
hCoV-19/Australia/NSW-ICPMR-10623/2021	AY.39.1.3	Delta
hCoV-19/Australia/NSW-ICPMR-10624/2021	AY.39.1.2	Delta
hCoV-19/Australia/NSW-ICPMR-10625/2021	AY.30	Delta
hCoV-19/Australia/NSW-ICPMR-10626/2021	AY.39.1.2	Delta
hCoV-19/Australia/NSW-ICPMR-10627/2021	AY.39.1.2	Delta
hCoV-19/Australia/NSW-ICPMR-10628/2021	AY.39.1	Delta
hCoV-19/Australia/NSW-ICPMR-10629/2021	AY.39.1	Delta
hCoV-19/Australia/NSW-ICPMR-1063/2021	AY.39.1	Delta
hCoV-19/Australia/NSW-ICPMR-10630/2021	AY.39	Delta
hCoV-19/Australia/NSW-ICPMR-10631/2021	AY.39.1.2	Delta
hCoV-19/Australia/NSW-ICPMR-10632/2021	AY.39.1.2	Delta
hCoV-19/Australia/NSW-ICPMR-10633/2021	AY.39.1.2	Delta
hCoV-19/Australia/NSW-ICPMR-10634/2021	AY.39.1.2	Delta
hCoV-19/Australia/NSW-ICPMR-10635/2021	AY.39.1	Delta
hCoV-19/Australia/NSW-ICPMR-10636/2021	AY.39.1.2	Delta
hCoV-19/Australia/NSW-ICPMR-10637/2021	AY.39.1.2	Delta
hCoV-19/Australia/NSW-ICPMR-10638/2021	AY.39.1.2	Delta
hCoV-19/Australia/NSW-ICPMR-10639/2021	AY.39.1.2	Delta
hCoV-19/Australia/NSW-ICPMR-1064/2021	AY.39.1	Delta
hCoV-19/Australia/NSW-ICPMR-10640/2021	AY.39.1	Delta
hCoV-19/Australia/NSW-ICPMR-10641/2021	AY.39.1	Delta
hCoV-19/Australia/NSW-ICPMR-10642/2021	AY.39.1	Delta
hCoV-19/Australia/NSW-ICPMR-10643/2021	AY.39	Delta
hCoV-19/Australia/NSW-ICPMR-10644/2021	AY.39.1.2	Delta
hCoV-19/Australia/NSW-ICPMR-10645/2021	AY.39.1.2	Delta
hCoV-19/Australia/NSW-ICPMR-10646/2021	AY.39.1.2	Delta
hCoV-19/Australia/NSW-ICPMR-10647/2021	AY.39.1.2	Delta
hCoV-19/Australia/NSW-ICPMR-10648/2021	AY.39.1.2	Delta
hCoV-19/Australia/NSW-ICPMR-10649/2021	AY.39.1.2	Delta
hCoV-19/Australia/NSW-ICPMR-1065/2021	AY.39.1	Delta
hCoV-19/Australia/NSW-ICPMR-10650/2021	AY.39.1.2	Delta
hCoV-19/Australia/NSW-ICPMR-10651/2021	AY.39.1.2	Delta
hCoV-19/Australia/NSW-ICPMR-10652/2021	AY.39.1.2	Delta
hCoV-19/Australia/NSW-ICPMR-10653/2021	AY.39.1	Delta
hCoV-19/Australia/NSW-ICPMR-10654/2021	AY.39.1	Delta
hCoV-19/Australia/NSW-ICPMR-10655/2021	AY.39.1	Delta
hCoV-19/Australia/NSW-ICPMR-10656/2021	AY.39.1.2	Delta
hCoV-19/Australia/NSW-ICPMR-10657/2021	AY.39.1.2	Delta
hCoV-19/Australia/NSW-ICPMR-10658/2021	AY.39.1.3	Delta
hCoV-19/Australia/NSW-ICPMR-10659/2021	AY.39.1.2	Delta
[truncated: 23,197 more rows]

## Sheet: NSW Isolates with RCM
GISAID ID	Date of Collection	Lineage	REF	POS	ALT	REFPOSALT	HET	DP	FREQ	Protein	Interest
hCoV-19/Australia/NSW607/2020	2020-03-13	B.61	G	22899	T	G22899T	HET=1	202	0.0594	S:G446V	Bebtelovimab Resistance (8-fold)
hCoV-19/Australia/NSW168/2020	2020-03-21	B.1.1.1	G	10097	A	G10097A	HET=0	221	1	ORF1a:G3278S	Lambda (C.37-like), Nirmatrelvir (Paxlovid) Resistance (4.4-fold)
hCoV-19/Australia/NSW621/2020	2020-05-31	B.1.1.1	G	10097	A	G10097A	HET=0	416	0.7909	ORF1a:G3278S	Lambda (C.37-like), Nirmatrelvir (Paxlovid) Resistance (4.4-fold)
hCoV-19/Australia/NSW612/2020	2020-06-10	B.1.1.1	G	10097	A	G10097A	HET=0	203	0.9951	ORF1a:G3278S	Lambda (C.37-like), Nirmatrelvir (Paxlovid) Resistance (4.4-fold)
hCoV-19/Australia/NSW619/2020	2020-06-19	B.1.1.1	G	10097	A	G10097A	HET=0	565	1	ORF1a:G3278S	Lambda (C.37-like), Nirmatrelvir (Paxlovid) Resistance (4.4-fold)
hCoV-19/Australia/NSW1045/2020	2020-07-04	C.35	G	10097	A	G10097A	HET=0	3909	0.9997	ORF1a:G3278S	Lambda (C.37-like), Nirmatrelvir (Paxlovid) Resistance (4.4-fold)
hCoV-19/Australia/NSW993/2020	2020-07-23	D.2	G	22899	T	G22899T	HET=0	1044	0.9981	S:G446V	Bebtelovimab Resistance (8-fold)
hCoV-19/Australia/NSW1072/2020	2020-08-08	D.2	G	22899	T	G22899T	HET=1	731	0.132	S:G446V	Bebtelovimab Resistance (8-fold)
hCoV-19/Australia/NSW872/2020	2020-08-14	D.2	G	22899	T	G22899T	HET=1	750	0.1367	S:G446V	Bebtelovimab Resistance (8-fold)
hCoV-19/Australia/NSW1169/2020	2020-10-20	B.1.1.1	G	10097	A	G10097A	HET=0	455	1	ORF1a:G3278S	Lambda (C.37-like), Nirmatrelvir (Paxlovid) Resistance (4.4-fold)
hCoV-19/Australia/NSW1236/2020	2020-12-14	B.1.1.1	G	10097	A	G10097A	HET=0	1101	0.9991	ORF1a:G3278S	Lambda (C.37-like), Nirmatrelvir (Paxlovid) Resistance (4.4-fold)
hCoV-19/Australia/NSW1237/2020	2020-12-14	C.36	G	10097	A	G10097A	HET=0	469	1	ORF1a:G3278S	Lambda (C.37-like), Nirmatrelvir (Paxlovid) Resistance (4.4-fold)
hCoV-19/Australia/NSW1386/2020	2020-12-17	B.1.517.1	G	22899	T	G22899T	HET=1	4107	0.1405	S:G446V	Bebtelovimab Resistance (8-fold)
hCoV-19/Australia/NSW1380/2020	2020-12-28	C.36	G	10097	A	G10097A	HET=0	1322	0.9985	ORF1a:G3278S	Lambda (C.37-like), Nirmatrelvir (Paxlovid) Resistance (4.4-fold)
hCoV-19/Australia/NSW1439/2021	2021-01-01	B.1.517.1	C	10619	A	C10619A	HET=1	640	0.0766	NSP5:Q189K	Nirmatrelvir (Paxlovid) Resistance (65.4-fold)
hCoV-19/Australia/NSW1427/2021	2021-01-08	C.36	G	10097	A	G10097A	HET=0	1350	1	ORF1a:G3278S	Lambda (C.37-like), Nirmatrelvir (Paxlovid) Resistance (4.4-fold)
hCoV-19/Australia/NSW1505/2021	2021-02-07	B.1.1.274	C	10458	T	C10458T	HET=1	740	0.0514	NSP5:T135I	Nirmatrelvir (Paxlovid) Resistance (3.5-fold)
hCoV-19/Australia/NSW1610/2021	2021-04-29	C.36.3	G	10097	A	G10097A	HET=0	1944	0.9733	ORF1a:G3278S	Lambda (C.37-like), Nirmatrelvir (Paxlovid) Resistance (4.4-fold)
hCoV-19/Australia/NSW1611/2021	2021-04-29	C.36.3	G	10097	A	G10097A	HET=0	1819	0.9973	ORF1a:G3278S	Lambda (C.37-like), Nirmatrelvir (Paxlovid) Resistance (4.4-fold)
hCoV-19/Australia/NSW1582/2021	2021-05-10	C.36.3	G	10097	A	G10097A	HET=0	2437	0.9758	ORF1a:G3278S	Lambda (C.37-like), Nirmatrelvir (Paxlovid) Resistance (4.4-fold)
hCoV-19/Australia/NSW1877/2021	2021-06-30	AY.39.1	C	22572	T	C22572T	HET=1	2372	0.1058	S:P337L	Sotrovimab Resistance (>192-fold)
hCoV-19/Australia/NSW-ICPMR-149/2021	2021-07-09	AY.39.1	A	22893	C	A22893C	HET=1	805	0.1193	S:K444T	Bebtelovimab Resistance (>1,814-fold)
hCoV-19/Australia/NSW-ICPMR-646/2021	2021-07-21	AY.39.1	G	22899	T	G22899T	HET=1	141	0.1206	S:G446V	Bebtelovimab Resistance (8-fold)
hCoV-19/Australia/NSW-ICPMR-4283/2021	2021-07-28	AY.39.1	C	22674	T	C22674T	HET=1	1617	0.1255	S:S371F	Omicron (BA.2 and BA.3), Sotrovimab Resistance (13-fold)
hCoV-19/Australia/NSW-ICPMR-2004/2021	2021-07-30	AY.39.1	C	10619	A	C10619A	HET=1	133	0.0827	NSP5:Q189K	Nirmatrelvir (Paxlovid) Resistance (65.4-fold)
hCoV-19/Australia/NSW-ICPMR-2526/2021	2021-08-04	AY.39.1	G	22899	T	G22899T	HET=1	356	0.1573	S:G446V	Bebtelovimab Resistance (8-fold)
hCoV-19/Australia/NSW-ICPMR-2901/2021	2021-08-06	AY.39.1	C	10619	A	C10619A	HET=1	612	0.0654	NSP5:Q189K	Nirmatrelvir (Paxlovid) Resistance (65.4-fold)
hCoV-19/Australia/NSW-ICPMR-4036/2021	2021-08-12	AY.39.1	C	10619	A	C10619A	HET=1	441	0.2023	NSP5:Q189K	Nirmatrelvir (Paxlovid) Resistance (65.4-fold)
hCoV-19/Australia/NSW-ICPMR-3876/2021	2021-08-13	AY.39.1.3	C	10619	A	C10619A	HET=1	228	0.0614	NSP5:Q189K	Nirmatrelvir (Paxlovid) Resistance (65.4-fold)
hCoV-19/Australia/NSW-ICPMR-3965/2021	2021-08-13	AY.39.1	C	10619	A	C10619A	HET=1	110	0.1182	NSP5:Q189K	Nirmatrelvir (Paxlovid) Resistance (65.4-fold)
hCoV-19/Australia/NSW-ICPMR-4389/2021	2021-08-14	AY.39.1.3	G	15109	A	G15109A	HET=1	700	0.07	NSP12:V557I	Molnupiravir Resistance (2-fold)
hCoV-19/Australia/NSW-ICPMR-4064/2021	2021-08-14	AY.39.1	C	10568	T	C10568T	HET=1	492	0.0813	NSP5:H172Y	Nirmatrelvir (Paxlovid) Resistance (233-fold)
hCoV-19/Australia/NSW-ICPMR-5625/2021	2021-08-20	AY.39.1.3	C	10619	A	C10619A	HET=1	194	0.0825	NSP5:Q189K	Nirmatrelvir (Paxlovid) Resistance (65.4-fold)
hCoV-19/Australia/NSW-ICPMR-5925/2021	2021-08-22	AY.39.1.2	C	10619	A	C10619A	HET=1	134	0.0672	NSP5:Q189K	Nirmatrelvir (Paxlovid) Resistance (65.4-fold)
hCoV-19/Australia/NSW-ICPMR-5942/2021	2021-08-25	AY.39.1	C	10619	A	C10619A	HET=1	145	0.0621	NSP5:Q189K	Nirmatrelvir (Paxlovid) Resistance (65.4-fold)
hCoV-19/Australia/NSW-ICPMR-6123/2021	2021-08-27	AY.39.1.3	G	22899	T	G22899T	HET=1	511	0.0568	S:G446V	Bebtelovimab Resistance (8-fold)
hCoV-19/Australia/NSW-ICPMR-7006/2021	2021-09-04	AY.39.1	A	22581	C	A22581C	HET=1	3885	0.0669	S:E340A	Sotrovimab Resistance (>100-fold) - Manual Confirmation Required
hCoV-19/Australia/NSW-ICPMR-7006/2021	2021-09-04	AY.39.1	G	22580	A	G22580A	HET=0	3952	0.8909	S:E340K	Sotrovimab Resistance (>297-fold) - Manual Confirmation Required
hCoV-19/Australia/NSW-ICPMR-7255/2021	2021-09-05	AY.39.1	C	10619	A	C10619A	HET=1	164	0.0549	NSP5:Q189K	Nirmatrelvir (Paxlovid) Resistance (65.4-fold)
hCoV-19/Australia/NSW-ICPMR-6936/2021	2021-09-05	AY.39	G	22899	T	G22899T	HET=1	1118	0.0617	S:G446V	Bebtelovimab Resistance (8-fold)
hCoV-19/Australia/NSW-ICPMR-7345/2021	2021-09-07	AY.39.1	G	22899	T	G22899T	HET=1	235	0.0553	S:G446V	Bebtelovimab Resistance (8-fold)
hCoV-19/Australia/NSW-ICPMR-9044/2021	2021-09-23	AY.39.1.2	G	10097	A	G10097A	HET=1	1967	0.0935	ORF1a:G3278S	Lambda (C.37-like), Nirmatrelvir (Paxlovid) Resistance (4.4-fold)
hCoV-19/Australia/NSW-ICPMR-9670/2021	2021-09-28	AY.39.1.3	G	22580	A	G22580A	HET=1	5562	0.0572	S:E340K	Sotrovimab Resistance (>297-fold) - Manual Confirmation Required
hCoV-19/Australia/NSW-ICPMR-9670/2021	2021-09-28	AY.39.1.3	A	22581	C	A22581C	HET=1	5547	0.6123	S:E340A	Sotrovimab Resistance (>100-fold) - Manual Confirmation Required
hCoV-19/Australia/NSW-ICPMR-9723/2021	2021-09-29	AY.39.1	A	22581	T	A22581T	HET=1	4815	0.4054	S:E340V	Sotrovimab Resistance (>200-fold) - Manual Confirmation Required
hCoV-19/Australia/NSW-ICPMR-9723/2021	2021-09-29	AY.39.1	G	22580	A	G22580A	HET=1	4875	0.5279	S:E340K	Sotrovimab Resistance (>297-fold) - Manual Confirmation Required
hCoV-19/Australia/NSW-ICPMR-21842/2021	2021-09-30	AY.39.1.2	G	22899	T	G22899T	HET=1	5059	0.1824	S:G446V	Bebtelovimab Resistance (8-fold)
hCoV-19/Australia/NSW-ICPMR-11405/2021	2021-10-15	AY.39.1	G	22899	T	G22899T	HET=0	323	0.9938	S:G446V	Bebtelovimab Resistance (8-fold)
hCoV-19/Australia/NSW-ICPMR-11832/2021	2021-10-18	B.1.617.2	G	15846	C	G15846C	HET=1	2099	0.0724	NSP12:E802D	Remdesivir Resistance (2-fold)
hCoV-19/Australia/NSW-ICPMR-11885/2021	2021-10-20	AY.39.1.2	C	22571	A	C22571A	HET=0	4178	1	S:P337T	Sotrovimab Resistance (10.62-fold)
hCoV-19/Australia/NSW-ICPMR-12151/2021	2021-10-22	AY.39.1	C	22674	T	C22674T	HET=1	2805	0.1305	S:S371F	Omicron (BA.2 and BA.3), Sotrovimab Resistance (13-fold)
hCoV-19/Australia/NSW-ICPMR-12653/2021	2021-10-26	AY.39	G	10097	A	G10097A	HET=1	1035	0.0531	ORF1a:G3278S	Lambda (C.37-like), Nirmatrelvir (Paxlovid) Resistance (4.4-fold)
hCoV-19/Australia/NSW-ICPMR-12405/2021	2021-10-26	AY.39.1.2	A	22628	C	A22628C	HET=0	1805	0.9878	S:K356T	Sotrovimab Resistance (5.90-fold)
hCoV-19/Australia/NSW-ICPMR-12582/2021	2021-10-27	AY.39.1.2	A	22628	C	A22628C	HET=0	2036	0.9882	S:K356T	Sotrovimab Resistance (5.90-fold)
hCoV-19/Australia/NSW-ICPMR-12581/2021	2021-10-27	AY.39.1.2	A	22628	C	A22628C	HET=0	2140	0.9916	S:K356T	Sotrovimab Resistance (5.90-fold)
hCoV-19/Australia/NSW-ICPMR-12934/2021	2021-10-31	AY.39.1.2	A	22628	C	A22628C	HET=0	1409	0.9936	S:K356T	Sotrovimab Resistance (5.90-fold)
hCoV-19/Australia/NSW-ICPMR-13233/2021	2021-11-02	AY.39	A	22628	C	A22628C	HET=1	3340	0.4222	S:K356T	Sotrovimab Resistance (5.90-fold)
hCoV-19/Australia/NSW-ICPMR-13050/2021	2021-11-03	AY.39.1.2	G	22894	T	G22894T	HET=1	115	0.2087	S:K444N	Bebtelovimab Resistance (>1,901-fold)
hCoV-19/Australia/NSW-ICPMR-13410/2021	2021-11-04	AY.39.1.2	A	22628	C	A22628C	HET=0	1464	0.9898	S:K356T	Sotrovimab Resistance (5.90-fold)
hCoV-19/Australia/NSW-ICPMR-13400/2021	2021-11-04	AY.39.1.2	A	22628	C	A22628C	HET=0	1492	0.9899	S:K356T	Sotrovimab Resistance (5.90-fold)
hCoV-19/Australia/NSW-ICPMR-13116/2021	2021-11-04	AY.39.1.2	A	22628	C	A22628C	HET=0	2779	0.9932	S:K356T	Sotrovimab Resistance (5.90-fold)
hCoV-19/Australia/NSW-ICPMR-13593/2021	2021-11-05	AY.39.1.2	A	22628	C	A22628C	HET=0	1850	0.9989	S:K356T	Sotrovimab Resistance (5.90-fold)
hCoV-19/Australia/NSW-ICPMR-13582/2021	2021-11-06	AY.39.1.2	A	22628	C	A22628C	HET=0	1808	0.9956	S:K356T	Sotrovimab Resistance (5.90-fold)
hCoV-19/Australia/NSW-ICPMR-13726/2021	2021-11-07	AY.39.1.2	A	22628	C	A22628C	HET=0	1889	0.991	S:K356T	Sotrovimab Resistance (5.90-fold)
hCoV-19/Australia/NSW-ICPMR-13658/2021	2021-11-08	AY.39.1.2	A	22628	C	A22628C	HET=0	1747	0.9765	S:K356T	Sotrovimab Resistance (5.90-fold)
hCoV-19/Australia/NSW-ICPMR-13447/2021	2021-11-08	AY.39.1.2	A	22628	C	A22628C	HET=0	1571	0.9866	S:K356T	Sotrovimab Resistance (5.90-fold)
hCoV-19/Australia/NSW-ICPMR-13759/2021	2021-11-08	AY.39.1.2	A	22628	C	A22628C	HET=0	1468	0.9925	S:K356T	Sotrovimab Resistance (5.90-fold)
hCoV-19/Australia/NSW-ICPMR-13491/2021	2021-11-08	AY.39.1.2	A	22628	C	A22628C	HET=0	1730	0.9965	S:K356T	Sotrovimab Resistance (5.90-fold)
hCoV-19/Australia/NSW-ICPMR-14077/2021	2021-11-10	AY.39.1.2	A	22628	C	A22628C	HET=0	1372	0.9803	S:K356T	Sotrovimab Resistance (5.90-fold)
hCoV-19/Australia/NSW-ICPMR-13911/2021	2021-11-12	AY.39.1.2	A	22628	C	A22628C	HET=0	2614	0.995	S:K356T	Sotrovimab Resistance (5.90-fold)
hCoV-19/Australia/NSW-ICPMR-14111/2021	2021-11-13	AY.39.1.2	A	22628	C	A22628C	HET=0	2170	0.9931	S:K356T	Sotrovimab Resistance (5.90-fold)
hCoV-19/Australia/NSW-ICPMR-14161/2021	2021-11-13	AY.39.1.2	A	22628	C	A22628C	HET=0	2228	0.9933	S:K356T	Sotrovimab Resistance (5.90-fold)
hCoV-19/Australia/NSW-ICPMR-14285/2021	2021-11-14	AY.39.1.2	A	22628	C	A22628C	HET=0	1650	0.9885	S:K356T	Sotrovimab Resistance (5.90-fold)
hCoV-19/Australia/NSW-ICPMR-14328/2021	2021-11-14	AY.39.1.2	A	22628	C	A22628C	HET=0	1695	0.9917	S:K356T	Sotrovimab Resistance (5.90-fold)
hCoV-19/Australia/NSW-ICPMR-14335/2021	2021-11-14	AY.39.1.2	A	22628	C	A22628C	HET=0	1610	0.9932	S:K356T	Sotrovimab Resistance (5.90-fold)
hCoV-19/Australia/NSW-ICPMR-14437/2021	2021-11-15	AY.39.1.2	G	22899	T	G22899T	HET=1	502	0.1335	S:G446V	Bebtelovimab Resistance (8-fold)
hCoV-19/Australia/NSW-ICPMR-14431/2021	2021-11-15	AY.39.1.2	A	22628	C	A22628C	HET=0	2306	0.9952	S:K356T	Sotrovimab Resistance (5.90-fold)
hCoV-19/Australia/NSW-ICPMR-17188/2021	2021-11-15	AY.39.1.2	A	22628	C	A22628C	HET=0	2554	0.9988	S:K356T	Sotrovimab Resistance (5.90-fold)
hCoV-19/Australia/NSW-ICPMR-14428/2021	2021-11-15	AY.39.1.2	G	22580	A	G22580A	HET=0	5496	0.9996	S:E340K	Sotrovimab Resistance (>297-fold) - Manual Confirmation Required
hCoV-19/Australia/NSW-ICPMR-14391/2021	2021-11-16	AY.39.1.2	A	22628	C	A22628C	HET=0	2017	0.9965	S:K356T	Sotrovimab Resistance (5.90-fold)
hCoV-19/Australia/NSW-ICPMR-14542/2021	2021-11-17	AY.39.1.2	A	22628	C	A22628C	HET=0	992	0.9829	S:K356T	Sotrovimab Resistance (5.90-fold)
hCoV-19/Australia/NSW-ICPMR-16286/2021	2021-11-18	AY.39.1.2	C	22674	T	C22674T	HET=1	2019	0.2517	S:S371F	Omicron (BA.2 and BA.3), Sotrovimab Resistance (13-fold)
hCoV-19/Australia/NSW-ICPMR-14706/2021	2021-11-18	AY.39.1.2	A	22628	C	A22628C	HET=0	1598	0.9906	S:K356T	Sotrovimab Resistance (5.90-fold)
hCoV-19/Australia/NSW-ICPMR-14791/2021	2021-11-18	AY.39.1.2	A	22628	C	A22628C	HET=0	598	0.9916	S:K356T	Sotrovimab Resistance (5.90-fold)
hCoV-19/Australia/NSW-ICPMR-14710/2021	2021-11-18	AY.39.1.2	A	22628	C	A22628C	HET=0	1917	0.9917	S:K356T	Sotrovimab Resistance (5.90-fold)
hCoV-19/Australia/NSW-ICPMR-14705/2021	2021-11-18	AY.39.1.2	A	22628	C	A22628C	HET=0	2173	0.9977	S:K356T	Sotrovimab Resistance (5.90-fold)
hCoV-19/Australia/NSW-ICPMR-14792/2021	2021-11-19	AY.39.1.2	A	22628	C	A22628C	HET=0	576	0.9896	S:K356T	Sotrovimab Resistance (5.90-fold)
hCoV-19/Australia/NSW-ICPMR-14747/2021	2021-11-19	AY.39.1.2	A	22628	C	A22628C	HET=0	620	0.9903	S:K356T	Sotrovimab Resistance (5.90-fold)
hCoV-19/Australia/NSW-ICPMR-14806/2021	2021-11-19	AY.39.1.2	A	22628	C	A22628C	HET=0	1263	0.9968	S:K356T	Sotrovimab Resistance (5.90-fold)
hCoV-19/Australia/NSW-ICPMR-14724/2021	2021-11-20	AY.39.1.2	G	22580	A	G22580A	HET=0	5977	0.9997	S:E340K	Sotrovimab Resistance (>297-fold) - Manual Confirmation Required
hCoV-19/Australia/NSW-ICPMR-14723/2021	2021-11-20	AY.39.1.2	G	22580	A	G22580A	HET=0	6427	0.9998	S:E340K	Sotrovimab Resistance (>297-fold) - Manual Confirmation Required
hCoV-19/Australia/NSW-ICPMR-14725/2021	2021-11-20	AY.39.1.2	G	22580	A	G22580A	HET=0	5465	0.9998	S:E340K	Sotrovimab Resistance (>297-fold) - Manual Confirmation Required
hCoV-19/Australia/NSW-ICPMR-14749/2021	2021-11-20	AY.39.1.2	G	22580	A	G22580A	HET=0	5408	0.9998	S:E340K	Sotrovimab Resistance (>297-fold) - Manual Confirmation Required
hCoV-19/Australia/NSW-ICPMR-15046/2021	2021-11-21	AY.39.1.2	A	22628	C	A22628C	HET=0	1505	0.9867	S:K356T	Sotrovimab Resistance (5.90-fold)
hCoV-19/Australia/NSW-ICPMR-15237/2021	2021-11-21	AY.39.1.2	A	22628	C	A22628C	HET=0	1063	0.9878	S:K356T	Sotrovimab Resistance (5.90-fold)
hCoV-19/Australia/NSW-ICPMR-15236/2021	2021-11-21	AY.39.1.2	A	22628	C	A22628C	HET=0	2022	0.9941	S:K356T	Sotrovimab Resistance (5.90-fold)
hCoV-19/Australia/NSW-ICPMR-15125/2021	2021-11-21	AY.39.1.2	A	22628	C	A22628C	HET=0	2246	0.9947	S:K356T	Sotrovimab Resistance (5.90-fold)
hCoV-19/Australia/NSW-ICPMR-15056/2021	2021-11-22	AY.39.1.2	A	22628	C	A22628C	HET=0	2327	0.985	S:K356T	Sotrovimab Resistance (5.90-fold)
hCoV-19/Australia/NSW-ICPMR-15368/2021	2021-11-22	AY.39.1.2	A	22628	C	A22628C	HET=0	1351	0.9896	S:K356T	Sotrovimab Resistance (5.90-fold)
hCoV-19/Australia/NSW-ICPMR-14912/2021	2021-11-22	-	A	22628	C	A22628C	HET=0	1199	0.9917	S:K356T	Sotrovimab Resistance (5.90-fold)
hCoV-19/Australia/NSW-ICPMR-14879/2021	2021-11-22	AY.39.1.2	A	22628	C	A22628C	HET=0	1396	0.9921	S:K356T	Sotrovimab Resistance (5.90-fold)
hCoV-19/Australia/NSW-ICPMR-14899/2021	2021-11-22	AY.39.1.2	A	22628	C	A22628C	HET=0	873	0.9977	S:K356T	Sotrovimab Resistance (5.90-fold)
hCoV-19/Australia/NSW-ICPMR-14914/2021	2021-11-22	-	G	22580	A	G22580A	HET=0	4507	0.9996	S:E340K	Sotrovimab Resistance (>297-fold) - Manual Confirmation Required
hCoV-19/Australia/NSW-ICPMR-14882/2021	2021-11-22	AY.39.1.2	G	22580	A	G22580A	HET=0	3900	0.9997	S:E340K	Sotrovimab Resistance (>297-fold) - Manual Confirmation Required
hCoV-19/Australia/NSW-ICPMR-14966/2021	2021-11-23	AY.39.1.2	A	22628	C	A22628C	HET=0	934	0.9732	S:K356T	Sotrovimab Resistance (5.90-fold)
hCoV-19/Australia/NSW-ICPMR-15020/2021	2021-11-23	AY.39.1.2	A	22628	C	A22628C	HET=0	2438	0.9893	S:K356T	Sotrovimab Resistance (5.90-fold)
hCoV-19/Australia/NSW-ICPMR-15170/2021	2021-11-23	AY.39.1.2	A	22628	C	A22628C	HET=0	1953	0.9939	S:K356T	Sotrovimab Resistance (5.90-fold)
hCoV-19/Australia/NSW-ICPMR-14926/2021	2021-11-23	-	A	22628	C	A22628C	HET=0	1441	0.9944	S:K356T	Sotrovimab Resistance (5.90-fold)
hCoV-19/Australia/NSW-ICPMR-15284/2021	2021-11-23	AY.39.1.2	A	22628	C	A22628C	HET=0	1150	0.9948	S:K356T	Sotrovimab Resistance (5.90-fold)
hCoV-19/Australia/NSW-ICPMR-15378/2021	2021-11-23	AY.39.1.2	A	22628	C	A22628C	HET=0	1840	0.9967	S:K356T	Sotrovimab Resistance (5.90-fold)
hCoV-19/Australia/NSW-ICPMR-15209/2021	2021-11-24	AY.39.1.2	A	22628	C	A22628C	HET=0	1821	0.9973	S:K356T	Sotrovimab Resistance (5.90-fold)
hCoV-19/Australia/NSW-ICPMR-15194/2021	2021-11-24	AY.39.1.2	G	22580	A	G22580A	HET=0	4372	0.9991	S:E340K	Sotrovimab Resistance (>297-fold) - Manual Confirmation Required
hCoV-19/Australia/NSW-ICPMR-15635/2021	2021-11-24	AY.39.1.2	A	22628	C	A22628C	HET=0	3457	0.9994	S:K356T	Sotrovimab Resistance (5.90-fold)
hCoV-19/Australia/NSW-ICPMR-15405/2021	2021-11-25	AY.39.1	G	22580	A	G22580A	HET=1	5293	0.433	S:E340K	Sotrovimab Resistance (>297-fold) - Manual Confirmation Required
hCoV-19/Australia/NSW-ICPMR-15405/2021	2021-11-25	AY.39.1	A	22581	C	A22581C	HET=1	5208	0.534	S:E340A	Sotrovimab Resistance (>100-fold) - Manual Confirmation Required
hCoV-19/Australia/NSW-ICPMR-15087/2021	2021-11-25	AY.39.1.2	A	22628	C	A22628C	HET=0	2514	0.9948	S:K356T	Sotrovimab Resistance (5.90-fold)
hCoV-19/Australia/NSW-ICPMR-15214/2021	2021-11-25	AY.39.1.2	A	22628	C	A22628C	HET=0	781	0.9949	S:K356T	Sotrovimab Resistance (5.90-fold)
hCoV-19/Australia/NSW-ICPMR-15517/2021	2021-11-25	AY.39.1.2	A	22628	C	A22628C	HET=0	3505	0.9983	S:K356T	Sotrovimab Resistance (5.90-fold)
hCoV-19/Australia/NSW-ICPMR-15280/2021	2021-11-27	AY.133	C	23058	G	C23058G	HET=0	282	1	S:P499R	Bebtelovimab Resistance (>1,870-fold)
hCoV-19/Australia/NSW-ICPMR-15678/2021	2021-11-28	AY.39.1	G	22899	T	G22899T	HET=1	1151	0.1877	S:G446V	Bebtelovimab Resistance (8-fold)+L126
hCoV-19/Australia/NSW-ICPMR-15555/2021	2021-11-28	BA.1.1	C	22674	T	C22674T	HET=0	3952	0.9985	S:S371F	Omicron (BA.2 and BA.3), Sotrovimab Resistance (13-fold)
hCoV-19/Australia/NSW-ICPMR-15423/2021	2021-11-28	AY.39.1.2	G	22580	A	G22580A	HET=0	2721	0.9996	S:E340K	Sotrovimab Resistance (>297-fold) - Manual Confirmation Required
hCoV-19/Australia/NSW-ICPMR-15553/2021	2021-11-29	AY.122	C	10568	T	C10568T	HET=1	5291	0.0773	NSP5:H172Y	Nirmatrelvir (Paxlovid) Resistance (233-fold)
hCoV-19/Australia/NSW-ICPMR-15464/2021	2021-11-29	AY.133	C	23058	G	C23058G	HET=0	2420	0.9992	S:P499R	Bebtelovimab Resistance (>1,870-fold)
hCoV-19/Australia/NSW-ICPMR-15631/2021	2021-11-29	AY.39.1.2	G	22580	A	G22580A	HET=0	5301	0.9996	S:E340K	Sotrovimab Resistance (>297-fold) - Manual Confirmation Required
hCoV-19/Australia/NSW-ICPMR-15680/2021	2021-11-29	AY.39.1.2	G	22580	A	G22580A	HET=0	4948	0.9996	S:E340K	Sotrovimab Resistance (>297-fold) - Manual Confirmation Required
hCoV-19/Australia/NSW-ICPMR-15711/2021	2021-11-29	AY.39.1.2	A	22628	C	A22628C	HET=0	2643	1	S:K356T	Sotrovimab Resistance (5.90-fold)
hCoV-19/Australia/NSW-ICPMR-15743/2021	2021-11-29	AY.39.1.2	A	22628	C	A22628C	HET=0	2483	1	S:K356T	Sotrovimab Resistance (5.90-fold)
hCoV-19/Australia/NSW-ICPMR-15854/2021	2021-11-29	AY.39.1.2	G	22580	A	G22580A	HET=0	3365	1	S:E340K	Sotrovimab Resistance (>297-fold) - Manual Confirmation Required
hCoV-19/Australia/NSW-ICPMR-15798/2021	2021-11-30	AY.39.1.2	G	22899	T	G22899T	HET=1	4672	0.1575	S:G446V	Bebtelovimab Resistance (8-fold)
hCoV-19/Australia/NSW-ICPMR-15823/2021	2021-11-30	AY.39.1.2	A	22628	C	A22628C	HET=0	3871	0.9997	S:K356T	Sotrovimab Resistance (5.90-fold)
hCoV-19/Australia/NSW-ICPMR-15554/2021	2021-11-30	BA.1.1	C	22674	T	C22674T	HET=0	4278	0.9998	S:S371F	Omicron (BA.2 and BA.3), Sotrovimab Resistance (13-fold)
hCoV-19/Australia/NSW-ICPMR-14638/2021	2021-11-30	BA.1	C	22674	T	C22674T	HET=0	2237	1	S:S371F	Omicron (BA.2 and BA.3), Sotrovimab Resistance (13-fold)
hCoV-19/Australia/NSW-ICPMR-15830/2021	2021-11-30	AY.39.1.2	A	22628	C	A22628C	HET=0	3125	1	S:K356T	Sotrovimab Resistance (5.90-fold)
hCoV-19/Australia/NSW-ICPMR-15835/2021	2021-11-30	AY.39.1.2	A	22628	C	A22628C	HET=0	2691	1	S:K356T	Sotrovimab Resistance (5.90-fold)
hCoV-19/Australia/NSW-ICPMR-15925/2021	2021-11-30	BA.1.1	C	22674	T	C22674T	HET=0	2160	1	S:S371F	Omicron (BA.2 and BA.3), Sotrovimab Resistance (13-fold)
hCoV-19/Australia/NSW-ICPMR-15702/2021	2021-12-01	BA.1.1	C	22674	T	C22674T	HET=0	2331	0.9987	S:S371F	Omicron (BA.2 and BA.3), Sotrovimab Resistance (13-fold)
hCoV-19/Australia/NSW-ICPMR-16054/2021	2021-12-01	AY.125	G	22899	T	G22899T	HET=0	3584	0.9997	S:G446V	Bebtelovimab Resistance (8-fold)
hCoV-19/Australia/NSW-ICPMR-15909/2021	2021-12-01	AY.39.1.2	G	22580	A	G22580A	HET=0	2853	1	S:E340K	Sotrovimab Resistance (>297-fold) - Manual Confirmation Required
hCoV-19/Australia/NSW-ICPMR-15921/2021	2021-12-01	AY.125	G	22899	T	G22899T	HET=0	1355	1	S:G446V	Bebtelovimab Resistance (8-fold)
hCoV-19/Australia/NSW-ICPMR-17177/2021	2021-12-01	AY.39.1.2	A	22628	C	A22628C	HET=0	3071	1	S:K356T	Sotrovimab Resistance (5.90-fold)
hCoV-19/Australia/NSW-ICPMR-16091/2021	2021-12-02	AY.125	G	22899	T	G22899T	HET=1	2437	0.6734	S:G446V	Bebtelovimab Resistance (8-fold)
hCoV-19/Australia/NSW-ICPMR-15706/2021	2021-12-02	BA.1.1	C	22674	T	C22674T	HET=0	2774	0.9993	S:S371F	Omicron (BA.2 and BA.3), Sotrovimab Resistance (13-fold)
hCoV-19/Australia/NSW-ICPMR-15864/2021	2021-12-02	BA.1.1	C	22674	T	C22674T	HET=0	3290	0.9994	S:S371F	Omicron (BA.2 and BA.3), Sotrovimab Resistance (13-fold)
hCoV-19/Australia/NSW-ICPMR-15884/2021	2021-12-02	AY.125	G	22899	T	G22899T	HET=0	5168	0.9996	S:G446V	Bebtelovimab Resistance (8-fold)
hCoV-19/Australia/NSW-ICPMR-15952/2021	2021-12-02	AY.125	G	22899	T	G22899T	HET=0	6818	0.9996	S:G446V	Bebtelovimab Resistance (8-fold)
hCoV-19/Australia/NSW-ICPMR-15705/2021	2021-12-02	BA.1.1	C	22674	T	C22674T	HET=0	3358	1	S:S371F	Omicron (BA.2 and BA.3), Sotrovimab Resistance (13-fold)
hCoV-19/Australia/NSW-ICPMR-16072/2021	2021-12-02	AY.39.1.2	A	22628	C	A22628C	HET=0	756	1	S:K356T	Sotrovimab Resistance (5.90-fold)
hCoV-19/Australia/NSW-ICPMR-16090/2021	2021-12-02	AY.125	G	22899	T	G22899T	HET=0	1643	1	S:G446V	Bebtelovimab Resistance (8-fold)
hCoV-19/Australia/NSW-ICPMR-15924/2021	2021-12-03	BA.1.1	C	22674	T	C22674T	HET=0	2035	0.999	S:S371F	Omicron (BA.2 and BA.3), Sotrovimab Resistance (13-fold)
hCoV-19/Australia/NSW-ICPMR-16040/2021	2021-12-03	AY.125	G	22899	T	G22899T	HET=0	6964	0.9994	S:G446V	Bebtelovimab Resistance (8-fold)
hCoV-19/Australia/NSW-ICPMR-15929/2021	2021-12-03	BA.1.1	C	22674	T	C22674T	HET=0	4252	0.9995	S:S371F	Omicron (BA.2 and BA.3), Sotrovimab Resistance (13-fold)
hCoV-19/Australia/NSW-ICPMR-16280/2021	2021-12-03	BA.1	C	22674	T	C22674T	HET=0	1961	0.9995	S:S371F	Omicron (BA.2 and BA.3), Sotrovimab Resistance (13-fold)
hCoV-19/Australia/NSW-ICPMR-15931/2021	2021-12-03	BA.1.1	C	22674	T	C22674T	HET=0	3045	0.9997	S:S371F	Omicron (BA.2 and BA.3), Sotrovimab Resistance (13-fold)
hCoV-19/Australia/NSW-ICPMR-15930/2021	2021-12-03	BA.1.1	C	22674	T	C22674T	HET=0	4622	0.9998	S:S371F	Omicron (BA.2 and BA.3), Sotrovimab Resistance (13-fold)
hCoV-19/Australia/NSW-ICPMR-16402/2021	2021-12-03	AY.125	G	22899	T	G22899T	HET=0	4885	0.9998	S:G446V	Bebtelovimab Resistance (8-fold)
hCoV-19/Australia/NSW-ICPMR-16131/2021	2021-12-03	BA.1.1	C	22674	T	C22674T	HET=0	1408	1	S:S371F	Omicron (BA.2 and BA.3), Sotrovimab Resistance (13-fold)
hCoV-19/Australia/NSW-ICPMR-16407/2021	2021-12-03	BA.1	C	22674	T	C22674T	HET=0	2629	1	S:S371F	Omicron (BA.2 and BA.3), Sotrovimab Resistance (13-fold)
hCoV-19/Australia/NSW-ICPMR-16416/2021	2021-12-03	AY.125	G	22899	T	G22899T	HET=0	5258	1	S:G446V	Bebtelovimab Resistance (8-fold)
hCoV-19/Australia/NSW-ICPMR-16515/2021	2021-12-04	AY.39.1.3	G	22899	T	G22899T	HET=1	4208	0.0724	S:G446V	Bebtelovimab Resistance (8-fold)
hCoV-19/Australia/NSW-ICPMR-15933/2021	2021-12-04	BA.1.1	C	22674	T	C22674T	HET=0	3681	0.9669	S:S371F	Omicron (BA.2 and BA.3), Sotrovimab Resistance (13-fold)
hCoV-19/Australia/NSW-ICPMR-16366/2021	2021-12-04	AY.125	G	22899	T	G22899T	HET=0	3882	0.999	S:G446V	Bebtelovimab Resistance (8-fold)
hCoV-19/Australia/NSW-ICPMR-15934/2021	2021-12-04	BA.1.1	C	22674	T	C22674T	HET=0	4022	0.9993	S:S371F	Omicron (BA.2 and BA.3), Sotrovimab Resistance (13-fold)
hCoV-19/Australia/NSW-ICPMR-16509/2021	2021-12-04	AY.125	G	22899	T	G22899T	HET=0	3559	0.9994	S:G446V	Bebtelovimab Resistance (8-fold)
hCoV-19/Australia/NSW-ICPMR-16500/2021	2021-12-04	AY.125	G	22899	T	G22899T	HET=0	3657	0.9995	S:G446V	Bebtelovimab Resistance (8-fold)
hCoV-19/Australia/NSW-ICPMR-15932/2021	2021-12-04	BA.1.1	C	22674	T	C22674T	HET=0	5237	0.9996	S:S371F	Omicron (BA.2 and BA.3), Sotrovimab Resistance (13-fold)
hCoV-19/Australia/NSW-ICPMR-15935/2021	2021-12-04	BA.1.1	C	22674	T	C22674T	HET=0	4573	0.9996	S:S371F	Omicron (BA.2 and BA.3), Sotrovimab Resistance (13-fold)
hCoV-19/Australia/NSW-ICPMR-16369/2021	2021-12-04	AY.125	G	22899	T	G22899T	HET=0	4464	0.9996	S:G446V	Bebtelovimab Resistance (8-fold)
hCoV-19/Australia/NSW-ICPMR-16419/2021	2021-12-04	BA.1	C	22674	T	C22674T	HET=0	2336	0.9996	S:S371F	Omicron (BA.2 and BA.3), Sotrovimab Resistance (13-fold)
hCoV-19/Australia/NSW-ICPMR-16501/2021	2021-12-04	AY.125	G	22899	T	G22899T	HET=0	3532	0.9997	S:G446V	Bebtelovimab Resistance (8-fold)
hCoV-19/Australia/NSW-ICPMR-16503/2021	2021-12-04	AY.125	G	22899	T	G22899T	HET=0	3749	0.9997	S:G446V	Bebtelovimab Resistance (8-fold)
hCoV-19/Australia/NSW-ICPMR-16240/2021	2021-12-04	AY.125	G	22899	T	G22899T	HET=0	3369	1	S:G446V	Bebtelovimab Resistance (8-fold)
hCoV-19/Australia/NSW-ICPMR-16241/2021	2021-12-04	AY.125	G	22899	T	G22899T	HET=0	3840	1	S:G446V	Bebtelovimab Resistance (8-fold)
hCoV-19/Australia/NSW-ICPMR-16251/2021	2021-12-04	AY.39.1.2	A	22628	C	A22628C	HET=0	956	1	S:K356T	Sotrovimab Resistance (5.90-fold)
hCoV-19/Australia/NSW-ICPMR-21266/2021	2021-12-04	BA.1.1	C	22674	T	C22674T	HET=0	1396	1	S:S371F	Omicron (BA.2 and BA.3), Sotrovimab Resistance (13-fold)
hCoV-19/Australia/NSW-ICPMR-21267/2021	2021-12-05	BA.1.1	C	22674	T	C22674T	HET=0	2167	0.9986	S:S371F	Omicron (BA.2 and BA.3), Sotrovimab Resistance (13-fold)
hCoV-19/Australia/NSW-ICPMR-15968/2021	2021-12-05	BA.1	C	22674	T	C22674T	HET=0	3241	0.9988	S:S371F	Omicron (BA.2 and BA.3), Sotrovimab Resistance (13-fold)
hCoV-19/Australia/NSW-ICPMR-16330/2021	2021-12-05	AY.125	G	22899	T	G22899T	HET=0	3299	0.9988	S:G446V	Bebtelovimab Resistance (8-fold)
hCoV-19/Australia/NSW-ICPMR-16274/2021	2021-12-05	AY.125	G	22899	T	G22899T	HET=0	2441	0.9992	S:G446V	Bebtelovimab Resistance (8-fold)
hCoV-19/Australia/NSW-ICPMR-21268/2021	2021-12-05	BA.1.1	C	22674	T	C22674T	HET=0	2388	0.9992	S:S371F	Omicron (BA.2 and BA.3), Sotrovimab Resistance (13-fold)
hCoV-19/Australia/NSW-ICPMR-16442/2021	2021-12-05	AY.125	G	22899	T	G22899T	HET=0	4263	0.9993	S:G446V	Bebtelovimab Resistance (8-fold)
hCoV-19/Australia/NSW-ICPMR-16534/2021	2021-12-05	AY.125	G	22899	T	G22899T	HET=0	3683	0.9995	S:G446V	Bebtelovimab Resistance (8-fold)
hCoV-19/Australia/NSW-ICPMR-16631/2021	2021-12-05	AY.125	G	22899	T	G22899T	HET=0	3901	0.9995	S:G446V	Bebtelovimab Resistance (8-fold)
hCoV-19/Australia/NSW-ICPMR-16439/2021	2021-12-05	BA.1.1	C	22674	T	C22674T	HET=0	2798	0.9996	S:S371F	Omicron (BA.2 and BA.3), Sotrovimab Resistance (13-fold)
hCoV-19/Australia/NSW-ICPMR-16458/2021	2021-12-05	AY.125	G	22899	T	G22899T	HET=0	3119	0.9997	S:G446V	Bebtelovimab Resistance (8-fold)
hCoV-19/Australia/NSW-ICPMR-16467/2021	2021-12-05	AY.125	G	22899	T	G22899T	HET=0	3730	0.9997	S:G446V	Bebtelovimab Resistance (8-fold)
hCoV-19/Australia/NSW-ICPMR-15967/2021	2021-12-05	BA.1.1	C	22674	T	C22674T	HET=0	4433	1	S:S371F	Omicron (BA.2 and BA.3), Sotrovimab Resistance (13-fold)
hCoV-19/Australia/NSW-ICPMR-16159/2021	2021-12-05	BA.1.1	C	22674	T	C22674T	HET=0	1800	1	S:S371F	Omicron (BA.2 and BA.3), Sotrovimab Resistance (13-fold)
hCoV-19/Australia/NSW-ICPMR-16160/2021	2021-12-05	BA.1.1	C	22674	T	C22674T	HET=0	1557	1	S:S371F	Omicron (BA.2 and BA.3), Sotrovimab Resistance (13-fold)
hCoV-19/Australia/NSW-ICPMR-16336/2021	2021-12-05	AY.125	G	22899	T	G22899T	HET=0	1516	1	S:G446V	Bebtelovimab Resistance (8-fold)
hCoV-19/Australia/NSW-ICPMR-16456/2021	2021-12-05	AY.125	G	22899	T	G22899T	HET=0	3478	1	S:G446V	Bebtelovimab Resistance (8-fold)
hCoV-19/Australia/NSW-ICPMR-16464/2021	2021-12-05	AY.125	G	22899	T	G22899T	HET=0	3890	1	S:G446V	Bebtelovimab Resistance (8-fold)
hCoV-19/Australia/NSW-ICPMR-15799/2021	2021-12-06	BA.1	C	22674	T	C22674T	HET=0	2776	0.9867	S:S371F	Omicron (BA.2 and BA.3), Sotrovimab Resistance (13-fold)
hCoV-19/Australia/NSW-ICPMR-16803/2021	2021-12-06	AY.125	G	22899	T	G22899T	HET=0	3566	0.998	S:G446V	Bebtelovimab Resistance (8-fold)
hCoV-19/Australia/NSW-ICPMR-16786/2021	2021-12-06	AY.125	G	22899	T	G22899T	HET=0	3632	0.9986	S:G446V	Bebtelovimab Resistance (8-fold)
hCoV-19/Australia/NSW-ICPMR-16292/2021	2021-12-06	BA.1.1	C	22674	T	C22674T	HET=0	1526	0.9987	S:S371F	Omicron (BA.2 and BA.3), Sotrovimab Resistance (13-fold)
hCoV-19/Australia/NSW-ICPMR-16840/2021	2021-12-06	AY.125	G	22899	T	G22899T	HET=0	3247	0.9988	S:G446V	Bebtelovimab Resistance (8-fold)
hCoV-19/Australia/NSW-ICPMR-16833/2021	2021-12-06	AY.125	G	22899	T	G22899T	HET=0	3538	0.9989	S:G446V	Bebtelovimab Resistance (8-fold)
hCoV-19/Australia/NSW-ICPMR-16563/2021	2021-12-06	AY.125	G	22899	T	G22899T	HET=0	3000	0.999	S:G446V	Bebtelovimab Resistance (8-fold)
hCoV-19/Australia/NSW-ICPMR-16695/2021	2021-12-06	AY.125	G	22899	T	G22899T	HET=0	4549	0.9991	S:G446V	Bebtelovimab Resistance (8-fold)
hCoV-19/Australia/NSW-ICPMR-16702/2021	2021-12-06	AY.125	G	22899	T	G22899T	HET=0	4437	0.9991	S:G446V	Bebtelovimab Resistance (8-fold)
hCoV-19/Australia/NSW-ICPMR-16304/2021	2021-12-06	AY.125	G	22899	T	G22899T	HET=0	3872	0.9992	S:G446V	Bebtelovimab Resistance (8-fold)
hCoV-19/Australia/NSW-ICPMR-16306/2021	2021-12-06	AY.125	G	22899	T	G22899T	HET=0	3870	0.9992	S:G446V	Bebtelovimab Resistance (8-fold)
hCoV-19/Australia/NSW-ICPMR-20791/2021	2021-12-06	AY.125	G	22899	T	G22899T	HET=0	4785	0.9992	S:G446V	Bebtelovimab Resistance (8-fold)
hCoV-19/Australia/NSW-ICPMR-16706/2021	2021-12-06	AY.125	G	22899	T	G22899T	HET=0	4466	0.9993	S:G446V	Bebtelovimab Resistance (8-fold)
hCoV-19/Australia/NSW-ICPMR-16912/2021	2021-12-06	AY.125	G	22899	T	G22899T	HET=0	7074	0.9993	S:G446V	Bebtelovimab Resistance (8-fold)
hCoV-19/Australia/NSW-ICPMR-20800/2021	2021-12-06	BA.1	C	22674	T	C22674T	HET=0	2717	0.9993	S:S371F	Omicron (BA.2 and BA.3), Sotrovimab Resistance (13-fold)
hCoV-19/Australia/NSW-ICPMR-16293/2021	2021-12-06	BA.1.1	C	22674	T	C22674T	HET=0	1637	0.9994	S:S371F	Omicron (BA.2 and BA.3), Sotrovimab Resistance (13-fold)
hCoV-19/Australia/NSW-ICPMR-16712/2021	2021-12-06	AY.125	G	22899	T	G22899T	HET=0	4961	0.9994	S:G446V	Bebtelovimab Resistance (8-fold)
hCoV-19/Australia/NSW-ICPMR-16792/2021	2021-12-06	AY.125	G	22899	T	G22899T	HET=0	3561	0.9994	S:G446V	Bebtelovimab Resistance (8-fold)
hCoV-19/Australia/NSW-ICPMR-16290/2021	2021-12-06	BA.1.1	C	22674	T	C22674T	HET=0	2069	0.9995	S:S371F	Omicron (BA.2 and BA.3), Sotrovimab Resistance (13-fold)
hCoV-19/Australia/NSW-ICPMR-16656/2021	2021-12-06	AY.125	G	22899	T	G22899T	HET=0	4225	0.9995	S:G446V	Bebtelovimab Resistance (8-fold)
hCoV-19/Australia/NSW-ICPMR-16658/2021	2021-12-06	AY.125	G	22899	T	G22899T	HET=0	4245	0.9995	S:G446V	Bebtelovimab Resistance (8-fold)
hCoV-19/Australia/NSW-ICPMR-16802/2021	2021-12-06	AY.125	G	22899	T	G22899T	HET=0	3753	0.9995	S:G446V	Bebtelovimab Resistance (8-fold)
hCoV-19/Australia/NSW-ICPMR-20803/2021	2021-12-06	BA.1	C	22674	T	C22674T	HET=0	2025	0.9995	S:S371F	Omicron (BA.2 and BA.3), Sotrovimab Resistance (13-fold)
hCoV-19/Australia/NSW-ICPMR-16305/2021	2021-12-06	AY.125	G	22899	T	G22899T	HET=0	4452	0.9996	S:G446V	Bebtelovimab Resistance (8-fold)
hCoV-19/Australia/NSW-ICPMR-16729/2021	2021-12-06	AY.125	G	22899	T	G22899T	HET=0	4604	0.9996	S:G446V	Bebtelovimab Resistance (8-fold)
hCoV-19/Australia/NSW-ICPMR-16818/2021	2021-12-06	AY.39.1.2	A	22628	C	A22628C	HET=0	2386	0.9996	S:K356T	Sotrovimab Resistance (5.90-fold)
hCoV-19/Australia/NSW-ICPMR-16901/2021	2021-12-06	AY.125	G	22899	T	G22899T	HET=0	5078	0.9996	S:G446V	Bebtelovimab Resistance (8-fold)
hCoV-19/Australia/NSW-ICPMR-16550/2021	2021-12-06	AY.125	G	22899	T	G22899T	HET=0	3869	0.9997	S:G446V	Bebtelovimab Resistance (8-fold)
hCoV-19/Australia/NSW-ICPMR-16588/2021	2021-12-06	AY.125	G	22899	T	G22899T	HET=0	3759	0.9997	S:G446V	Bebtelovimab Resistance (8-fold)
hCoV-19/Australia/NSW-ICPMR-16787/2021	2021-12-06	AY.125	G	22899	T	G22899T	HET=0	3508	0.9997	S:G446V	Bebtelovimab Resistance (8-fold)
hCoV-19/Australia/NSW-ICPMR-16810/2021	2021-12-06	AY.125	G	22899	T	G22899T	HET=0	3764	0.9997	S:G446V	Bebtelovimab Resistance (8-fold)
hCoV-19/Australia/NSW-ICPMR-16303/2021	2021-12-06	AY.125	G	22899	T	G22899T	HET=0	4591	0.9998	S:G446V	Bebtelovimab Resistance (8-fold)
hCoV-19/Australia/NSW-ICPMR-16711/2021	2021-12-06	AY.125	G	22899	T	G22899T	HET=0	4950	0.9998	S:G446V	Bebtelovimab Resistance (8-fold)
hCoV-19/Australia/NSW-ICPMR-16903/2021	2021-12-06	AY.125	G	22899	T	G22899T	HET=0	7066	0.9999	S:G446V	Bebtelovimab Resistance (8-fold)
hCoV-19/Australia/NSW-ICPMR-16291/2021	2021-12-06	BA.1.1	C	22674	T	C22674T	HET=0	1559	1	S:S371F	Omicron (BA.2 and BA.3), Sotrovimab Resistance (13-fold)
hCoV-19/Australia/NSW-ICPMR-16294/2021	2021-12-06	BA.1.1	C	22674	T	C22674T	HET=0	2290	1	S:S371F	Omicron (BA.2 and BA.3), Sotrovimab Resistance (13-fold)
hCoV-19/Australia/NSW-ICPMR-16300/2021	2021-12-06	BA.1.1	C	22674	T	C22674T	HET=0	1720	1	S:S371F	Omicron (BA.2 and BA.3), Sotrovimab Resistance (13-fold)
hCoV-19/Australia/NSW-ICPMR-16565/2021	2021-12-06	AY.125	G	22899	T	G22899T	HET=0	3541	1	S:G446V	Bebtelovimab Resistance (8-fold)
hCoV-19/Australia/NSW-ICPMR-16589/2021	2021-12-06	AY.125	G	22899	T	G22899T	HET=0	3221	1	S:G446V	Bebtelovimab Resistance (8-fold)
hCoV-19/Australia/NSW-ICPMR-16657/2021	2021-12-06	AY.125	G	22899	T	G22899T	HET=0	4240	1	S:G446V	Bebtelovimab Resistance (8-fold)
hCoV-19/Australia/NSW-ICPMR-16661/2021	2021-12-06	AY.125	G	22899	T	G22899T	HET=0	4325	1	S:G446V	Bebtelovimab Resistance (8-fold)
hCoV-19/Australia/NSW-ICPMR-16663/2021	2021-12-06	AY.125	G	22899	T	G22899T	HET=0	2825	1	S:G446V	Bebtelovimab Resistance (8-fold)
hCoV-19/Australia/NSW-ICPMR-16730/2021	2021-12-06	AY.125	G	22899	T	G22899T	HET=0	4213	1	S:G446V	Bebtelovimab Resistance (8-fold)
hCoV-19/Australia/NSW-ICPMR-16809/2021	2021-12-06	AY.125	G	22899	T	G22899T	HET=0	3353	1	S:G446V	Bebtelovimab Resistance (8-fold)
hCoV-19/Australia/NSW-ICPMR-16830/2021	2021-12-06	AY.125	G	22899	T	G22899T	HET=0	4696	1	S:G446V	Bebtelovimab Resistance (8-fold)
hCoV-19/Australia/NSW-ICPMR-16834/2021	2021-12-06	AY.125	G	22899	T	G22899T	HET=0	1952	1	S:G446V	Bebtelovimab Resistance (8-fold)
hCoV-19/Australia/NSW-ICPMR-16841/2021	2021-12-06	AY.125	G	22899	T	G22899T	HET=0	1809	1	S:G446V	Bebtelovimab Resistance (8-fold)
hCoV-19/Australia/NSW-ICPMR-17825/2021	2021-12-07	BA.1.1	C	22674	T	C22674T	HET=0	3539	0.9989	S:S371F	Omicron (BA.2 and BA.3), Sotrovimab Resistance (13-fold)
hCoV-19/Australia/NSW-ICPMR-20810/2021	2021-12-07	BA.1.1	C	22674	T	C22674T	HET=0	3810	0.9992	S:S371F	Omicron (BA.2 and BA.3), Sotrovimab Resistance (13-fold)
hCoV-19/Australia/NSW-ICPMR-17025/2021	2021-12-07	AY.125	G	22899	T	G22899T	HET=0	4480	0.9993	S:G446V	Bebtelovimab Resistance (8-fold)
hCoV-19/Australia/NSW-ICPMR-16576/2021	2021-12-07	AY.125	G	22899	T	G22899T	HET=0	3682	0.9995	S:G446V	Bebtelovimab Resistance (8-fold)
hCoV-19/Australia/NSW-ICPMR-16674/2021	2021-12-07	AY.125	G	22899	T	G22899T	HET=0	3982	0.9995	S:G446V	Bebtelovimab Resistance (8-fold)
hCoV-19/Australia/NSW-ICPMR-16676/2021	2021-12-07	AY.125	G	22899	T	G22899T	HET=0	4210	0.9995	S:G446V	Bebtelovimab Resistance (8-fold)
hCoV-19/Australia/NSW-ICPMR-20799/2021	2021-12-07	BA.1	C	22674	T	C22674T	HET=0	2123	0.9995	S:S371F	Omicron (BA.2 and BA.3), Sotrovimab Resistance (13-fold)
hCoV-19/Australia/NSW-ICPMR-16735/2021	2021-12-07	BA.1	C	22674	T	C22674T	HET=0	2453	0.9996	S:S371F	Omicron (BA.2 and BA.3), Sotrovimab Resistance (13-fold)
hCoV-19/Australia/NSW-ICPMR-16915/2021	2021-12-07	BA.1	C	22674	T	C22674T	HET=0	2683	0.9996	S:S371F	Omicron (BA.2 and BA.3), Sotrovimab Resistance (13-fold)
hCoV-19/Australia/NSW-ICPMR-16675/2021	2021-12-07	AY.125	G	22899	T	G22899T	HET=0	3229	0.9997	S:G446V	Bebtelovimab Resistance (8-fold)
hCoV-19/Australia/NSW-ICPMR-16852/2021	2021-12-07	AY.125	G	22899	T	G22899T	HET=0	3651	0.9997	S:G446V	Bebtelovimab Resistance (8-fold)
hCoV-19/Australia/NSW-ICPMR-16678/2021	2021-12-07	AY.125	G	22899	T	G22899T	HET=0	4589	0.9998	S:G446V	Bebtelovimab Resistance (8-fold)
hCoV-19/Australia/NSW-ICPMR-16575/2021	2021-12-07	AY.125	G	22899	T	G22899T	HET=0	2913	1	S:G446V	Bebtelovimab Resistance (8-fold)
hCoV-19/Australia/NSW-ICPMR-16671/2021	2021-12-07	AY.39.1.2	A	22628	C	A22628C	HET=0	2488	1	S:K356T	Sotrovimab Resistance (5.90-fold)
hCoV-19/Australia/NSW-ICPMR-16677/2021	2021-12-07	AY.39.1.2	A	22628	C	A22628C	HET=0	2287	1	S:K356T	Sotrovimab Resistance (5.90-fold)
hCoV-19/Australia/NSW-ICPMR-16743/2021	2021-12-07	AY.125	G	22899	T	G22899T	HET=0	3045	1	S:G446V	Bebtelovimab Resistance (8-fold)
hCoV-19/Australia/NSW-ICPMR-16847/2021	2021-12-07	BA.1.1	C	22674	T	C22674T	HET=0	2296	1	S:S371F	Omicron (BA.2 and BA.3), Sotrovimab Resistance (13-fold)
hCoV-19/Australia/NSW-ICPMR-16849/2021	2021-12-07	AY.125	G	22899	T	G22899T	HET=0	3466	1	S:G446V	Bebtelovimab Resistance (8-fold)
hCoV-19/Australia/NSW-ICPMR-16916/2021	2021-12-07	BA.1	C	22674	T	C22674T	HET=0	3153	1	S:S371F	Omicron (BA.2 and BA.3), Sotrovimab Resistance (13-fold)
hCoV-19/Australia/NSW-ICPMR-16917/2021	2021-12-07	BA.1.1	C	22674	T	C22674T	HET=0	4048	1	S:S371F	Omicron (BA.2 and BA.3), Sotrovimab Resistance (13-fold)
hCoV-19/Australia/NSW-ICPMR-16991/2021	2021-12-07	BA.1.1	C	22674	T	C22674T	HET=0	3153	1	S:S371F	Omicron (BA.2 and BA.3), Sotrovimab Resistance (13-fold)
hCoV-19/Australia/NSW-ICPMR-16993/2021	2021-12-07	BA.1	C	22674	T	C22674T	HET=0	2585	1	S:S371F	Omicron (BA.2 and BA.3), Sotrovimab Resistance (13-fold)
hCoV-19/Australia/NSW-ICPMR-17000/2021	2021-12-07	AY.39.1.2	A	22628	C	A22628C	HET=0	1754	1	S:K356T	Sotrovimab Resistance (5.90-fold)
hCoV-19/Australia/NSW-ICPMR-17532/2021	2021-12-08	AY.125	G	22899	T	G22899T	HET=0	1776	0.9983	S:G446V	Bebtelovimab Resistance (8-fold)
hCoV-19/Australia/NSW-ICPMR-20814/2021	2021-12-08	BA.1.1	C	22674	T	C22674T	HET=0	2665	0.9985	S:S371F	Omicron (BA.2 and BA.3), Sotrovimab Resistance (13-fold)
hCoV-19/Australia/NSW-ICPMR-17199/2021	2021-12-08	BA.1.1	C	22674	T	C22674T	HET=0	2929	0.9986	S:S371F	Omicron (BA.2 and BA.3), Sotrovimab Resistance (13-fold)
hCoV-19/Australia/NSW-ICPMR-17833/2021	2021-12-08	BA.1	C	22674	T	C22674T	HET=0	3100	0.9987	S:S371F	Omicron (BA.2 and BA.3), Sotrovimab Resistance (13-fold)
hCoV-19/Australia/NSW-ICPMR-16978/2021	2021-12-08	BA.1.1	C	22674	T	C22674T	HET=0	2774	0.9989	S:S371F	Omicron (BA.2 and BA.3), Sotrovimab Resistance (13-fold)
hCoV-19/Australia/NSW-ICPMR-17136/2021	2021-12-08	AY.39.1.2	A	22628	C	A22628C	HET=0	1965	0.999	S:K356T	Sotrovimab Resistance (5.90-fold)
hCoV-19/Australia/NSW-ICPMR-17200/2021	2021-12-08	BA.1.1	C	22674	T	C22674T	HET=0	2978	0.999	S:S371F	Omicron (BA.2 and BA.3), Sotrovimab Resistance (13-fold)
hCoV-19/Australia/NSW-ICPMR-17544/2021	2021-12-08	BA.1	C	22674	T	C22674T	HET=0	1049	0.999	S:S371F	Omicron (BA.2 and BA.3), Sotrovimab Resistance (13-fold)
hCoV-19/Australia/NSW-ICPMR-17198/2021	2021-12-08	BA.1.1	C	22674	T	C22674T	HET=0	3670	0.9992	S:S371F	Omicron (BA.2 and BA.3), Sotrovimab Resistance (13-fold)
hCoV-19/Australia/NSW-ICPMR-17009/2021	2021-12-08	AY.125	G	22899	T	G22899T	HET=0	4464	0.9993	S:G446V	Bebtelovimab Resistance (8-fold)
hCoV-19/Australia/NSW-ICPMR-17129/2021	2021-12-08	AY.125	G	22899	T	G22899T	HET=0	2978	0.9993	S:G446V	Bebtelovimab Resistance (8-fold)
hCoV-19/Australia/NSW-ICPMR-17145/2021	2021-12-08	AY.125	G	22899	T	G22899T	HET=0	3432	0.9994	S:G446V	Bebtelovimab Resistance (8-fold)
hCoV-19/Australia/NSW-ICPMR-17146/2021	2021-12-08	AY.125	G	22899	T	G22899T	HET=0	3188	0.9994	S:G446V	Bebtelovimab Resistance (8-fold)
hCoV-19/Australia/NSW-ICPMR-17032/2021	2021-12-08	AY.125	G	22899	T	G22899T	HET=0	4162	0.9995	S:G446V	Bebtelovimab Resistance (8-fold)
hCoV-19/Australia/NSW-ICPMR-16977/2021	2021-12-08	BA.1.1	C	22674	T	C22674T	HET=0	2476	0.9996	S:S371F	Omicron (BA.2 and BA.3), Sotrovimab Resistance (13-fold)
hCoV-19/Australia/NSW-ICPMR-16995/2021	2021-12-08	BA.1	C	22674	T	C22674T	HET=0	2781	0.9996	S:S371F	Omicron (BA.2 and BA.3), Sotrovimab Resistance (13-fold)
hCoV-19/Australia/NSW-ICPMR-17832/2021	2021-12-08	BA.1	C	22674	T	C22674T	HET=0	4676	0.9996	S:S371F	Omicron (BA.2 and BA.3), Sotrovimab Resistance (13-fold)
hCoV-19/Australia/NSW-ICPMR-16938/2021	2021-12-08	AY.125	G	22899	T	G22899T	HET=0	6380	0.9997	S:G446V	Bebtelovimab Resistance (8-fold)
hCoV-19/Australia/NSW-ICPMR-17034/2021	2021-12-08	AY.125	G	22899	T	G22899T	HET=0	3857	0.9997	S:G446V	Bebtelovimab Resistance (8-fold)
hCoV-19/Australia/NSW-ICPMR-20821/2021	2021-12-08	BA.1	C	22674	T	C22674T	HET=0	4311	0.9998	S:S371F	Omicron (BA.2 and BA.3), Sotrovimab Resistance (13-fold)
hCoV-19/Australia/NSW-ICPMR-16932/2021	2021-12-08	AY.125	G	22899	T	G22899T	HET=0	6843	0.9999	S:G446V	Bebtelovimab Resistance (8-fold)
hCoV-19/Australia/NSW-ICPMR-16981/2021	2021-12-08	AY.39.1.2	A	22628	C	A22628C	HET=0	2298	1	S:K356T	Sotrovimab Resistance (5.90-fold)
hCoV-19/Australia/NSW-ICPMR-17013/2021	2021-12-08	BA.1	C	22674	T	C22674T	HET=0	2374	1	S:S371F	Omicron (BA.2 and BA.3), Sotrovimab Resistance (13-fold)
hCoV-19/Australia/NSW-ICPMR-17014/2021	2021-12-08	AY.125	G	22899	T	G22899T	HET=0	4715	1	S:G446V	Bebtelovimab Resistance (8-fold)
hCoV-19/Australia/NSW-ICPMR-17039/2021	2021-12-08	AY.125	G	22899	T	G22899T	HET=0	1243	1	S:G446V	Bebtelovimab Resistance (8-fold)
hCoV-19/Australia/NSW-ICPMR-17140/2021	2021-12-08	BA.1	C	22674	T	C22674T	HET=0	2495	1	S:S371F	Omicron (BA.2 and BA.3), Sotrovimab Resistance (13-fold)
hCoV-19/Australia/NSW-ICPMR-17546/2021	2021-12-08	BA.1	C	22674	T	C22674T	HET=0	1346	1	S:S371F	Omicron (BA.2 and BA.3), Sotrovimab Resistance (13-fold)
hCoV-19/Australia/NSW-ICPMR-17630/2021	2021-12-08	AY.125	G	22899	T	G22899T	HET=0	4992	1	S:G446V	Bebtelovimab Resistance (8-fold)
hCoV-19/Australia/NSW-ICPMR-17673/2021	2021-12-08	BA.1.1	C	22674	T	C22674T	HET=0	1332	1	S:S371F	Omicron (BA.2 and BA.3), Sotrovimab Resistance (13-fold)
hCoV-19/Australia/NSW-ICPMR-17674/2021	2021-12-08	BA.1.1	C	22674	T	C22674T	HET=0	2684	1	S:S371F	Omicron (BA.2 and BA.3), Sotrovimab Resistance (13-fold)
hCoV-19/Australia/NSW-ICPMR-17829/2021	2021-12-08	BA.1.1	C	22674	T	C22674T	HET=0	3641	1	S:S371F	Omicron (BA.2 and BA.3), Sotrovimab Resistance (13-fold)
hCoV-19/Australia/NSW-ICPMR-16861/2021	2021-12-09	BA.1.1	G	15109	T	G15109T	HET=1	4374	0.155	NSP12:V557L	Remdesivir Resistance (6-fold)
hCoV-19/Australia/NSW-ICPMR-17083/2021	2021-12-09	AY.125	G	22899	T	G22899T	HET=0	4981	0.9976	S:G446V	Bebtelovimab Resistance (8-fold)
hCoV-19/Australia/NSW-ICPMR-17081/2021	2021-12-09	AY.125	G	22899	T	G22899T	HET=0	4187	0.999	S:G446V	Bebtelovimab Resistance (8-fold)
hCoV-19/Australia/NSW-ICPMR-17112/2021	2021-12-09	AY.125	G	22899	T	G22899T	HET=0	3007	0.999	S:G446V	Bebtelovimab Resistance (8-fold)
hCoV-19/Australia/NSW-ICPMR-17306/2021	2021-12-09	BA.1	C	22674	T	C22674T	HET=0	2399	0.9992	S:S371F	Omicron (BA.2 and BA.3), Sotrovimab Resistance (13-fold)
hCoV-19/Australia/NSW-ICPMR-17165/2021	2021-12-09	AY.125	G	22899	T	G22899T	HET=0	4006	0.9993	S:G446V	Bebtelovimab Resistance (8-fold)
hCoV-19/Australia/NSW-ICPMR-17221/2021	2021-12-09	BA.1.1	C	22674	T	C22674T	HET=0	2936	0.9993	S:S371F	Omicron (BA.2 and BA.3), Sotrovimab Resistance (13-fold)
hCoV-19/Australia/NSW-ICPMR-17052/2021	2021-12-09	BA.1.1	C	22674	T	C22674T	HET=0	3126	0.9994	S:S371F	Omicron (BA.2 and BA.3), Sotrovimab Resistance (13-fold)
hCoV-19/Australia/NSW-ICPMR-17828/2021	2021-12-09	BA.1	C	22674	T	C22674T	HET=0	3387	0.9994	S:S371F	Omicron (BA.2 and BA.3), Sotrovimab Resistance (13-fold)
hCoV-19/Australia/NSW-ICPMR-16862/2021	2021-12-09	BA.1.1	C	22674	T	C22674T	HET=0	2159	0.9995	S:S371F	Omicron (BA.2 and BA.3), Sotrovimab Resistance (13-fold)
hCoV-19/Australia/NSW-ICPMR-16868/2021	2021-12-09	BA.1.1	C	22674	T	C22674T	HET=0	1969	0.9995	S:S371F	Omicron (BA.2 and BA.3), Sotrovimab Resistance (13-fold)
hCoV-19/Australia/NSW-ICPMR-17115/2021	2021-12-09	BA.1	C	22674	T	C22674T	HET=0	1897	0.9995	S:S371F	Omicron (BA.2 and BA.3), Sotrovimab Resistance (13-fold)
hCoV-19/Australia/NSW-ICPMR-17153/2021	2021-12-09	BA.1	C	22674	T	C22674T	HET=0	1954	0.9995	S:S371F	Omicron (BA.2 and BA.3), Sotrovimab Resistance (13-fold)
hCoV-19/Australia/NSW-ICPMR-20817/2021	2021-12-09	AY.125	G	22899	T	G22899T	HET=0	3771	0.9995	S:G446V	Bebtelovimab Resistance (8-fold)
hCoV-19/Australia/NSW-ICPMR-20830/2021	2021-12-09	AY.39	G	22899	T	G22899T	HET=0	4377	0.9995	S:G446V	Bebtelovimab Resistance (8-fold)
hCoV-19/Australia/NSW-ICPMR-17067/2021	2021-12-09	AY.125	G	22899	T	G22899T	HET=0	4471	0.9996	S:G446V	Bebtelovimab Resistance (8-fold)
hCoV-19/Australia/NSW-ICPMR-17074/2021	2021-12-09	BA.1	C	22674	T	C22674T	HET=0	2734	0.9996	S:S371F	Omicron (BA.2 and BA.3), Sotrovimab Resistance (13-fold)
hCoV-19/Australia/NSW-ICPMR-17119/2021	2021-12-09	BA.1	C	22674	T	C22674T	HET=0	2224	0.9996	S:S371F	Omicron (BA.2 and BA.3), Sotrovimab Resistance (13-fold)
hCoV-19/Australia/NSW-ICPMR-17170/2021	2021-12-09	AY.125	G	22899	T	G22899T	HET=0	4460	0.9996	S:G446V	Bebtelovimab Resistance (8-fold)
hCoV-19/Australia/NSW-ICPMR-17202/2021	2021-12-09	AY.125	G	22899	T	G22899T	HET=0	5264	0.9996	S:G446V	Bebtelovimab Resistance (8-fold)
hCoV-19/Australia/NSW-ICPMR-17096/2021	2021-12-09	BA.1	C	22674	T	C22674T	HET=0	3051	0.9997	S:S371F	Omicron (BA.2 and BA.3), Sotrovimab Resistance (13-fold)
hCoV-19/Australia/NSW-ICPMR-17149/2021	2021-12-09	AY.125	G	22899	T	G22899T	HET=0	3222	0.9997	S:G446V	Bebtelovimab Resistance (8-fold)
hCoV-19/Australia/NSW-ICPMR-17201/2021	2021-12-09	AY.125	G	22899	T	G22899T	HET=0	5880	0.9997	S:G446V	Bebtelovimab Resistance (8-fold)
hCoV-19/Australia/NSW-ICPMR-17258/2021	2021-12-09	BA.1	C	22674	T	C22674T	HET=0	3525	0.9997	S:S371F	Omicron (BA.2 and BA.3), Sotrovimab Resistance (13-fold)
hCoV-19/Australia/NSW-ICPMR-20831/2021	2021-12-09	BA.1	C	22674	T	C22674T	HET=0	3432	0.9997	S:S371F	Omicron (BA.2 and BA.3), Sotrovimab Resistance (13-fold)
hCoV-19/Australia/NSW-ICPMR-17097/2021	2021-12-09	AY.125	G	22899	T	G22899T	HET=0	4523	0.9998	S:G446V	Bebtelovimab Resistance (8-fold)
hCoV-19/Australia/NSW-ICPMR-17210/2021	2021-12-09	AY.125	G	22899	T	G22899T	HET=0	5018	0.9998	S:G446V	Bebtelovimab Resistance (8-fold)
hCoV-19/Australia/NSW-ICPMR-20818/2021	2021-12-09	AY.125	G	22899	T	G22899T	HET=0	4411	0.9998	S:G446V	Bebtelovimab Resistance (8-fold)
hCoV-19/Australia/NSW-ICPMR-16861/2021	2021-12-09	BA.1.1	C	22674	T	C22674T	HET=0	2433	1	S:S371F	Omicron (BA.2 and BA.3), Sotrovimab Resistance (13-fold)
hCoV-19/Australia/NSW-ICPMR-16864/2021	2021-12-09	BA.1	C	22674	T	C22674T	HET=0	2347	1	S:S371F	Omicron (BA.2 and BA.3), Sotrovimab Resistance (13-fold)
hCoV-19/Australia/NSW-ICPMR-16872/2021	2021-12-09	BA.1	C	22674	T	C22674T	HET=0	1751	1	S:S371F	Omicron (BA.2 and BA.3), Sotrovimab Resistance (13-fold)
hCoV-19/Australia/NSW-ICPMR-17058/2021	2021-12-09	BA.1.1	C	22674	T	C22674T	HET=0	2773	1	S:S371F	Omicron (BA.2 and BA.3), Sotrovimab Resistance (13-fold)
hCoV-19/Australia/NSW-ICPMR-17088/2021	2021-12-09	BA.1	C	22674	T	C22674T	HET=0	2991	1	S:S371F	Omicron (BA.2 and BA.3), Sotrovimab Resistance (13-fold)
hCoV-19/Australia/NSW-ICPMR-17095/2021	2021-12-09	BA.1	C	22674	T	C22674T	HET=0	2946	1	S:S371F	Omicron (BA.2 and BA.3), Sotrovimab Resistance (13-fold)
hCoV-19/Australia/NSW-ICPMR-17110/2021	2021-12-09	BA.1	C	22674	T	C22674T	HET=0	2026	1	S:S371F	Omicron (BA.2 and BA.3), Sotrovimab Resistance (13-fold)
hCoV-19/Australia/NSW-ICPMR-17273/2021	2021-12-09	AY.125	G	22899	T	G22899T	HET=0	209	1	S:G446V	Bebtelovimab Resistance (8-fold)
hCoV-19/Australia/NSW-ICPMR-17274/2021	2021-12-09	BA.1	C	22674	T	C22674T	HET=0	3691	1	S:S371F	Omicron (BA.2 and BA.3), Sotrovimab Resistance (13-fold)
hCoV-19/Australia/NSW-ICPMR-17854/2021	2021-12-10	BA.1	C	22674	T	C22674T	HET=0	3630	0.9983	S:S371F	Omicron (BA.2 and BA.3), Sotrovimab Resistance (13-fold)
hCoV-19/Australia/NSW-ICPMR-17222/2021	2021-12-10	BA.1.1	C	22674	T	C22674T	HET=0	3650	0.9986	S:S371F	Omicron (BA.2 and BA.3), Sotrovimab Resistance (13-fold)
hCoV-19/Australia/NSW-ICPMR-20837/2021	2021-12-10	BA.1	C	22674	T	C22674T	HET=0	2840	0.9986	S:S371F	Omicron (BA.2 and BA.3), Sotrovimab Resistance (13-fold)
hCoV-19/Australia/NSW-ICPMR-17100/2021	2021-12-10	BA.1	C	22674	T	C22674T	HET=0	2579	0.9988	S:S371F	Omicron (BA.2 and BA.3), Sotrovimab Resistance (13-fold)
hCoV-19/Australia/NSW-ICPMR-16828/2021	2021-12-10	BA.1	C	22674	T	C22674T	HET=0	1756	0.9989	S:S371F	Omicron (BA.2 and BA.3), Sotrovimab Resistance (13-fold)
hCoV-19/Australia/NSW-ICPMR-17830/2021	2021-12-10	BA.1.1	C	22674	T	C22674T	HET=0	2669	0.9989	S:S371F	Omicron (BA.2 and BA.3), Sotrovimab Resistance (13-fold)
hCoV-19/Australia/NSW-ICPMR-17053/2021	2021-12-10	AY.125	G	22899	T	G22899T	HET=0	3395	0.9991	S:G446V	Bebtelovimab Resistance (8-fold)
hCoV-19/Australia/NSW-ICPMR-17291/2021	2021-12-10	BA.1.1	C	22674	T	C22674T	HET=0	2607	0.9992	S:S371F	Omicron (BA.2 and BA.3), Sotrovimab Resistance (13-fold)
hCoV-19/Australia/NSW-ICPMR-16967/2021	2021-12-10	BA.1	C	22674	T	C22674T	HET=0	2692	0.9993	S:S371F	Omicron (BA.2 and BA.3), Sotrovimab Resistance (13-fold)
hCoV-19/Australia/NSW-ICPMR-17223/2021	2021-12-10	BA.1.1	C	22674	T	C22674T	HET=0	3003	0.9993	S:S371F	Omicron (BA.2 and BA.3), Sotrovimab Resistance (13-fold)
hCoV-19/Australia/NSW-ICPMR-17284/2021	2021-12-10	AY.39	G	22899	T	G22899T	HET=0	5498	0.9993	S:G446V	Bebtelovimab Resistance (8-fold)
hCoV-19/Australia/NSW-ICPMR-20838/2021	2021-12-10	BA.1	C	22674	T	C22674T	HET=0	3070	0.9993	S:S371F	Omicron (BA.2 and BA.3), Sotrovimab Resistance (13-fold)
hCoV-19/Australia/NSW-ICPMR-20839/2021	2021-12-10	BA.1	C	22674	T	C22674T	HET=0	3170	0.9994	S:S371F	Omicron (BA.2 and BA.3), Sotrovimab Resistance (13-fold)
hCoV-19/Australia/NSW-ICPMR-16825/2021	2021-12-10	BA.1	C	22674	T	C22674T	HET=0	1987	0.9995	S:S371F	Omicron (BA.2 and BA.3), Sotrovimab Resistance (13-fold)
hCoV-19/Australia/NSW-ICPMR-16827/2021	2021-12-10	BA.1	C	22674	T	C22674T	HET=0	2153	0.9995	S:S371F	Omicron (BA.2 and BA.3), Sotrovimab Resistance (13-fold)
hCoV-19/Australia/NSW-ICPMR-17104/2021	2021-12-10	BA.1	C	22674	T	C22674T	HET=0	1889	0.9995	S:S371F	Omicron (BA.2 and BA.3), Sotrovimab Resistance (13-fold)
hCoV-19/Australia/NSW-ICPMR-17248/2021	2021-12-10	AY.125	G	22899	T	G22899T	HET=0	4282	0.9995	S:G446V	Bebtelovimab Resistance (8-fold)
hCoV-19/Australia/NSW-ICPMR-16824/2021	2021-12-10	BA.1	C	22674	T	C22674T	HET=0	2262	0.9996	S:S371F	Omicron (BA.2 and BA.3), Sotrovimab Resistance (13-fold)
hCoV-19/Australia/NSW-ICPMR-16969/2021	2021-12-10	BA.1	C	22674	T	C22674T	HET=0	2727	0.9996	S:S371F	Omicron (BA.2 and BA.3), Sotrovimab Resistance (13-fold)
hCoV-19/Australia/NSW-ICPMR-17853/2021	2021-12-10	BA.1	C	22674	T	C22674T	HET=0	2710	0.9996	S:S371F	Omicron (BA.2 and BA.3), Sotrovimab Resistance (13-fold)
hCoV-19/Australia/NSW-ICPMR-17831/2021	2021-12-10	BA.1.1	C	22674	T	C22674T	HET=0	4244	0.9998	S:S371F	Omicron (BA.2 and BA.3), Sotrovimab Resistance (13-fold)
hCoV-19/Australia/NSW-ICPMR-16821/2021	2021-12-10	BA.1.1	C	22674	T	C22674T	HET=0	1572	1	S:S371F	Omicron (BA.2 and BA.3), Sotrovimab Resistance (13-fold)
hCoV-19/Australia/NSW-ICPMR-16822/2021	2021-12-10	BA.1	C	22674	T	C22674T	HET=0	1890	1	S:S371F	Omicron (BA.2 and BA.3), Sotrovimab Resistance (13-fold)
hCoV-19/Australia/NSW-ICPMR-16823/2021	2021-12-10	BA.1	C	22674	T	C22674T	HET=0	2268	1	S:S371F	Omicron (BA.2 and BA.3), Sotrovimab Resistance (13-fold)
hCoV-19/Australia/NSW-ICPMR-16826/2021	2021-12-10	BA.1	C	22674	T	C22674T	HET=0	2092	1	S:S371F	Omicron (BA.2 and BA.3), Sotrovimab Resistance (13-fold)
hCoV-19/Australia/NSW-ICPMR-16964/2021	2021-12-10	AY.39.1.2	A	22628	C	A22628C	HET=0	2878	1	S:K356T	Sotrovimab Resistance (5.90-fold)
hCoV-19/Australia/NSW-ICPMR-16965/2021	2021-12-10	BA.1	C	22674	T	C22674T	HET=0	2659	1	S:S371F	Omicron (BA.2 and BA.3), Sotrovimab Resistance (13-fold)
hCoV-19/Australia/NSW-ICPMR-16971/2021	2021-12-10	BA.1	C	22674	T	C22674T	HET=0	3234	1	S:S371F	Omicron (BA.2 and BA.3), Sotrovimab Resistance (13-fold)
hCoV-19/Australia/NSW-ICPMR-16990/2021	2021-12-10	BA.1	C	22674	T	C22674T	HET=0	2507	1	S:S371F	Omicron (BA.2 and BA.3), Sotrovimab Resistance (13-fold)
hCoV-19/Australia/NSW-ICPMR-17676/2021	2021-12-10	BA.1	C	22674	T	C22674T	HET=0	3010	1	S:S371F	Omicron (BA.2 and BA.3), Sotrovimab Resistance (13-fold)
hCoV-19/Australia/NSW-ICPMR-17838/2021	2021-12-10	BA.1	C	22674	T	C22674T	HET=0	1618	1	S:S371F	Omicron (BA.2 and BA.3), Sotrovimab Resistance (13-fold)
hCoV-19/Australia/NSW-ICPMR-17849/2021	2021-12-10	BA.1.1	C	22674	T	C22674T	HET=0	2567	1	S:S371F	Omicron (BA.2 and BA.3), Sotrovimab Resistance (13-fold)
hCoV-19/Australia/NSW-ICPMR-17852/2021	2021-12-10	BA.1	C	22674	T	C22674T	HET=0	1870	1	S:S371F	Omicron (BA.2 and BA.3), Sotrovimab Resistance (13-fold)
hCoV-19/Australia/NSW-ICPMR-17936/2021	2021-12-10	BA.1	C	22674	T	C22674T	HET=0	1729	1	S:S371F	Omicron (BA.2 and BA.3), Sotrovimab Resistance (13-fold)
hCoV-19/Australia/NSW-ICPMR-18208/2021	2021-12-10	BA.1	C	22674	T	C22674T	HET=0	2368	1	S:S371F	Omicron (BA.2 and BA.3), Sotrovimab Resistance (13-fold)
hCoV-19/Australia/NSW-ICPMR-20835/2021	2021-12-10	BA.1	C	22674	T	C22674T	HET=0	3232	1	S:S371F	Omicron (BA.2 and BA.3), Sotrovimab Resistance (13-fold)
hCoV-19/Australia/NSW-ICPMR-17239/2021	2021-12-11	BA.1	C	22674	T	C22674T	HET=0	3371	0.9976	S:S371F	Omicron (BA.2 and BA.3), Sotrovimab Resistance (13-fold)
hCoV-19/Australia/NSW-ICPMR-17856/2021	2021-12-11	BA.1	C	22674	T	C22674T	HET=0	1757	0.9989	S:S371F	Omicron (BA.2 and BA.3), Sotrovimab Resistance (13-fold)
hCoV-19/Australia/NSW-ICPMR-17394/2021	2021-12-11	BA.1	C	22674	T	C22674T	HET=0	2392	0.9992	S:S371F	Omicron (BA.2 and BA.3), Sotrovimab Resistance (13-fold)
hCoV-19/Australia/NSW-ICPMR-17835/2021	2021-12-11	BA.1	C	22674	T	C22674T	HET=0	3740	0.9992	S:S371F	Omicron (BA.2 and BA.3), Sotrovimab Resistance (13-fold)
hCoV-19/Australia/NSW-ICPMR-17316/2021	2021-12-11	BA.1	C	22674	T	C22674T	HET=0	2692	0.9993	S:S371F	Omicron (BA.2 and BA.3), Sotrovimab Resistance (13-fold)
hCoV-19/Australia/NSW-ICPMR-17318/2021	2021-12-11	BA.1	C	22674	T	C22674T	HET=0	2867	0.9993	S:S371F	Omicron (BA.2 and BA.3), Sotrovimab Resistance (13-fold)
hCoV-19/Australia/NSW-ICPMR-20840/2021	2021-12-11	BA.1	C	22674	T	C22674T	HET=0	2982	0.9993	S:S371F	Omicron (BA.2 and BA.3), Sotrovimab Resistance (13-fold)
hCoV-19/Australia/NSW-ICPMR-20841/2021	2021-12-11	BA.1	C	22674	T	C22674T	HET=0	2680	0.9993	S:S371F	Omicron (BA.2 and BA.3), Sotrovimab Resistance (13-fold)
hCoV-19/Australia/NSW-ICPMR-17232/2021	2021-12-11	BA.1	C	22674	T	C22674T	HET=0	3715	0.9995	S:S371F	Omicron (BA.2 and BA.3), Sotrovimab Resistance (13-fold)
hCoV-19/Australia/NSW-ICPMR-17834/2021	2021-12-11	BA.1	C	22674	T	C22674T	HET=0	3886	0.9995	S:S371F	Omicron (BA.2 and BA.3), Sotrovimab Resistance (13-fold)
hCoV-19/Australia/NSW-ICPMR-17855/2021	2021-12-11	BA.1	C	22674	T	C22674T	HET=0	1948	0.9995	S:S371F	Omicron (BA.2 and BA.3), Sotrovimab Resistance (13-fold)
hCoV-19/Australia/NSW-ICPMR-17131/2021	2021-12-11	BA.1	C	22674	T	C22674T	HET=0	2526	0.9996	S:S371F	Omicron (BA.2 and BA.3), Sotrovimab Resistance (13-fold)
hCoV-19/Australia/NSW-ICPMR-17317/2021	2021-12-11	BA.1	C	22674	T	C22674T	HET=0	2858	0.9996	S:S371F	Omicron (BA.2 and BA.3), Sotrovimab Resistance (13-fold)
hCoV-19/Australia/NSW-ICPMR-17319/2021	2021-12-11	BA.1	C	22674	T	C22674T	HET=0	2628	0.9996	S:S371F	Omicron (BA.2 and BA.3), Sotrovimab Resistance (13-fold)
hCoV-19/Australia/NSW-ICPMR-17236/2021	2021-12-11	BA.1	C	22674	T	C22674T	HET=0	3137	0.9997	S:S371F	Omicron (BA.2 and BA.3), Sotrovimab Resistance (13-fold)
hCoV-19/Australia/NSW-ICPMR-17247/2021	2021-12-11	BA.1.1	C	22674	T	C22674T	HET=0	2989	0.9997	S:S371F	Omicron (BA.2 and BA.3), Sotrovimab Resistance (13-fold)
hCoV-19/Australia/NSW-ICPMR-17255/2021	2021-12-11	BA.1	C	22674	T	C22674T	HET=0	3549	0.9997	S:S371F	Omicron (BA.2 and BA.3), Sotrovimab Resistance (13-fold)
hCoV-19/Australia/NSW-ICPMR-17836/2021	2021-12-11	BA.1	C	22674	T	C22674T	HET=0	3750	0.9997	S:S371F	Omicron (BA.2 and BA.3), Sotrovimab Resistance (13-fold)
hCoV-19/Australia/NSW-ICPMR-17841/2021	2021-12-11	BA.1	C	22674	T	C22674T	HET=0	3093	0.9997	S:S371F	Omicron (BA.2 and BA.3), Sotrovimab Resistance (13-fold)
hCoV-19/Australia/NSW-ICPMR-17847/2021	2021-12-11	BA.1	C	22674	T	C22674T	HET=0	3314	0.9997	S:S371F	Omicron (BA.2 and BA.3), Sotrovimab Resistance (13-fold)
hCoV-19/Australia/NSW-ICPMR-17850/2021	2021-12-11	BA.1	C	22674	T	C22674T	HET=0	4210	0.9998	S:S371F	Omicron (BA.2 and BA.3), Sotrovimab Resistance (13-fold)
hCoV-19/Australia/NSW-ICPMR-17240/2021	2021-12-11	BA.1	C	22674	T	C22674T	HET=0	3247	1	S:S371F	Omicron (BA.2 and BA.3), Sotrovimab Resistance (13-fold)
hCoV-19/Australia/NSW-ICPMR-17256/2021	2021-12-11	BA.1	C	22674	T	C22674T	HET=0	3195	1	S:S371F	Omicron (BA.2 and BA.3), Sotrovimab Resistance (13-fold)
hCoV-19/Australia/NSW-ICPMR-17292/2021	2021-12-11	AY.125	G	22899	T	G22899T	HET=0	5003	1	S:G446V	Bebtelovimab Resistance (8-fold)
hCoV-19/Australia/NSW-ICPMR-17344/2021	2021-12-11	BA.1	C	22674	T	C22674T	HET=0	2440	1	S:S371F	Omicron (BA.2 and BA.3), Sotrovimab Resistance (13-fold)
hCoV-19/Australia/NSW-ICPMR-17358/2021	2021-12-11	BA.1	C	22674	T	C22674T	HET=0	2127	1	S:S371F	Omicron (BA.2 and BA.3), Sotrovimab Resistance (13-fold)
hCoV-19/Australia/NSW-ICPMR-17359/2021	2021-12-11	BA.1	C	22674	T	C22674T	HET=0	2415	1	S:S371F	Omicron (BA.2 and BA.3), Sotrovimab Resistance (13-fold)
hCoV-19/Australia/NSW-ICPMR-17637/2021	2021-12-11	BA.1	C	22674	T	C22674T	HET=0	2525	1	S:S371F	Omicron (BA.2 and BA.3), Sotrovimab Resistance (13-fold)
hCoV-19/Australia/NSW-ICPMR-17840/2021	2021-12-11	BA.1	C	22674	T	C22674T	HET=0	1711	1	S:S371F	Omicron (BA.2 and BA.3), Sotrovimab Resistance (13-fold)
hCoV-19/Australia/NSW-ICPMR-17621/2021	2021-12-12	BA.1	C	10619	A	C10619A	HET=1	2758	0.1146	NSP5:Q189K	Nirmatrelvir (Paxlovid) Resistance (65.4-fold)
hCoV-19/Australia/NSW-ICPMR-17479/2021	2021-12-12	BA.1	C	22674	T	C22674T	HET=0	2251	0.9947	S:S371F	Omicron (BA.2 and BA.3), Sotrovimab Resistance (13-fold)
hCoV-19/Australia/NSW-ICPMR-17500/2021	2021-12-12	BA.1	C	22674	T	C22674T	HET=0	1902	0.9979	S:S371F	Omicron (BA.2 and BA.3), Sotrovimab Resistance (13-fold)
hCoV-19/Australia/NSW-ICPMR-17380/2021	2021-12-12	BA.1	C	22674	T	C22674T	HET=0	2240	0.9982	S:S371F	Omicron (BA.2 and BA.3), Sotrovimab Resistance (13-fold)
hCoV-19/Australia/NSW-ICPMR-17334/2021	2021-12-12	BA.1	C	22674	T	C22674T	HET=0	2666	0.9985	S:S371F	Omicron (BA.2 and BA.3), Sotrovimab Resistance (13-fold)
hCoV-19/Australia/NSW-ICPMR-17672/2021	2021-12-12	BA.1	C	22674	T	C22674T	HET=0	2721	0.9985	S:S371F	Omicron (BA.2 and BA.3), Sotrovimab Resistance (13-fold)
hCoV-19/Australia/NSW-ICPMR-17382/2021	2021-12-12	BA.1	C	22674	T	C22674T	HET=0	2214	0.9986	S:S371F	Omicron (BA.2 and BA.3), Sotrovimab Resistance (13-fold)
hCoV-19/Australia/NSW-ICPMR-17439/2021	2021-12-12	BA.1	C	22674	T	C22674T	HET=0	1458	0.9986	S:S371F	Omicron (BA.2 and BA.3), Sotrovimab Resistance (13-fold)
hCoV-19/Australia/NSW-ICPMR-17425/2021	2021-12-12	BA.1	C	22674	T	C22674T	HET=0	2372	0.9987	S:S371F	Omicron (BA.2 and BA.3), Sotrovimab Resistance (13-fold)
hCoV-19/Australia/NSW-ICPMR-17331/2021	2021-12-12	BA.1	C	22674	T	C22674T	HET=0	2510	0.9988	S:S371F	Omicron (BA.2 and BA.3), Sotrovimab Resistance (13-fold)
hCoV-19/Australia/NSW-ICPMR-17447/2021	2021-12-12	BA.1	C	22674	T	C22674T	HET=0	1707	0.9988	S:S371F	Omicron (BA.2 and BA.3), Sotrovimab Resistance (13-fold)
hCoV-19/Australia/NSW-ICPMR-17625/2021	2021-12-12	BA.1	C	22674	T	C22674T	HET=0	2436	0.9988	S:S371F	Omicron (BA.2 and BA.3), Sotrovimab Resistance (13-fold)
hCoV-19/Australia/NSW-ICPMR-17322/2021	2021-12-12	BA.1	C	22674	T	C22674T	HET=0	875	0.9989	S:S371F	Omicron (BA.2 and BA.3), Sotrovimab Resistance (13-fold)
hCoV-19/Australia/NSW-ICPMR-17437/2021	2021-12-12	BA.1	C	22674	T	C22674T	HET=0	1826	0.9989	S:S371F	Omicron (BA.2 and BA.3), Sotrovimab Resistance (13-fold)
hCoV-19/Australia/NSW-ICPMR-17454/2021	2021-12-12	BA.1	C	22674	T	C22674T	HET=0	1877	0.9989	S:S371F	Omicron (BA.2 and BA.3), Sotrovimab Resistance (13-fold)
hCoV-19/Australia/NSW-ICPMR-17459/2021	2021-12-12	BA.1	C	22674	T	C22674T	HET=0	1818	0.9989	S:S371F	Omicron (BA.2 and BA.3), Sotrovimab Resistance (13-fold)
hCoV-19/Australia/NSW-ICPMR-17465/2021	2021-12-12	BA.1.1	C	22674	T	C22674T	HET=0	1824	0.9989	S:S371F	Omicron (BA.2 and BA.3), Sotrovimab Resistance (13-fold)
hCoV-19/Australia/NSW-ICPMR-17473/2021	2021-12-12	BA.1	C	22674	T	C22674T	HET=0	1759	0.9989	S:S371F	Omicron (BA.2 and BA.3), Sotrovimab Resistance (13-fold)
hCoV-19/Australia/NSW-ICPMR-17600/2021	2021-12-12	BA.1	C	22674	T	C22674T	HET=0	949	0.9989	S:S371F	Omicron (BA.2 and BA.3), Sotrovimab Resistance (13-fold)
hCoV-19/Australia/NSW-ICPMR-17842/2021	2021-12-12	BA.1	C	22674	T	C22674T	HET=0	3494	0.9989	S:S371F	Omicron (BA.2 and BA.3), Sotrovimab Resistance (13-fold)
hCoV-19/Australia/NSW-ICPMR-17861/2021	2021-12-12	BA.1	C	22674	T	C22674T	HET=0	2829	0.9989	S:S371F	Omicron (BA.2 and BA.3), Sotrovimab Resistance (13-fold)
hCoV-19/Australia/NSW-ICPMR-17428/2021	2021-12-12	BA.1	C	22674	T	C22674T	HET=0	2087	0.999	S:S371F	Omicron (BA.2 and BA.3), Sotrovimab Resistance (13-fold)
hCoV-19/Australia/NSW-ICPMR-17440/2021	2021-12-12	BA.1	C	22674	T	C22674T	HET=0	1914	0.999	S:S371F	Omicron (BA.2 and BA.3), Sotrovimab Resistance (13-fold)
hCoV-19/Australia/NSW-ICPMR-17453/2021	2021-12-12	BA.1	C	22674	T	C22674T	HET=0	1954	0.999	S:S371F	Omicron (BA.2 and BA.3), Sotrovimab Resistance (13-fold)
hCoV-19/Australia/NSW-ICPMR-17475/2021	2021-12-12	BA.1	C	22674	T	C22674T	HET=0	2090	0.999	S:S371F	Omicron (BA.2 and BA.3), Sotrovimab Resistance (13-fold)
hCoV-19/Australia/NSW-ICPMR-17491/2021	2021-12-12	BA.1	C	22674	T	C22674T	HET=0	2014	0.999	S:S371F	Omicron (BA.2 and BA.3), Sotrovimab Resistance (13-fold)
hCoV-19/Australia/NSW-ICPMR-17493/2021	2021-12-12	BA.1	C	22674	T	C22674T	HET=0	2033	0.999	S:S371F	Omicron (BA.2 and BA.3), Sotrovimab Resistance (13-fold)
hCoV-19/Australia/NSW-ICPMR-17494/2021	2021-12-12	BA.1	C	22674	T	C22674T	HET=0	1932	0.999	S:S371F	Omicron (BA.2 and BA.3), Sotrovimab Resistance (13-fold)
hCoV-19/Australia/NSW-ICPMR-17558/2021	2021-12-12	BA.1	C	22674	T	C22674T	HET=0	2993	0.999	S:S371F	Omicron (BA.2 and BA.3), Sotrovimab Resistance (13-fold)
hCoV-19/Australia/NSW-ICPMR-17366/2021	2021-12-12	BA.1	C	22674	T	C22674T	HET=0	2119	0.9991	S:S371F	Omicron (BA.2 and BA.3), Sotrovimab Resistance (13-fold)
hCoV-19/Australia/NSW-ICPMR-17370/2021	2021-12-12	BA.1	C	22674	T	C22674T	HET=0	2128	0.9991	S:S371F	Omicron (BA.2 and BA.3), Sotrovimab Resistance (13-fold)
hCoV-19/Australia/NSW-ICPMR-17379/2021	2021-12-12	BA.1	C	22674	T	C22674T	HET=0	2303	0.9991	S:S371F	Omicron (BA.2 and BA.3), Sotrovimab Resistance (13-fold)
hCoV-19/Australia/NSW-ICPMR-17387/2021	2021-12-12	BA.1	C	22674	T	C22674T	HET=0	2327	0.9991	S:S371F	Omicron (BA.2 and BA.3), Sotrovimab Resistance (13-fold)
hCoV-19/Australia/NSW-ICPMR-17401/2021	2021-12-12	BA.1	C	22674	T	C22674T	HET=0	2310	0.9991	S:S371F	Omicron (BA.2 and BA.3), Sotrovimab Resistance (13-fold)
hCoV-19/Australia/NSW-ICPMR-17449/2021	2021-12-12	BA.1	C	22674	T	C22674T	HET=0	2204	0.9991	S:S371F	Omicron (BA.2 and BA.3), Sotrovimab Resistance (13-fold)
hCoV-19/Australia/NSW-ICPMR-17474/2021	2021-12-12	BA.1	C	22674	T	C22674T	HET=0	2168	0.9991	S:S371F	Omicron (BA.2 and BA.3), Sotrovimab Resistance (13-fold)
hCoV-19/Australia/NSW-ICPMR-17664/2021	2021-12-12	BA.1	C	22674	T	C22674T	HET=0	2301	0.9991	S:S371F	Omicron (BA.2 and BA.3), Sotrovimab Resistance (13-fold)
hCoV-19/Australia/NSW-ICPMR-17302/2021	2021-12-12	BA.1	C	22674	T	C22674T	HET=0	2460	0.9992	S:S371F	Omicron (BA.2 and BA.3), Sotrovimab Resistance (13-fold)
hCoV-19/Australia/NSW-ICPMR-17338/2021	2021-12-12	BA.1	C	22674	T	C22674T	HET=0	2487	0.9992	S:S371F	Omicron (BA.2 and BA.3), Sotrovimab Resistance (13-fold)
hCoV-19/Australia/NSW-ICPMR-17369/2021	2021-12-12	BA.1	C	22674	T	C22674T	HET=0	2540	0.9992	S:S371F	Omicron (BA.2 and BA.3), Sotrovimab Resistance (13-fold)
hCoV-19/Australia/NSW-ICPMR-17378/2021	2021-12-12	BA.1	C	22674	T	C22674T	HET=0	2427	0.9992	S:S371F	Omicron (BA.2 and BA.3), Sotrovimab Resistance (13-fold)
hCoV-19/Australia/NSW-ICPMR-17663/2021	2021-12-12	BA.1	C	22674	T	C22674T	HET=0	2609	0.9992	S:S371F	Omicron (BA.2 and BA.3), Sotrovimab Resistance (13-fold)
hCoV-19/Australia/NSW-ICPMR-17665/2021	2021-12-12	BA.1	C	22674	T	C22674T	HET=0	2575	0.9992	S:S371F	Omicron (BA.2 and BA.3), Sotrovimab Resistance (13-fold)
hCoV-19/Australia/NSW-ICPMR-17668/2021	2021-12-12	BA.1	C	22674	T	C22674T	HET=0	2501	0.9992	S:S371F	Omicron (BA.2 and BA.3), Sotrovimab Resistance (13-fold)
hCoV-19/Australia/NSW-ICPMR-17675/2021	2021-12-12	BA.1	C	22674	T	C22674T	HET=0	2635	0.9992	S:S371F	Omicron (BA.2 and BA.3), Sotrovimab Resistance (13-fold)
hCoV-19/Australia/NSW-ICPMR-17321/2021	2021-12-12	BA.1	C	22674	T	C22674T	HET=0	2953	0.9993	S:S371F	Omicron (BA.2 and BA.3), Sotrovimab Resistance (13-fold)
hCoV-19/Australia/NSW-ICPMR-17330/2021	2021-12-12	BA.1	C	22674	T	C22674T	HET=0	2878	0.9993	S:S371F	Omicron (BA.2 and BA.3), Sotrovimab Resistance (13-fold)
hCoV-19/Australia/NSW-ICPMR-17335/2021	2021-12-12	BA.1	C	22674	T	C22674T	HET=0	2696	0.9993	S:S371F	Omicron (BA.2 and BA.3), Sotrovimab Resistance (13-fold)
hCoV-19/Australia/NSW-ICPMR-17363/2021	2021-12-12	BA.1	C	22674	T	C22674T	HET=0	2737	0.9993	S:S371F	Omicron (BA.2 and BA.3), Sotrovimab Resistance (13-fold)
hCoV-19/Australia/NSW-ICPMR-17573/2021	2021-12-12	AY.125	G	22899	T	G22899T	HET=0	4528	0.9993	S:G446V	Bebtelovimab Resistance (8-fold)
hCoV-19/Australia/NSW-ICPMR-17626/2021	2021-12-12	BA.1	C	22674	T	C22674T	HET=0	2988	0.9993	S:S371F	Omicron (BA.2 and BA.3), Sotrovimab Resistance (13-fold)
hCoV-19/Australia/NSW-ICPMR-17662/2021	2021-12-12	BA.1	C	22674	T	C22674T	HET=0	3057	0.9993	S:S371F	Omicron (BA.2 and BA.3), Sotrovimab Resistance (13-fold)
hCoV-19/Australia/NSW-ICPMR-17845/2021	2021-12-12	BA.1	C	22674	T	C22674T	HET=0	2976	0.9993	S:S371F	Omicron (BA.2 and BA.3), Sotrovimab Resistance (13-fold)
hCoV-19/Australia/NSW-ICPMR-17368/2021	2021-12-12	BA.1	C	22674	T	C22674T	HET=0	1675	0.9994	S:S371F	Omicron (BA.2 and BA.3), Sotrovimab Resistance (13-fold)
hCoV-19/Australia/NSW-ICPMR-17455/2021	2021-12-12	BA.1	C	22674	T	C22674T	HET=0	1659	0.9994	S:S371F	Omicron (BA.2 and BA.3), Sotrovimab Resistance (13-fold)
hCoV-19/Australia/NSW-ICPMR-17488/2021	2021-12-12	BA.1	C	22674	T	C22674T	HET=0	1602	0.9994	S:S371F	Omicron (BA.2 and BA.3), Sotrovimab Resistance (13-fold)
hCoV-19/Australia/NSW-ICPMR-17560/2021	2021-12-12	BA.1	C	22674	T	C22674T	HET=0	1598	0.9994	S:S371F	Omicron (BA.2 and BA.3), Sotrovimab Resistance (13-fold)
hCoV-19/Australia/NSW-ICPMR-17622/2021	2021-12-12	BA.1	C	22674	T	C22674T	HET=0	1558	0.9994	S:S371F	Omicron (BA.2 and BA.3), Sotrovimab Resistance (13-fold)
hCoV-19/Australia/NSW-ICPMR-17329/2021	2021-12-12	BA.1	C	22674	T	C22674T	HET=0	2163	0.9995	S:S371F	Omicron (BA.2 and BA.3), Sotrovimab Resistance (13-fold)
hCoV-19/Australia/NSW-ICPMR-17373/2021	2021-12-12	BA.1	C	22674	T	C22674T	HET=0	2028	0.9995	S:S371F	Omicron (BA.2 and BA.3), Sotrovimab Resistance (13-fold)
hCoV-19/Australia/NSW-ICPMR-17374/2021	2021-12-12	BA.1	C	22674	T	C22674T	HET=0	2114	0.9995	S:S371F	Omicron (BA.2 and BA.3), Sotrovimab Resistance (13-fold)
hCoV-19/Australia/NSW-ICPMR-17433/2021	2021-12-12	BA.1	C	22674	T	C22674T	HET=0	2063	0.9995	S:S371F	Omicron (BA.2 and BA.3), Sotrovimab Resistance (13-fold)
hCoV-19/Australia/NSW-ICPMR-17434/2021	2021-12-12	BA.1	C	22674	T	C22674T	HET=0	1995	0.9995	S:S371F	Omicron (BA.2 and BA.3), Sotrovimab Resistance (13-fold)
hCoV-19/Australia/NSW-ICPMR-17435/2021	2021-12-12	BA.1	C	22674	T	C22674T	HET=0	1948	0.9995	S:S371F	Omicron (BA.2 and BA.3), Sotrovimab Resistance (13-fold)
hCoV-19/Australia/NSW-ICPMR-17451/2021	2021-12-12	BA.1	C	22674	T	C22674T	HET=0	1902	0.9995	S:S371F	Omicron (BA.2 and BA.3), Sotrovimab Resistance (13-fold)
hCoV-19/Australia/NSW-ICPMR-17457/2021	2021-12-12	BA.1	C	22674	T	C22674T	HET=0	2024	0.9995	S:S371F	Omicron (BA.2 and BA.3), Sotrovimab Resistance (13-fold)
hCoV-19/Australia/NSW-ICPMR-17460/2021	2021-12-12	BA.1	C	22674	T	C22674T	HET=0	2136	0.9995	S:S371F	Omicron (BA.2 and BA.3), Sotrovimab Resistance (13-fold)
hCoV-19/Australia/NSW-ICPMR-17461/2021	2021-12-12	BA.1	C	22674	T	C22674T	HET=0	2129	0.9995	S:S371F	Omicron (BA.2 and BA.3), Sotrovimab Resistance (13-fold)
hCoV-19/Australia/NSW-ICPMR-17462/2021	2021-12-12	BA.1	C	22674	T	C22674T	HET=0	2027	0.9995	S:S371F	Omicron (BA.2 and BA.3), Sotrovimab Resistance (13-fold)
hCoV-19/Australia/NSW-ICPMR-17468/2021	2021-12-12	BA.1	C	22674	T	C22674T	HET=0	1892	0.9995	S:S371F	Omicron (BA.2 and BA.3), Sotrovimab Resistance (13-fold)
hCoV-19/Australia/NSW-ICPMR-17478/2021	2021-12-12	BA.1	C	22674	T	C22674T	HET=0	1983	0.9995	S:S371F	Omicron (BA.2 and BA.3), Sotrovimab Resistance (13-fold)
hCoV-19/Australia/NSW-ICPMR-17481/2021	2021-12-12	BA.1	C	22674	T	C22674T	HET=0	1976	0.9995	S:S371F	Omicron (BA.2 and BA.3), Sotrovimab Resistance (13-fold)
hCoV-19/Australia/NSW-ICPMR-17489/2021	2021-12-12	BA.1	C	22674	T	C22674T	HET=0	2119	0.9995	S:S371F	Omicron (BA.2 and BA.3), Sotrovimab Resistance (13-fold)
hCoV-19/Australia/NSW-ICPMR-17492/2021	2021-12-12	BA.1	C	22674	T	C22674T	HET=0	2021	0.9995	S:S371F	Omicron (BA.2 and BA.3), Sotrovimab Resistance (13-fold)
hCoV-19/Australia/NSW-ICPMR-17497/2021	2021-12-12	BA.1	C	22674	T	C22674T	HET=0	2065	0.9995	S:S371F	Omicron (BA.2 and BA.3), Sotrovimab Resistance (13-fold)
hCoV-19/Australia/NSW-ICPMR-17581/2021	2021-12-12	BA.1	C	22674	T	C22674T	HET=0	1893	0.9995	S:S371F	Omicron (BA.2 and BA.3), Sotrovimab Resistance (13-fold)
hCoV-19/Australia/NSW-ICPMR-17864/2021	2021-12-12	BA.1	C	22674	T	C22674T	HET=0	2103	0.9995	S:S371F	Omicron (BA.2 and BA.3), Sotrovimab Resistance (13-fold)
hCoV-19/Australia/NSW-ICPMR-17323/2021	2021-12-12	BA.1	C	22674	T	C22674T	HET=0	2605	0.9996	S:S371F	Omicron (BA.2 and BA.3), Sotrovimab Resistance (13-fold)
hCoV-19/Australia/NSW-ICPMR-17326/2021	2021-12-12	BA.1	C	22674	T	C22674T	HET=0	2470	0.9996	S:S371F	Omicron (BA.2 and BA.3), Sotrovimab Resistance (13-fold)
hCoV-19/Australia/NSW-ICPMR-17327/2021	2021-12-12	BA.1	C	22674	T	C22674T	HET=0	2557	0.9996	S:S371F	Omicron (BA.2 and BA.3), Sotrovimab Resistance (13-fold)
hCoV-19/Australia/NSW-ICPMR-17332/2021	2021-12-12	BA.1	C	22674	T	C22674T	HET=0	2338	0.9996	S:S371F	Omicron (BA.2 and BA.3), Sotrovimab Resistance (13-fold)
hCoV-19/Australia/NSW-ICPMR-17339/2021	2021-12-12	BA.1	C	22674	T	C22674T	HET=0	2822	0.9996	S:S371F	Omicron (BA.2 and BA.3), Sotrovimab Resistance (13-fold)
hCoV-19/Australia/NSW-ICPMR-17346/2021	2021-12-12	BA.1	C	22674	T	C22674T	HET=0	2726	0.9996	S:S371F	Omicron (BA.2 and BA.3), Sotrovimab Resistance (13-fold)
hCoV-19/Australia/NSW-ICPMR-17348/2021	2021-12-12	BA.1	C	22674	T	C22674T	HET=0	2377	0.9996	S:S371F	Omicron (BA.2 and BA.3), Sotrovimab Resistance (13-fold)
hCoV-19/Australia/NSW-ICPMR-17362/2021	2021-12-12	BA.1	C	22674	T	C22674T	HET=0	2304	0.9996	S:S371F	Omicron (BA.2 and BA.3), Sotrovimab Resistance (13-fold)
hCoV-19/Australia/NSW-ICPMR-17364/2021	2021-12-12	BA.1	C	22674	T	C22674T	HET=0	2639	0.9996	S:S371F	Omicron (BA.2 and BA.3), Sotrovimab Resistance (13-fold)
hCoV-19/Australia/NSW-ICPMR-17367/2021	2021-12-12	BA.1	C	22674	T	C22674T	HET=0	2263	0.9996	S:S371F	Omicron (BA.2 and BA.3), Sotrovimab Resistance (13-fold)
hCoV-19/Australia/NSW-ICPMR-17396/2021	2021-12-12	BA.1	C	22674	T	C22674T	HET=0	2467	0.9996	S:S371F	Omicron (BA.2 and BA.3), Sotrovimab Resistance (13-fold)
hCoV-19/Australia/NSW-ICPMR-17422/2021	2021-12-12	BA.1	C	22674	T	C22674T	HET=0	2449	0.9996	S:S371F	Omicron (BA.2 and BA.3), Sotrovimab Resistance (13-fold)
hCoV-19/Australia/NSW-ICPMR-17426/2021	2021-12-12	BA.1	C	22674	T	C22674T	HET=0	2480	0.9996	S:S371F	Omicron (BA.2 and BA.3), Sotrovimab Resistance (13-fold)
hCoV-19/Australia/NSW-ICPMR-17484/2021	2021-12-12	BA.1	C	22674	T	C22674T	HET=0	2419	0.9996	S:S371F	Omicron (BA.2 and BA.3), Sotrovimab Resistance (13-fold)
hCoV-19/Australia/NSW-ICPMR-17485/2021	2021-12-12	BA.1	C	22674	T	C22674T	HET=0	2397	0.9996	S:S371F	Omicron (BA.2 and BA.3), Sotrovimab Resistance (13-fold)
hCoV-19/Australia/NSW-ICPMR-17561/2021	2021-12-12	BA.1	C	22674	T	C22674T	HET=0	2702	0.9996	S:S371F	Omicron (BA.2 and BA.3), Sotrovimab Resistance (13-fold)
hCoV-19/Australia/NSW-ICPMR-17572/2021	2021-12-12	AY.125	G	22899	T	G22899T	HET=0	4501	0.9996	S:G446V	Bebtelovimab Resistance (8-fold)
hCoV-19/Australia/NSW-ICPMR-17660/2021	2021-12-12	BA.1	C	22674	T	C22674T	HET=0	2369	0.9996	S:S371F	Omicron (BA.2 and BA.3), Sotrovimab Resistance (13-fold)
hCoV-19/Australia/NSW-ICPMR-17667/2021	2021-12-12	BA.1	C	22674	T	C22674T	HET=0	2613	0.9996	S:S371F	Omicron (BA.2 and BA.3), Sotrovimab Resistance (13-fold)
hCoV-19/Australia/NSW-ICPMR-17670/2021	2021-12-12	BA.1	C	22674	T	C22674T	HET=0	2520	0.9996	S:S371F	Omicron (BA.2 and BA.3), Sotrovimab Resistance (13-fold)
hCoV-19/Australia/NSW-ICPMR-17671/2021	2021-12-12	BA.1	C	22674	T	C22674T	HET=0	2549	0.9996	S:S371F	Omicron (BA.2 and BA.3), Sotrovimab Resistance (13-fold)
hCoV-19/Australia/NSW-ICPMR-17320/2021	2021-12-12	BA.1	C	22674	T	C22674T	HET=0	3491	0.9997	S:S371F	Omicron (BA.2 and BA.3), Sotrovimab Resistance (13-fold)
hCoV-19/Australia/NSW-ICPMR-17325/2021	2021-12-12	BA.1	C	22674	T	C22674T	HET=0	3086	0.9997	S:S371F	Omicron (BA.2 and BA.3), Sotrovimab Resistance (13-fold)
hCoV-19/Australia/NSW-ICPMR-17328/2021	2021-12-12	BA.1	C	22674	T	C22674T	HET=0	3132	0.9997	S:S371F	Omicron (BA.2 and BA.3), Sotrovimab Resistance (13-fold)
hCoV-19/Australia/NSW-ICPMR-17333/2021	2021-12-12	BA.1	C	22674	T	C22674T	HET=0	3014	0.9997	S:S371F	Omicron (BA.2 and BA.3), Sotrovimab Resistance (13-fold)
hCoV-19/Australia/NSW-ICPMR-17355/2021	2021-12-12	BA.1	C	22674	T	C22674T	HET=0	3057	0.9997	S:S371F	Omicron (BA.2 and BA.3), Sotrovimab Resistance (13-fold)
hCoV-19/Australia/NSW-ICPMR-17551/2021	2021-12-12	BA.1	C	22674	T	C22674T	HET=0	3676	0.9997	S:S371F	Omicron (BA.2 and BA.3), Sotrovimab Resistance (13-fold)
hCoV-19/Australia/NSW-ICPMR-17591/2021	2021-12-12	BA.1	C	22674	T	C22674T	HET=0	3087	0.9997	S:S371F	Omicron (BA.2 and BA.3), Sotrovimab Resistance (13-fold)
hCoV-19/Australia/NSW-ICPMR-17620/2021	2021-12-12	AY.39.1.2	A	22628	C	A22628C	HET=0	3635	0.9997	S:K356T	Sotrovimab Resistance (5.90-fold)
hCoV-19/Australia/NSW-ICPMR-17621/2021	2021-12-12	BA.1	C	22674	T	C22674T	HET=0	3285	0.9997	S:S371F	Omicron (BA.2 and BA.3), Sotrovimab Resistance (13-fold)
hCoV-19/Australia/NSW-ICPMR-17623/2021	2021-12-12	BA.1	C	22674	T	C22674T	HET=0	2863	0.9997	S:S371F	Omicron (BA.2 and BA.3), Sotrovimab Resistance (13-fold)
hCoV-19/Australia/NSW-ICPMR-17624/2021	2021-12-12	BA.1	C	22674	T	C22674T	HET=0	3217	0.9997	S:S371F	Omicron (BA.2 and BA.3), Sotrovimab Resistance (13-fold)
hCoV-19/Australia/NSW-ICPMR-17666/2021	2021-12-12	BA.1	C	22674	T	C22674T	HET=0	2899	0.9997	S:S371F	Omicron (BA.2 and BA.3), Sotrovimab Resistance (13-fold)
hCoV-19/Australia/NSW-ICPMR-17844/2021	2021-12-12	BA.1	C	22674	T	C22674T	HET=0	3535	0.9997	S:S371F	Omicron (BA.2 and BA.3), Sotrovimab Resistance (13-fold)
hCoV-19/Australia/NSW-ICPMR-17859/2021	2021-12-12	BA.1	C	22674	T	C22674T	HET=0	3032	0.9997	S:S371F	Omicron (BA.2 and BA.3), Sotrovimab Resistance (13-fold)
hCoV-19/Australia/NSW-ICPMR-18814/2021	2021-12-12	BA.1	C	22674	T	C22674T	HET=0	3133	0.9997	S:S371F	Omicron (BA.2 and BA.3), Sotrovimab Resistance (13-fold)
hCoV-19/Australia/NSW-ICPMR-17324/2021	2021-12-12	BA.1	C	22674	T	C22674T	HET=0	2653	1	S:S371F	Omicron (BA.2 and BA.3), Sotrovimab Resistance (13-fold)
hCoV-19/Australia/NSW-ICPMR-17336/2021	2021-12-12	BA.1	C	22674	T	C22674T	HET=0	3084	1	S:S371F	Omicron (BA.2 and BA.3), Sotrovimab Resistance (13-fold)
hCoV-19/Australia/NSW-ICPMR-17337/2021	2021-12-12	BA.1	C	22674	T	C22674T	HET=0	2849	1	S:S371F	Omicron (BA.2 and BA.3), Sotrovimab Resistance (13-fold)
hCoV-19/Australia/NSW-ICPMR-17340/2021	2021-12-12	BA.1	C	22674	T	C22674T	HET=0	2591	1	S:S371F	Omicron (BA.2 and BA.3), Sotrovimab Resistance (13-fold)
hCoV-19/Australia/NSW-ICPMR-17341/2021	2021-12-12	BA.1	C	22674	T	C22674T	HET=0	3305	1	S:S371F	Omicron (BA.2 and BA.3), Sotrovimab Resistance (13-fold)
hCoV-19/Australia/NSW-ICPMR-17349/2021	2021-12-12	BA.1	C	22674	T	C22674T	HET=0	1943	1	S:S371F	Omicron (BA.2 and BA.3), Sotrovimab Resistance (13-fold)
hCoV-19/Australia/NSW-ICPMR-17350/2021	2021-12-12	BA.1	C	22674	T	C22674T	HET=0	2687	1	S:S371F	Omicron (BA.2 and BA.3), Sotrovimab Resistance (13-fold)
hCoV-19/Australia/NSW-ICPMR-17351/2021	2021-12-12	BA.1	C	22674	T	C22674T	HET=0	2706	1	S:S371F	Omicron (BA.2 and BA.3), Sotrovimab Resistance (13-fold)
hCoV-19/Australia/NSW-ICPMR-17353/2021	2021-12-12	AY.125	G	22899	T	G22899T	HET=0	4720	1	S:G446V	Bebtelovimab Resistance (8-fold)
hCoV-19/Australia/NSW-ICPMR-17356/2021	2021-12-12	BA.1	C	22674	T	C22674T	HET=0	3173	1	S:S371F	Omicron (BA.2 and BA.3), Sotrovimab Resistance (13-fold)
hCoV-19/Australia/NSW-ICPMR-17357/2021	2021-12-12	BA.1	C	22674	T	C22674T	HET=0	2560	1	S:S371F	Omicron (BA.2 and BA.3), Sotrovimab Resistance (13-fold)
hCoV-19/Australia/NSW-ICPMR-17360/2021	2021-12-12	BA.1	C	22674	T	C22674T	HET=0	2420	1	S:S371F	Omicron (BA.2 and BA.3), Sotrovimab Resistance (13-fold)
hCoV-19/Australia/NSW-ICPMR-17361/2021	2021-12-12	BA.1	C	22674	T	C22674T	HET=0	2803	1	S:S371F	Omicron (BA.2 and BA.3), Sotrovimab Resistance (13-fold)
hCoV-19/Australia/NSW-ICPMR-17365/2021	2021-12-12	BA.1	C	22674	T	C22674T	HET=0	2610	1	S:S371F	Omicron (BA.2 and BA.3), Sotrovimab Resistance (13-fold)
hCoV-19/Australia/NSW-ICPMR-17371/2021	2021-12-12	BA.1	C	22674	T	C22674T	HET=0	2638	1	S:S371F	Omicron (BA.2 and BA.3), Sotrovimab Resistance (13-fold)
hCoV-19/Australia/NSW-ICPMR-17372/2021	2021-12-12	BA.1	C	22674	T	C22674T	HET=0	2530	1	S:S371F	Omicron (BA.2 and BA.3), Sotrovimab Resistance (13-fold)
hCoV-19/Australia/NSW-ICPMR-17381/2021	2021-12-12	BA.1	C	22674	T	C22674T	HET=0	2526	1	S:S371F	Omicron (BA.2 and BA.3), Sotrovimab Resistance (13-fold)
hCoV-19/Australia/NSW-ICPMR-17383/2021	2021-12-12	BA.1	C	22674	T	C22674T	HET=0	2372	1	S:S371F	Omicron (BA.2 and BA.3), Sotrovimab Resistance (13-fold)
hCoV-19/Australia/NSW-ICPMR-17384/2021	2021-12-12	BA.1	C	22674	T	C22674T	HET=0	2378	1	S:S371F	Omicron (BA.2 and BA.3), Sotrovimab Resistance (13-fold)
hCoV-19/Australia/NSW-ICPMR-17385/2021	2021-12-12	BA.1	C	22674	T	C22674T	HET=0	2093	1	S:S371F	Omicron (BA.2 and BA.3), Sotrovimab Resistance (13-fold)
hCoV-19/Australia/NSW-ICPMR-17386/2021	2021-12-12	BA.1	C	22674	T	C22674T	HET=0	2136	1	S:S371F	Omicron (BA.2 and BA.3), Sotrovimab Resistance (13-fold)
hCoV-19/Australia/NSW-ICPMR-17407/2021	2021-12-12	AY.39	G	22899	T	G22899T	HET=0	4760	1	S:G446V	Bebtelovimab Resistance (8-fold)
hCoV-19/Australia/NSW-ICPMR-17408/2021	2021-12-12	BA.1	C	22674	T	C22674T	HET=0	2787	1	S:S371F	Omicron (BA.2 and BA.3), Sotrovimab Resistance (13-fold)
hCoV-19/Australia/NSW-ICPMR-17423/2021	2021-12-12	BA.1	C	22674	T	C22674T	HET=0	2695	1	S:S371F	Omicron (BA.2 and BA.3), Sotrovimab Resistance (13-fold)
hCoV-19/Australia/NSW-ICPMR-17424/2021	2021-12-12	BA.1	C	22674	T	C22674T	HET=0	2204	1	S:S371F	Omicron (BA.2 and BA.3), Sotrovimab Resistance (13-fold)
hCoV-19/Australia/NSW-ICPMR-17427/2021	2021-12-12	BA.1	C	22674	T	C22674T	HET=0	2455	1	S:S371F	Omicron (BA.2 and BA.3), Sotrovimab Resistance (13-fold)
hCoV-19/Australia/NSW-ICPMR-17429/2021	2021-12-12	BA.1	C	22674	T	C22674T	HET=0	2369	1	S:S371F	Omicron (BA.2 and BA.3), Sotrovimab Resistance (13-fold)
hCoV-19/Australia/NSW-ICPMR-17436/2021	2021-12-12	BA.1	C	22674	T	C22674T	HET=0	1958	1	S:S371F	Omicron (BA.2 and BA.3), Sotrovimab Resistance (13-fold)
hCoV-19/Australia/NSW-ICPMR-17438/2021	2021-12-12	BA.1	C	22674	T	C22674T	HET=0	1913	1	S:S371F	Omicron (BA.2 and BA.3), Sotrovimab Resistance (13-fold)
hCoV-19/Australia/NSW-ICPMR-17441/2021	2021-12-12	BA.1	C	22674	T	C22674T	HET=0	1838	1	S:S371F	Omicron (BA.2 and BA.3), Sotrovimab Resistance (13-fold)
hCoV-19/Australia/NSW-ICPMR-17442/2021	2021-12-12	BA.1	C	22674	T	C22674T	HET=0	1744	1	S:S371F	Omicron (BA.2 and BA.3), Sotrovimab Resistance (13-fold)
hCoV-19/Australia/NSW-ICPMR-17443/2021	2021-12-12	BA.1	C	22674	T	C22674T	HET=0	1607	1	S:S371F	Omicron (BA.2 and BA.3), Sotrovimab Resistance (13-fold)
hCoV-19/Australia/NSW-ICPMR-17444/2021	2021-12-12	BA.1	C	22674	T	C22674T	HET=0	1938	1	S:S371F	Omicron (BA.2 and BA.3), Sotrovimab Resistance (13-fold)
hCoV-19/Australia/NSW-ICPMR-17445/2021	2021-12-12	BA.1	C	22674	T	C22674T	HET=0	1746	1	S:S371F	Omicron (BA.2 and BA.3), Sotrovimab Resistance (13-fold)
hCoV-19/Australia/NSW-ICPMR-17446/2021	2021-12-12	BA.1	C	22674	T	C22674T	HET=0	2015	1	S:S371F	Omicron (BA.2 and BA.3), Sotrovimab Resistance (13-fold)
hCoV-19/Australia/NSW-ICPMR-17448/2021	2021-12-12	BA.1	C	22674	T	C22674T	HET=0	1882	1	S:S371F	Omicron (BA.2 and BA.3), Sotrovimab Resistance (13-fold)
hCoV-19/Australia/NSW-ICPMR-17450/2021	2021-12-12	BA.1	C	22674	T	C22674T	HET=0	1505	1	S:S371F	Omicron (BA.2 and BA.3), Sotrovimab Resistance (13-fold)
hCoV-19/Australia/NSW-ICPMR-17452/2021	2021-12-12	BA.1	C	22674	T	C22674T	HET=0	1947	1	S:S371F	Omicron (BA.2 and BA.3), Sotrovimab Resistance (13-fold)
hCoV-19/Australia/NSW-ICPMR-17456/2021	2021-12-12	BA.1	C	22674	T	C22674T	HET=0	1878	1	S:S371F	Omicron (BA.2 and BA.3), Sotrovimab Resistance (13-fold)
hCoV-19/Australia/NSW-ICPMR-17458/2021	2021-12-12	BA.1	C	22674	T	C22674T	HET=0	1973	1	S:S371F	Omicron (BA.2 and BA.3), Sotrovimab Resistance (13-fold)
hCoV-19/Australia/NSW-ICPMR-17463/2021	2021-12-12	BA.1	C	22674	T	C22674T	HET=0	1701	1	S:S371F	Omicron (BA.2 and BA.3), Sotrovimab Resistance (13-fold)
hCoV-19/Australia/NSW-ICPMR-17464/2021	2021-12-12	BA.1	C	22674	T	C22674T	HET=0	1806	1	S:S371F	Omicron (BA.2 and BA.3), Sotrovimab Resistance (13-fold)
hCoV-19/Australia/NSW-ICPMR-17466/2021	2021-12-12	BA.1	C	22674	T	C22674T	HET=0	1787	1	S:S371F	Omicron (BA.2 and BA.3), Sotrovimab Resistance (13-fold)
hCoV-19/Australia/NSW-ICPMR-17467/2021	2021-12-12	BA.1	C	22674	T	C22674T	HET=0	2008	1	S:S371F	Omicron (BA.2 and BA.3), Sotrovimab Resistance (13-fold)
hCoV-19/Australia/NSW-ICPMR-17469/2021	2021-12-12	BA.1	C	22674	T	C22674T	HET=0	2026	1	S:S371F	Omicron (BA.2 and BA.3), Sotrovimab Resistance (13-fold)
hCoV-19/Australia/NSW-ICPMR-17470/2021	2021-12-12	BA.1	C	22674	T	C22674T	HET=0	1771	1	S:S371F	Omicron (BA.2 and BA.3), Sotrovimab Resistance (13-fold)
hCoV-19/Australia/NSW-ICPMR-17471/2021	2021-12-12	BA.1	C	22674	T	C22674T	HET=0	1878	1	S:S371F	Omicron (BA.2 and BA.3), Sotrovimab Resistance (13-fold)
hCoV-19/Australia/NSW-ICPMR-17472/2021	2021-12-12	BA.1	C	22674	T	C22674T	HET=0	1763	1	S:S371F	Omicron (BA.2 and BA.3), Sotrovimab Resistance (13-fold)
hCoV-19/Australia/NSW-ICPMR-17476/2021	2021-12-12	BA.1	C	22674	T	C22674T	HET=0	1885	1	S:S371F	Omicron (BA.2 and BA.3), Sotrovimab Resistance (13-fold)
hCoV-19/Australia/NSW-ICPMR-17477/2021	2021-12-12	BA.1	C	22674	T	C22674T	HET=0	1727	1	S:S371F	Omicron (BA.2 and BA.3), Sotrovimab Resistance (13-fold)
hCoV-19/Australia/NSW-ICPMR-17480/2021	2021-12-12	BA.1	C	22674	T	C22674T	HET=0	2019	1	S:S371F	Omicron (BA.2 and BA.3), Sotrovimab Resistance (13-fold)
hCoV-19/Australia/NSW-ICPMR-17482/2021	2021-12-12	BA.1	C	22674	T	C22674T	HET=0	1817	1	S:S371F	Omicron (BA.2 and BA.3), Sotrovimab Resistance (13-fold)
hCoV-19/Australia/NSW-ICPMR-17483/2021	2021-12-12	BA.1	C	22674	T	C22674T	HET=0	1943	1	S:S371F	Omicron (BA.2 and BA.3), Sotrovimab Resistance (13-fold)
hCoV-19/Australia/NSW-ICPMR-17486/2021	2021-12-12	BA.1	C	22674	T	C22674T	HET=0	2028	1	S:S371F	Omicron (BA.2 and BA.3), Sotrovimab Resistance (13-fold)
hCoV-19/Australia/NSW-ICPMR-17487/2021	2021-12-12	BA.1	C	22674	T	C22674T	HET=0	2032	1	S:S371F	Omicron (BA.2 and BA.3), Sotrovimab Resistance (13-fold)
hCoV-19/Australia/NSW-ICPMR-17490/2021	2021-12-12	BA.1	C	22674	T	C22674T	HET=0	2206	1	S:S371F	Omicron (BA.2 and BA.3), Sotrovimab Resistance (13-fold)
hCoV-19/Australia/NSW-ICPMR-17495/2021	2021-12-12	BA.1	C	22674	T	C22674T	HET=0	2026	1	S:S371F	Omicron (BA.2 and BA.3), Sotrovimab Resistance (13-fold)
hCoV-19/Australia/NSW-ICPMR-17496/2021	2021-12-12	BA.1	C	22674	T	C22674T	HET=0	2357	1	S:S371F	Omicron (BA.2 and BA.3), Sotrovimab Resistance (13-fold)
hCoV-19/Australia/NSW-ICPMR-17498/2021	2021-12-12	BA.1	C	22674	T	C22674T	HET=0	2039	1	S:S371F	Omicron (BA.2 and BA.3), Sotrovimab Resistance (13-fold)
hCoV-19/Australia/NSW-ICPMR-17499/2021	2021-12-12	BA.1	C	22674	T	C22674T	HET=0	2260	1	S:S371F	Omicron (BA.2 and BA.3), Sotrovimab Resistance (13-fold)
hCoV-19/Australia/NSW-ICPMR-17552/2021	2021-12-12	BA.1	C	22674	T	C22674T	HET=0	2782	1	S:S371F	Omicron (BA.2 and BA.3), Sotrovimab Resistance (13-fold)
hCoV-19/Australia/NSW-ICPMR-17556/2021	2021-12-12	BA.1	C	22674	T	C22674T	HET=0	3019	1	S:S371F	Omicron (BA.2 and BA.3), Sotrovimab Resistance (13-fold)
hCoV-19/Australia/NSW-ICPMR-17557/2021	2021-12-12	BA.1	C	22674	T	C22674T	HET=0	2813	1	S:S371F	Omicron (BA.2 and BA.3), Sotrovimab Resistance (13-fold)
hCoV-19/Australia/NSW-ICPMR-17566/2021	2021-12-12	BA.1	C	22674	T	C22674T	HET=0	2110	1	S:S371F	Omicron (BA.2 and BA.3), Sotrovimab Resistance (13-fold)
hCoV-19/Australia/NSW-ICPMR-17605/2021	2021-12-12	BA.1	C	22674	T	C22674T	HET=0	3601	1	S:S371F	Omicron (BA.2 and BA.3), Sotrovimab Resistance (13-fold)
hCoV-19/Australia/NSW-ICPMR-17658/2021	2021-12-12	BA.1	C	22674	T	C22674T	HET=0	3119	1	S:S371F	Omicron (BA.2 and BA.3), Sotrovimab Resistance (13-fold)
hCoV-19/Australia/NSW-ICPMR-17659/2021	2021-12-12	BA.1	C	22674	T	C22674T	HET=0	2527	1	S:S371F	Omicron (BA.2 and BA.3), Sotrovimab Resistance (13-fold)
hCoV-19/Australia/NSW-ICPMR-17661/2021	2021-12-12	BA.1	C	22674	T	C22674T	HET=0	2621	1	S:S371F	Omicron (BA.2 and BA.3), Sotrovimab Resistance (13-fold)
hCoV-19/Australia/NSW-ICPMR-17669/2021	2021-12-12	BA.1	C	22674	T	C22674T	HET=0	2847	1	S:S371F	Omicron (BA.2 and BA.3), Sotrovimab Resistance (13-fold)
hCoV-19/Australia/NSW-ICPMR-17843/2021	2021-12-12	BA.1	C	22674	T	C22674T	HET=0	2514	1	S:S371F	Omicron (BA.2 and BA.3), Sotrovimab Resistance (13-fold)
hCoV-19/Australia/NSW-ICPMR-17857/2021	2021-12-12	BA.1	C	22674	T	C22674T	HET=0	1608	1	S:S371F	Omicron (BA.2 and BA.3), Sotrovimab Resistance (13-fold)
hCoV-19/Australia/NSW-ICPMR-17858/2021	2021-12-12	BA.1	C	22674	T	C22674T	HET=0	979	1	S:S371F	Omicron (BA.2 and BA.3), Sotrovimab Resistance (13-fold)
hCoV-19/Australia/NSW-ICPMR-17860/2021	2021-12-12	BA.1	C	22674	T	C22674T	HET=0	2043	1	S:S371F	Omicron (BA.2 and BA.3), Sotrovimab Resistance (13-fold)
hCoV-19/Australia/NSW-ICPMR-17862/2021	2021-12-12	BA.1	C	22674	T	C22674T	HET=0	1604	1	S:S371F	Omicron (BA.2 and BA.3), Sotrovimab Resistance (13-fold)
hCoV-19/Australia/NSW-ICPMR-17863/2021	2021-12-12	BA.1	C	22674	T	C22674T	HET=0	990	1	S:S371F	Omicron (BA.2 and BA.3), Sotrovimab Resistance (13-fold)
hCoV-19/Australia/NSW-ICPMR-17865/2021	2021-12-12	BA.1	C	22674	T	C22674T	HET=0	1724	1	S:S371F	Omicron (BA.2 and BA.3), Sotrovimab Resistance (13-fold)
hCoV-19/Australia/NSW-ICPMR-17613/2021	2021-12-13	BA.1	C	22674	T	C22674T	HET=0	2360	0.9805	S:S371F	Omicron (BA.2 and BA.3), Sotrovimab Resistance (13-fold)
hCoV-19/Australia/NSW-ICPMR-17643/2021	2021-12-13	BA.1	C	22674	T	C22674T	HET=0	2948	0.9976	S:S371F	Omicron (BA.2 and BA.3), Sotrovimab Resistance (13-fold)
hCoV-19/Australia/NSW-ICPMR-17873/2021	2021-12-13	BA.1	C	22674	T	C22674T	HET=0	2913	0.9979	S:S371F	Omicron (BA.2 and BA.3), Sotrovimab Resistance (13-fold)
hCoV-19/Australia/NSW-ICPMR-17784/2021	2021-12-13	BA.1	C	22674	T	C22674T	HET=0	1523	0.9987	S:S371F	Omicron (BA.2 and BA.3), Sotrovimab Resistance (13-fold)
hCoV-19/Australia/NSW-ICPMR-17846/2021	2021-12-13	BA.1	C	22674	T	C22674T	HET=0	3011	0.9987	S:S371F	Omicron (BA.2 and BA.3), Sotrovimab Resistance (13-fold)
hCoV-19/Australia/NSW-ICPMR-17870/2021	2021-12-13	BA.1	C	22674	T	C22674T	HET=0	4655	0.9987	S:S371F	Omicron (BA.2 and BA.3), Sotrovimab Resistance (13-fold)
hCoV-19/Australia/NSW-ICPMR-17412/2021	2021-12-13	BA.1	C	22674	T	C22674T	HET=0	2647	0.9989	S:S371F	Omicron (BA.2 and BA.3), Sotrovimab Resistance (13-fold)
hCoV-19/Australia/NSW-ICPMR-17786/2021	2021-12-13	BA.1	C	22674	T	C22674T	HET=0	940	0.9989	S:S371F	Omicron (BA.2 and BA.3), Sotrovimab Resistance (13-fold)
hCoV-19/Australia/NSW-ICPMR-17615/2021	2021-12-13	BA.1	C	22674	T	C22674T	HET=0	2932	0.999	S:S371F	Omicron (BA.2 and BA.3), Sotrovimab Resistance (13-fold)
hCoV-19/Australia/NSW-ICPMR-17252/2021	2021-12-13	BA.1	C	22674	T	C22674T	HET=0	3309	0.9991	S:S371F	Omicron (BA.2 and BA.3), Sotrovimab Resistance (13-fold)
hCoV-19/Australia/NSW-ICPMR-17678/2021	2021-12-13	BA.1	C	22674	T	C22674T	HET=0	2221	0.9991	S:S371F	Omicron (BA.2 and BA.3), Sotrovimab Resistance (13-fold)
hCoV-19/Australia/NSW-ICPMR-17908/2021	2021-12-13	BA.1	C	22674	T	C22674T	HET=0	2654	0.9992	S:S371F	Omicron (BA.2 and BA.3), Sotrovimab Resistance (13-fold)
hCoV-19/Australia/NSW-ICPMR-17391/2021	2021-12-13	BA.1	C	22674	T	C22674T	HET=0	2782	0.9993	S:S371F	Omicron (BA.2 and BA.3), Sotrovimab Resistance (13-fold)
hCoV-19/Australia/NSW-ICPMR-17611/2021	2021-12-13	BA.1	C	22674	T	C22674T	HET=0	2791	0.9993	S:S371F	Omicron (BA.2 and BA.3), Sotrovimab Resistance (13-fold)
hCoV-19/Australia/NSW-ICPMR-17617/2021	2021-12-13	BA.1	C	22674	T	C22674T	HET=0	2893	0.9993	S:S371F	Omicron (BA.2 and BA.3), Sotrovimab Resistance (13-fold)
hCoV-19/Australia/NSW-ICPMR-17950/2021	2021-12-13	BA.1	C	22674	T	C22674T	HET=0	1497	0.9993	S:S371F	Omicron (BA.2 and BA.3), Sotrovimab Resistance (13-fold)
hCoV-19/Australia/NSW-ICPMR-17608/2021	2021-12-13	BA.1	C	22674	T	C22674T	HET=0	3104	0.9994	S:S371F	Omicron (BA.2 and BA.3), Sotrovimab Resistance (13-fold)
hCoV-19/Australia/NSW-ICPMR-17801/2021	2021-12-13	BA.1	C	22674	T	C22674T	HET=0	1592	0.9994	S:S371F	Omicron (BA.2 and BA.3), Sotrovimab Resistance (13-fold)
hCoV-19/Australia/NSW-ICPMR-17868/2021	2021-12-13	BA.1	C	22674	T	C22674T	HET=0	3225	0.9994	S:S371F	Omicron (BA.2 and BA.3), Sotrovimab Resistance (13-fold)
hCoV-19/Australia/NSW-ICPMR-17901/2021	2021-12-13	BA.1	C	22674	T	C22674T	HET=0	1808	0.9994	S:S371F	Omicron (BA.2 and BA.3), Sotrovimab Resistance (13-fold)
hCoV-19/Australia/NSW-ICPMR-17946/2021	2021-12-13	BA.1	C	22674	T	C22674T	HET=0	1738	0.9994	S:S371F	Omicron (BA.2 and BA.3), Sotrovimab Resistance (13-fold)
hCoV-19/Australia/NSW-ICPMR-17431/2021	2021-12-13	BA.1	C	22674	T	C22674T	HET=0	2006	0.9995	S:S371F	Omicron (BA.2 and BA.3), Sotrovimab Resistance (13-fold)
hCoV-19/Australia/NSW-ICPMR-17680/2021	2021-12-13	BA.1	C	22674	T	C22674T	HET=0	1851	0.9995	S:S371F	Omicron (BA.2 and BA.3), Sotrovimab Resistance (13-fold)
hCoV-19/Australia/NSW-ICPMR-17684/2021	2021-12-13	BA.1	C	22674	T	C22674T	HET=0	2137	0.9995	S:S371F	Omicron (BA.2 and BA.3), Sotrovimab Resistance (13-fold)
hCoV-19/Australia/NSW-ICPMR-17783/2021	2021-12-13	BA.1	C	22674	T	C22674T	HET=0	1898	0.9995	S:S371F	Omicron (BA.2 and BA.3), Sotrovimab Resistance (13-fold)
hCoV-19/Australia/NSW-ICPMR-17789/2021	2021-12-13	BA.1	C	22674	T	C22674T	HET=0	2205	0.9995	S:S371F	Omicron (BA.2 and BA.3), Sotrovimab Resistance (13-fold)
hCoV-19/Australia/NSW-ICPMR-17878/2021	2021-12-13	BA.1	C	22674	T	C22674T	HET=0	1953	0.9995	S:S371F	Omicron (BA.2 and BA.3), Sotrovimab Resistance (13-fold)
hCoV-19/Australia/NSW-ICPMR-17903/2021	2021-12-13	BA.1	C	22674	T	C22674T	HET=0	2056	0.9995	S:S371F	Omicron (BA.2 and BA.3), Sotrovimab Resistance (13-fold)
hCoV-19/Australia/NSW-ICPMR-17904/2021	2021-12-13	BA.1	C	22674	T	C22674T	HET=0	1970	0.9995	S:S371F	Omicron (BA.2 and BA.3), Sotrovimab Resistance (13-fold)
hCoV-19/Australia/NSW-ICPMR-17375/2021	2021-12-13	BA.1	C	22674	T	C22674T	HET=0	2657	0.9996	S:S371F	Omicron (BA.2 and BA.3), Sotrovimab Resistance (13-fold)
hCoV-19/Australia/NSW-ICPMR-17376/2021	2021-12-13	BA.1	C	22674	T	C22674T	HET=0	2460	0.9996	S:S371F	Omicron (BA.2 and BA.3), Sotrovimab Resistance (13-fold)
hCoV-19/Australia/NSW-ICPMR-17411/2021	2021-12-13	BA.1	C	22674	T	C22674T	HET=0	2781	0.9996	S:S371F	Omicron (BA.2 and BA.3), Sotrovimab Resistance (13-fold)
hCoV-19/Australia/NSW-ICPMR-17414/2021	2021-12-13	BA.1	C	22674	T	C22674T	HET=0	2652	0.9996	S:S371F	Omicron (BA.2 and BA.3), Sotrovimab Resistance (13-fold)
hCoV-19/Australia/NSW-ICPMR-17642/2021	2021-12-13	BA.1	C	22674	T	C22674T	HET=0	2510	0.9996	S:S371F	Omicron (BA.2 and BA.3), Sotrovimab Resistance (13-fold)
hCoV-19/Australia/NSW-ICPMR-17646/2021	2021-12-13	BA.1	C	22674	T	C22674T	HET=0	2614	0.9996	S:S371F	Omicron (BA.2 and BA.3), Sotrovimab Resistance (13-fold)
hCoV-19/Australia/NSW-ICPMR-17679/2021	2021-12-13	BA.1	C	22674	T	C22674T	HET=0	2581	0.9996	S:S371F	Omicron (BA.2 and BA.3), Sotrovimab Resistance (13-fold)
hCoV-19/Australia/NSW-ICPMR-17681/2021	2021-12-13	BA.1	C	22674	T	C22674T	HET=0	2784	0.9996	S:S371F	Omicron (BA.2 and BA.3), Sotrovimab Resistance (13-fold)
hCoV-19/Australia/NSW-ICPMR-17682/2021	2021-12-13	BA.1	C	22674	T	C22674T	HET=0	2486	0.9996	S:S371F	Omicron (BA.2 and BA.3), Sotrovimab Resistance (13-fold)
hCoV-19/Australia/NSW-ICPMR-17692/2021	2021-12-13	BA.1	C	22674	T	C22674T	HET=0	2271	0.9996	S:S371F	Omicron (BA.2 and BA.3), Sotrovimab Resistance (13-fold)
hCoV-19/Australia/NSW-ICPMR-17788/2021	2021-12-13	BA.1	C	22674	T	C22674T	HET=0	2347	0.9996	S:S371F	Omicron (BA.2 and BA.3), Sotrovimab Resistance (13-fold)
hCoV-19/Australia/NSW-ICPMR-20842/2021	2021-12-13	BA.1	C	22674	T	C22674T	HET=0	2335	0.9996	S:S371F	Omicron (BA.2 and BA.3), Sotrovimab Resistance (13-fold)
hCoV-19/Australia/NSW-ICPMR-17609/2021	2021-12-13	BA.1	C	22674	T	C22674T	HET=0	2929	0.9997	S:S371F	Omicron (BA.2 and BA.3), Sotrovimab Resistance (13-fold)
hCoV-19/Australia/NSW-ICPMR-17610/2021	2021-12-13	BA.1	C	22674	T	C22674T	HET=0	3102	0.9997	S:S371F	Omicron (BA.2 and BA.3), Sotrovimab Resistance (13-fold)
hCoV-19/Australia/NSW-ICPMR-17612/2021	2021-12-13	BA.1	C	22674	T	C22674T	HET=0	3273	0.9997	S:S371F	Omicron (BA.2 and BA.3), Sotrovimab Resistance (13-fold)
hCoV-19/Australia/NSW-ICPMR-17616/2021	2021-12-13	AY.125	G	22899	T	G22899T	HET=0	5019	0.9998	S:G446V	Bebtelovimab Resistance (8-fold)
hCoV-19/Australia/NSW-ICPMR-17688/2021	2021-12-13	BA.1	C	22674	T	C22674T	HET=0	4117	0.9998	S:S371F	Omicron (BA.2 and BA.3), Sotrovimab Resistance (13-fold)
hCoV-19/Australia/NSW-ICPMR-17693/2021	2021-12-13	AY.125	G	22899	T	G22899T	HET=0	4695	0.9998	S:G446V	Bebtelovimab Resistance (8-fold)
hCoV-19/Australia/NSW-ICPMR-17390/2021	2021-12-13	BA.1	C	22674	T	C22674T	HET=0	2549	1	S:S371F	Omicron (BA.2 and BA.3), Sotrovimab Resistance (13-fold)
hCoV-19/Australia/NSW-ICPMR-17409/2021	2021-12-13	BA.1	C	22674	T	C22674T	HET=0	2340	1	S:S371F	Omicron (BA.2 and BA.3), Sotrovimab Resistance (13-fold)
hCoV-19/Australia/NSW-ICPMR-17413/2021	2021-12-13	BA.1	C	22674	T	C22674T	HET=0	2391	1	S:S371F	Omicron (BA.2 and BA.3), Sotrovimab Resistance (13-fold)
hCoV-19/Australia/NSW-ICPMR-17415/2021	2021-12-13	BA.1	C	22674	T	C22674T	HET=0	2419	1	S:S371F	Omicron (BA.2 and BA.3), Sotrovimab Resistance (13-fold)
hCoV-19/Australia/NSW-ICPMR-17607/2021	2021-12-13	BA.1	C	22674	T	C22674T	HET=0	1948	1	S:S371F	Omicron (BA.2 and BA.3), Sotrovimab Resistance (13-fold)
hCoV-19/Australia/NSW-ICPMR-17618/2021	2021-12-13	BA.1	C	22674	T	C22674T	HET=0	3045	1	S:S371F	Omicron (BA.2 and BA.3), Sotrovimab Resistance (13-fold)
hCoV-19/Australia/NSW-ICPMR-17631/2021	2021-12-13	BA.1	C	22674	T	C22674T	HET=0	1829	1	S:S371F	Omicron (BA.2 and BA.3), Sotrovimab Resistance (13-fold)
hCoV-19/Australia/NSW-ICPMR-17635/2021	2021-12-13	BA.1	C	22674	T	C22674T	HET=0	2800	1	S:S371F	Omicron (BA.2 and BA.3), Sotrovimab Resistance (13-fold)
hCoV-19/Australia/NSW-ICPMR-17685/2021	2021-12-13	BA.1	C	22674	T	C22674T	HET=0	2351	1	S:S371F	Omicron (BA.2 and BA.3), Sotrovimab Resistance (13-fold)
hCoV-19/Australia/NSW-ICPMR-17687/2021	2021-12-13	BA.1	C	22674	T	C22674T	HET=0	2513	1	S:S371F	Omicron (BA.2 and BA.3), Sotrovimab Resistance (13-fold)
hCoV-19/Australia/NSW-ICPMR-17782/2021	2021-12-13	BA.1	C	22674	T	C22674T	HET=0	1071	1	S:S371F	Omicron (BA.2 and BA.3), Sotrovimab Resistance (13-fold)
hCoV-19/Australia/NSW-ICPMR-17785/2021	2021-12-13	BA.1	C	22674	T	C22674T	HET=0	1251	1	S:S371F	Omicron (BA.2 and BA.3), Sotrovimab Resistance (13-fold)
hCoV-19/Australia/NSW-ICPMR-17867/2021	2021-12-13	BA.1	C	22674	T	C22674T	HET=0	723	1	S:S371F	Omicron (BA.2 and BA.3), Sotrovimab Resistance (13-fold)
hCoV-19/Australia/NSW-ICPMR-17869/2021	2021-12-13	BA.1	C	22674	T	C22674T	HET=0	3471	1	S:S371F	Omicron (BA.2 and BA.3), Sotrovimab Resistance (13-fold)
hCoV-19/Australia/NSW-ICPMR-17871/2021	2021-12-13	BA.1	C	22674	T	C22674T	HET=0	2358	1	S:S371F	Omicron (BA.2 and BA.3), Sotrovimab Resistance (13-fold)
hCoV-19/Australia/NSW-ICPMR-17882/2021	2021-12-13	BA.1	C	22674	T	C22674T	HET=0	1964	1	S:S371F	Omicron (BA.2 and BA.3), Sotrovimab Resistance (13-fold)
hCoV-19/Australia/NSW-ICPMR-17883/2021	2021-12-13	BA.1	C	22674	T	C22674T	HET=0	1970	1	S:S371F	Omicron (BA.2 and BA.3), Sotrovimab Resistance (13-fold)
hCoV-19/Australia/NSW-ICPMR-17957/2021	2021-12-13	BA.1	C	22674	T	C22674T	HET=0	2441	1	S:S371F	Omicron (BA.2 and BA.3), Sotrovimab Resistance (13-fold)
hCoV-19/Australia/NSW-ICPMR-17958/2021	2021-12-13	BA.1	C	22674	T	C22674T	HET=0	2073	1	S:S371F	Omicron (BA.2 and BA.3), Sotrovimab Resistance (13-fold)
hCoV-19/Australia/NSW-ICPMR-17959/2021	2021-12-13	BA.1	C	22674	T	C22674T	HET=0	3186	1	S:S371F	Omicron (BA.2 and BA.3), Sotrovimab Resistance (13-fold)
hCoV-19/Australia/NSW-ICPMR-18871/2021	2021-12-13	BA.1	C	22674	T	C22674T	HET=0	2269	1	S:S371F	Omicron (BA.2 and BA.3), Sotrovimab Resistance (13-fold)
hCoV-19/Australia/NSW-ICPMR-17781/2021	2021-12-14	BA.1	C	22674	T	C22674T	HET=0	959	0.9979	S:S371F	Omicron (BA.2 and BA.3), Sotrovimab Resistance (13-fold)
hCoV-19/Australia/NSW-ICPMR-17707/2021	2021-12-14	BA.1	C	22674	T	C22674T	HET=0	2450	0.998	S:S371F	Omicron (BA.2 and BA.3), Sotrovimab Resistance (13-fold)
hCoV-19/Australia/NSW-ICPMR-17967/2021	2021-12-14	AY.125	G	22899	T	G22899T	HET=0	6443	0.9981	S:G446V	Bebtelovimab Resistance (8-fold)
hCoV-19/Australia/NSW-ICPMR-17715/2021	2021-12-14	BA.1	C	22674	T	C22674T	HET=0	2310	0.9983	S:S371F	Omicron (BA.2 and BA.3), Sotrovimab Resistance (13-fold)
hCoV-19/Australia/NSW-ICPMR-17750/2021	2021-12-14	BA.1	C	22674	T	C22674T	HET=0	2385	0.9983	S:S371F	Omicron (BA.2 and BA.3), Sotrovimab Resistance (13-fold)
hCoV-19/Australia/NSW-ICPMR-17923/2021	2021-12-14	BA.1	C	22674	T	C22674T	HET=0	2017	0.9985	S:S371F	Omicron (BA.2 and BA.3), Sotrovimab Resistance (13-fold)
hCoV-19/Australia/NSW-ICPMR-17725/2021	2021-12-14	BA.1	C	22674	T	C22674T	HET=0	1398	0.9986	S:S371F	Omicron (BA.2 and BA.3), Sotrovimab Resistance (13-fold)
hCoV-19/Australia/NSW-ICPMR-17968/2021	2021-12-14	BA.1	C	22674	T	C22674T	HET=0	2157	0.9986	S:S371F	Omicron (BA.2 and BA.3), Sotrovimab Resistance (13-fold)
hCoV-19/Australia/NSW-ICPMR-17706/2021	2021-12-14	BA.1	C	22674	T	C22674T	HET=0	1519	0.9987	S:S371F	Omicron (BA.2 and BA.3), Sotrovimab Resistance (13-fold)
hCoV-19/Australia/NSW-ICPMR-17912/2021	2021-12-14	BA.1	C	22674	T	C22674T	HET=0	747	0.9987	S:S371F	Omicron (BA.2 and BA.3), Sotrovimab Resistance (13-fold)
hCoV-19/Australia/NSW-ICPMR-17976/2021	2021-12-14	BA.1	C	22674	T	C22674T	HET=0	2384	0.9987	S:S371F	Omicron (BA.2 and BA.3), Sotrovimab Resistance (13-fold)
hCoV-19/Australia/NSW-ICPMR-17764/2021	2021-12-14	BA.1	C	22674	T	C22674T	HET=0	802	0.9988	S:S371F	Omicron (BA.2 and BA.3), Sotrovimab Resistance (13-fold)
hCoV-19/Australia/NSW-ICPMR-17753/2021	2021-12-14	BA.1	C	22674	T	C22674T	HET=0	2669	0.9989	S:S371F	Omicron (BA.2 and BA.3), Sotrovimab Resistance (13-fold)
hCoV-19/Australia/NSW-ICPMR-17937/2021	2021-12-14	BA.1	C	22674	T	C22674T	HET=0	1796	0.9989	S:S371F	Omicron (BA.2 and BA.3), Sotrovimab Resistance (13-fold)
hCoV-19/Australia/NSW-ICPMR-17980/2021	2021-12-14	BA.1	C	22674	T	C22674T	HET=0	2753	0.9989	S:S371F	Omicron (BA.2 and BA.3), Sotrovimab Resistance (13-fold)
hCoV-19/Australia/NSW-ICPMR-17913/2021	2021-12-14	BA.1	C	22674	T	C22674T	HET=0	2014	0.999	S:S371F	Omicron (BA.2 and BA.3), Sotrovimab Resistance (13-fold)
hCoV-19/Australia/NSW-ICPMR-18102/2021	2021-12-14	BA.1	C	22674	T	C22674T	HET=0	2955	0.999	S:S371F	Omicron (BA.2 and BA.3), Sotrovimab Resistance (13-fold)
hCoV-19/Australia/NSW-ICPMR-17712/2021	2021-12-14	BA.1	C	22674	T	C22674T	HET=0	2276	0.9991	S:S371F	Omicron (BA.2 and BA.3), Sotrovimab Resistance (13-fold)
hCoV-19/Australia/NSW-ICPMR-17724/2021	2021-12-14	BA.1	C	22674	T	C22674T	HET=0	2125	0.9991	S:S371F	Omicron (BA.2 and BA.3), Sotrovimab Resistance (13-fold)
hCoV-19/Australia/NSW-ICPMR-17748/2021	2021-12-14	BA.1	C	22674	T	C22674T	HET=0	1090	0.9991	S:S371F	Omicron (BA.2 and BA.3), Sotrovimab Resistance (13-fold)
hCoV-19/Australia/NSW-ICPMR-17796/2021	2021-12-14	BA.1	C	22674	T	C22674T	HET=0	1156	0.9991	S:S371F	Omicron (BA.2 and BA.3), Sotrovimab Resistance (13-fold)
hCoV-19/Australia/NSW-ICPMR-17993/2021	2021-12-14	BA.1	C	22674	T	C22674T	HET=0	2308	0.9991	S:S371F	Omicron (BA.2 and BA.3), Sotrovimab Resistance (13-fold)
hCoV-19/Australia/NSW-ICPMR-17648/2021	2021-12-14	BA.1	C	22674	T	C22674T	HET=0	2508	0.9992	S:S371F	Omicron (BA.2 and BA.3), Sotrovimab Resistance (13-fold)
hCoV-19/Australia/NSW-ICPMR-17727/2021	2021-12-14	BA.1	C	22674	T	C22674T	HET=0	2479	0.9992	S:S371F	Omicron (BA.2 and BA.3), Sotrovimab Resistance (13-fold)
hCoV-19/Australia/NSW-ICPMR-17739/2021	2021-12-14	BA.1	C	22674	T	C22674T	HET=0	2623	0.9992	S:S371F	Omicron (BA.2 and BA.3), Sotrovimab Resistance (13-fold)
hCoV-19/Australia/NSW-ICPMR-17766/2021	2021-12-14	BA.1	C	22674	T	C22674T	HET=0	2473	0.9992	S:S371F	Omicron (BA.2 and BA.3), Sotrovimab Resistance (13-fold)
hCoV-19/Australia/NSW-ICPMR-17941/2021	2021-12-14	BA.1	C	22674	T	C22674T	HET=0	2461	0.9992	S:S371F	Omicron (BA.2 and BA.3), Sotrovimab Resistance (13-fold)
hCoV-19/Australia/NSW-ICPMR-17966/2021	2021-12-14	BA.1	C	22674	T	C22674T	HET=0	2533	0.9992	S:S371F	Omicron (BA.2 and BA.3), Sotrovimab Resistance (13-fold)
hCoV-19/Australia/NSW-ICPMR-18098/2021	2021-12-14	BA.1	C	22674	T	C22674T	HET=0	2414	0.9992	S:S371F	Omicron (BA.2 and BA.3), Sotrovimab Resistance (13-fold)
hCoV-19/Australia/NSW-ICPMR-17773/2021	2021-12-14	BA.1	C	22674	T	C22674T	HET=0	1413	0.9993	S:S371F	Omicron (BA.2 and BA.3), Sotrovimab Resistance (13-fold)
hCoV-19/Australia/NSW-ICPMR-17791/2021	2021-12-14	BA.1	C	22674	T	C22674T	HET=0	1353	0.9993	S:S371F	Omicron (BA.2 and BA.3), Sotrovimab Resistance (13-fold)
hCoV-19/Australia/NSW-ICPMR-17792/2021	2021-12-14	BA.1	C	22674	T	C22674T	HET=0	1421	0.9993	S:S371F	Omicron (BA.2 and BA.3), Sotrovimab Resistance (13-fold)
hCoV-19/Australia/NSW-ICPMR-17794/2021	2021-12-14	BA.1	C	22674	T	C22674T	HET=0	1477	0.9993	S:S371F	Omicron (BA.2 and BA.3), Sotrovimab Resistance (13-fold)
hCoV-19/Australia/NSW-ICPMR-17800/2021	2021-12-14	BA.1	C	22674	T	C22674T	HET=0	1432	0.9993	S:S371F	Omicron (BA.2 and BA.3), Sotrovimab Resistance (13-fold)
hCoV-19/Australia/NSW-ICPMR-17943/2021	2021-12-14	BA.1	C	22674	T	C22674T	HET=0	1370	0.9993	S:S371F	Omicron (BA.2 and BA.3), Sotrovimab Resistance (13-fold)
hCoV-19/Australia/NSW-ICPMR-17974/2021	2021-12-14	BA.1	C	22674	T	C22674T	HET=0	2776	0.9993	S:S371F	Omicron (BA.2 and BA.3), Sotrovimab Resistance (13-fold)
hCoV-19/Australia/NSW-ICPMR-17988/2021	2021-12-14	BA.1	C	22674	T	C22674T	HET=0	3025	0.9993	S:S371F	Omicron (BA.2 and BA.3), Sotrovimab Resistance (13-fold)
hCoV-19/Australia/NSW-ICPMR-18201/2021	2021-12-14	BA.1	C	22674	T	C22674T	HET=0	2903	0.9993	S:S371F	Omicron (BA.2 and BA.3), Sotrovimab Resistance (13-fold)
hCoV-19/Australia/NSW-ICPMR-17722/2021	2021-12-14	BA.1	C	22674	T	C22674T	HET=0	3609	0.9994	S:S371F	Omicron (BA.2 and BA.3), Sotrovimab Resistance (13-fold)
hCoV-19/Australia/NSW-ICPMR-17759/2021	2021-12-14	BA.1	C	22674	T	C22674T	HET=0	3223	0.9994	S:S371F	Omicron (BA.2 and BA.3), Sotrovimab Resistance (13-fold)
hCoV-19/Australia/NSW-ICPMR-17790/2021	2021-12-14	BA.1	C	22674	T	C22674T	HET=0	1673	0.9994	S:S371F	Omicron (BA.2 and BA.3), Sotrovimab Resistance (13-fold)
hCoV-19/Australia/NSW-ICPMR-17911/2021	2021-12-14	BA.1	C	22674	T	C22674T	HET=0	1810	0.9994	S:S371F	Omicron (BA.2 and BA.3), Sotrovimab Resistance (13-fold)
hCoV-19/Australia/NSW-ICPMR-17930/2021	2021-12-14	BA.1	C	22674	T	C22674T	HET=0	1777	0.9994	S:S371F	Omicron (BA.2 and BA.3), Sotrovimab Resistance (13-fold)
hCoV-19/Australia/NSW-ICPMR-17935/2021	2021-12-14	BA.1	C	22674	T	C22674T	HET=0	1639	0.9994	S:S371F	Omicron (BA.2 and BA.3), Sotrovimab Resistance (13-fold)
hCoV-19/Australia/NSW-ICPMR-17963/2021	2021-12-14	BA.1	C	22674	T	C22674T	HET=0	3092	0.9994	S:S371F	Omicron (BA.2 and BA.3), Sotrovimab Resistance (13-fold)
hCoV-19/Australia/NSW-ICPMR-20844/2021	2021-12-14	BA.1	C	22674	T	C22674T	HET=0	1739	0.9994	S:S371F	Omicron (BA.2 and BA.3), Sotrovimab Resistance (13-fold)
hCoV-19/Australia/NSW-ICPMR-17702/2021	2021-12-14	BA.1	C	22674	T	C22674T	HET=0	2188	0.9995	S:S371F	Omicron (BA.2 and BA.3), Sotrovimab Resistance (13-fold)
hCoV-19/Australia/NSW-ICPMR-17710/2021	2021-12-14	BA.1	C	22674	T	C22674T	HET=0	2041	0.9995	S:S371F	Omicron (BA.2 and BA.3), Sotrovimab Resistance (13-fold)
hCoV-19/Australia/NSW-ICPMR-17743/2021	2021-12-14	BA.1	C	22674	T	C22674T	HET=0	2129	0.9995	S:S371F	Omicron (BA.2 and BA.3), Sotrovimab Resistance (13-fold)
hCoV-19/Australia/NSW-ICPMR-17744/2021	2021-12-14	BA.1	C	22674	T	C22674T	HET=0	2009	0.9995	S:S371F	Omicron (BA.2 and BA.3), Sotrovimab Resistance (13-fold)
hCoV-19/Australia/NSW-ICPMR-17749/2021	2021-12-14	BA.1	C	22674	T	C22674T	HET=0	2063	0.9995	S:S371F	Omicron (BA.2 and BA.3), Sotrovimab Resistance (13-fold)
hCoV-19/Australia/NSW-ICPMR-17777/2021	2021-12-14	BA.1	C	22674	T	C22674T	HET=0	1868	0.9995	S:S371F	Omicron (BA.2 and BA.3), Sotrovimab Resistance (13-fold)
hCoV-19/Australia/NSW-ICPMR-17884/2021	2021-12-14	BA.1	C	22674	T	C22674T	HET=0	1938	0.9995	S:S371F	Omicron (BA.2 and BA.3), Sotrovimab Resistance (13-fold)
hCoV-19/Australia/NSW-ICPMR-17897/2021	2021-12-14	BA.1	C	22674	T	C22674T	HET=0	1988	0.9995	S:S371F	Omicron (BA.2 and BA.3), Sotrovimab Resistance (13-fold)
hCoV-19/Australia/NSW-ICPMR-17910/2021	2021-12-14	BA.1	C	22674	T	C22674T	HET=0	1953	0.9995	S:S371F	Omicron (BA.2 and BA.3), Sotrovimab Resistance (13-fold)
hCoV-19/Australia/NSW-ICPMR-17955/2021	2021-12-14	BA.1	C	22674	T	C22674T	HET=0	3640	0.9995	S:S371F	Omicron (BA.2 and BA.3), Sotrovimab Resistance (13-fold)
hCoV-19/Australia/NSW-ICPMR-17960/2021	2021-12-14	BA.1	C	22674	T	C22674T	HET=0	3637	0.9995	S:S371F	Omicron (BA.2 and BA.3), Sotrovimab Resistance (13-fold)
hCoV-19/Australia/NSW-ICPMR-17969/2021	2021-12-14	BA.1	C	22674	T	C22674T	HET=0	2037	0.9995	S:S371F	Omicron (BA.2 and BA.3), Sotrovimab Resistance (13-fold)
hCoV-19/Australia/NSW-ICPMR-17973/2021	2021-12-14	BA.1	C	22674	T	C22674T	HET=0	4237	0.9995	S:S371F	Omicron (BA.2 and BA.3), Sotrovimab Resistance (13-fold)
hCoV-19/Australia/NSW-ICPMR-17985/2021	2021-12-14	BA.1	C	22674	T	C22674T	HET=0	1970	0.9995	S:S371F	Omicron (BA.2 and BA.3), Sotrovimab Resistance (13-fold)
hCoV-19/Australia/NSW-ICPMR-18148/2021	2021-12-14	BA.1	C	22674	T	C22674T	HET=0	2078	0.9995	S:S371F	Omicron (BA.2 and BA.3), Sotrovimab Resistance (13-fold)
hCoV-19/Australia/NSW-ICPMR-17644/2021	2021-12-14	BA.1	C	22674	T	C22674T	HET=0	2575	0.9996	S:S371F	Omicron (BA.2 and BA.3), Sotrovimab Resistance (13-fold)
hCoV-19/Australia/NSW-ICPMR-17695/2021	2021-12-14	BA.1	C	22674	T	C22674T	HET=0	2751	0.9996	S:S371F	Omicron (BA.2 and BA.3), Sotrovimab Resistance (13-fold)
hCoV-19/Australia/NSW-ICPMR-17703/2021	2021-12-14	BA.1	C	22674	T	C22674T	HET=0	2740	0.9996	S:S371F	Omicron (BA.2 and BA.3), Sotrovimab Resistance (13-fold)
hCoV-19/Australia/NSW-ICPMR-17704/2021	2021-12-14	BA.1	C	22674	T	C22674T	HET=0	2306	0.9996	S:S371F	Omicron (BA.2 and BA.3), Sotrovimab Resistance (13-fold)
hCoV-19/Australia/NSW-ICPMR-17708/2021	2021-12-14	BA.1	C	22674	T	C22674T	HET=0	2402	0.9996	S:S371F	Omicron (BA.2 and BA.3), Sotrovimab Resistance (13-fold)
hCoV-19/Australia/NSW-ICPMR-17711/2021	2021-12-14	BA.1	C	22674	T	C22674T	HET=0	2606	0.9996	S:S371F	Omicron (BA.2 and BA.3), Sotrovimab Resistance (13-fold)
hCoV-19/Australia/NSW-ICPMR-17716/2021	2021-12-14	BA.1	C	22674	T	C22674T	HET=0	2352	0.9996	S:S371F	Omicron (BA.2 and BA.3), Sotrovimab Resistance (13-fold)
hCoV-19/Australia/NSW-ICPMR-17718/2021	2021-12-14	BA.1	C	22674	T	C22674T	HET=0	2625	0.9996	S:S371F	Omicron (BA.2 and BA.3), Sotrovimab Resistance (13-fold)
hCoV-19/Australia/NSW-ICPMR-17730/2021	2021-12-14	BA.1	C	22674	T	C22674T	HET=0	2770	0.9996	S:S371F	Omicron (BA.2 and BA.3), Sotrovimab Resistance (13-fold)
hCoV-19/Australia/NSW-ICPMR-17731/2021	2021-12-14	BA.1	C	22674	T	C22674T	HET=0	2496	0.9996	S:S371F	Omicron (BA.2 and BA.3), Sotrovimab Resistance (13-fold)
hCoV-19/Australia/NSW-ICPMR-17735/2021	2021-12-14	BA.1	C	22674	T	C22674T	HET=0	2460	0.9996	S:S371F	Omicron (BA.2 and BA.3), Sotrovimab Resistance (13-fold)
hCoV-19/Australia/NSW-ICPMR-17745/2021	2021-12-14	BA.1	C	22674	T	C22674T	HET=0	2460	0.9996	S:S371F	Omicron (BA.2 and BA.3), Sotrovimab Resistance (13-fold)
hCoV-19/Australia/NSW-ICPMR-17752/2021	2021-12-14	BA.1	C	22674	T	C22674T	HET=0	2605	0.9996	S:S371F	Omicron (BA.2 and BA.3), Sotrovimab Resistance (13-fold)
hCoV-19/Australia/NSW-ICPMR-17758/2021	2021-12-14	BA.1	C	22674	T	C22674T	HET=0	2538	0.9996	S:S371F	Omicron (BA.2 and BA.3), Sotrovimab Resistance (13-fold)
hCoV-19/Australia/NSW-ICPMR-17805/2021	2021-12-14	AY.125	G	22899	T	G22899T	HET=0	2819	0.9996	S:G446V	Bebtelovimab Resistance (8-fold)
hCoV-19/Australia/NSW-ICPMR-17891/2021	2021-12-14	BA.1	C	22674	T	C22674T	HET=0	2847	0.9996	S:S371F	Omicron (BA.2 and BA.3), Sotrovimab Resistance (13-fold)
hCoV-19/Australia/NSW-ICPMR-17895/2021	2021-12-14	BA.1	C	22674	T	C22674T	HET=0	2274	0.9996	S:S371F	Omicron (BA.2 and BA.3), Sotrovimab Resistance (13-fold)
hCoV-19/Australia/NSW-ICPMR-17916/2021	2021-12-14	BA.1	C	22674	T	C22674T	HET=0	2401	0.9996	S:S371F	Omicron (BA.2 and BA.3), Sotrovimab Resistance (13-fold)
hCoV-19/Australia/NSW-ICPMR-17929/2021	2021-12-14	BA.1	C	22674	T	C22674T	HET=0	2570	0.9996	S:S371F	Omicron (BA.2 and BA.3), Sotrovimab Resistance (13-fold)
hCoV-19/Australia/NSW-ICPMR-17965/2021	2021-12-14	BA.1	C	22674	T	C22674T	HET=0	2569	0.9996	S:S371F	Omicron (BA.2 and BA.3), Sotrovimab Resistance (13-fold)
hCoV-19/Australia/NSW-ICPMR-17982/2021	2021-12-14	BA.1	C	22674	T	C22674T	HET=0	2334	0.9996	S:S371F	Omicron (BA.2 and BA.3), Sotrovimab Resistance (13-fold)
hCoV-19/Australia/NSW-ICPMR-17984/2021	2021-12-14	BA.1	C	22674	T	C22674T	HET=0	2421	0.9996	S:S371F	Omicron (BA.2 and BA.3), Sotrovimab Resistance (13-fold)
hCoV-19/Australia/NSW-ICPMR-17989/2021	2021-12-14	BA.1	C	22674	T	C22674T	HET=0	2314	0.9996	S:S371F	Omicron (BA.2 and BA.3), Sotrovimab Resistance (13-fold)
hCoV-19/Australia/NSW-ICPMR-18118/2021	2021-12-14	BA.1	C	22674	T	C22674T	HET=0	2782	0.9996	S:S371F	Omicron (BA.2 and BA.3), Sotrovimab Resistance (13-fold)
hCoV-19/Australia/NSW-ICPMR-17653/2021	2021-12-14	BA.1	C	22674	T	C22674T	HET=0	3386	0.9997	S:S371F	Omicron (BA.2 and BA.3), Sotrovimab Resistance (13-fold)
hCoV-19/Australia/NSW-ICPMR-17654/2021	2021-12-14	BA.1	C	22674	T	C22674T	HET=0	2990	0.9997	S:S371F	Omicron (BA.2 and BA.3), Sotrovimab Resistance (13-fold)
hCoV-19/Australia/NSW-ICPMR-17723/2021	2021-12-14	BA.1	C	22674	T	C22674T	HET=0	3224	0.9997	S:S371F	Omicron (BA.2 and BA.3), Sotrovimab Resistance (13-fold)
hCoV-19/Australia/NSW-ICPMR-17771/2021	2021-12-14	AY.125	G	22899	T	G22899T	HET=0	7054	0.9997	S:G446V	Bebtelovimab Resistance (8-fold)
hCoV-19/Australia/NSW-ICPMR-17890/2021	2021-12-14	BA.1	C	22674	T	C22674T	HET=0	2948	0.9997	S:S371F	Omicron (BA.2 and BA.3), Sotrovimab Resistance (13-fold)
hCoV-19/Australia/NSW-ICPMR-17983/2021	2021-12-14	AY.125	G	22899	T	G22899T	HET=0	6397	0.9997	S:G446V	Bebtelovimab Resistance (8-fold)
hCoV-19/Australia/NSW-ICPMR-17986/2021	2021-12-14	BA.1	C	22674	T	C22674T	HET=0	3072	0.9997	S:S371F	Omicron (BA.2 and BA.3), Sotrovimab Resistance (13-fold)
hCoV-19/Australia/NSW-ICPMR-18097/2021	2021-12-14	BA.1	C	22674	T	C22674T	HET=0	3071	0.9997	S:S371F	Omicron (BA.2 and BA.3), Sotrovimab Resistance (13-fold)
hCoV-19/Australia/NSW-ICPMR-18100/2021	2021-12-14	BA.1	C	22674	T	C22674T	HET=0	2932	0.9997	S:S371F	Omicron (BA.2 and BA.3), Sotrovimab Resistance (13-fold)
hCoV-19/Australia/NSW-ICPMR-17638/2021	2021-12-14	BA.1	C	22674	T	C22674T	HET=0	2620	1	S:S371F	Omicron (BA.2 and BA.3), Sotrovimab Resistance (13-fold)
hCoV-19/Australia/NSW-ICPMR-17640/2021	2021-12-14	BA.1.1	C	22674	T	C22674T	HET=0	1821	1	S:S371F	Omicron (BA.2 and BA.3), Sotrovimab Resistance (13-fold)
hCoV-19/Australia/NSW-ICPMR-17641/2021	2021-12-14	BA.1	C	22674	T	C22674T	HET=0	2571	1	S:S371F	Omicron (BA.2 and BA.3), Sotrovimab Resistance (13-fold)
hCoV-19/Australia/NSW-ICPMR-17647/2021	2021-12-14	BA.1	C	22674	T	C22674T	HET=0	2741	1	S:S371F	Omicron (BA.2 and BA.3), Sotrovimab Resistance (13-fold)
hCoV-19/Australia/NSW-ICPMR-17677/2021	2021-12-14	BA.1	C	22674	T	C22674T	HET=0	2983	1	S:S371F	Omicron (BA.2 and BA.3), Sotrovimab Resistance (13-fold)
hCoV-19/Australia/NSW-ICPMR-17696/2021	2021-12-14	BA.1	C	22674	T	C22674T	HET=0	2349	1	S:S371F	Omicron (BA.2 and BA.3), Sotrovimab Resistance (13-fold)
hCoV-19/Australia/NSW-ICPMR-17697/2021	2021-12-14	BA.1	C	22674	T	C22674T	HET=0	2672	1	S:S371F	Omicron (BA.2 and BA.3), Sotrovimab Resistance (13-fold)
hCoV-19/Australia/NSW-ICPMR-17699/2021	2021-12-14	BA.1	C	22674	T	C22674T	HET=0	2567	1	S:S371F	Omicron (BA.2 and BA.3), Sotrovimab Resistance (13-fold)
hCoV-19/Australia/NSW-ICPMR-17700/2021	2021-12-14	BA.1	C	22674	T	C22674T	HET=0	3146	1	S:S371F	Omicron (BA.2 and BA.3), Sotrovimab Resistance (13-fold)
hCoV-19/Australia/NSW-ICPMR-17701/2021	2021-12-14	BA.1	C	22674	T	C22674T	HET=0	1730	1	S:S371F	Omicron (BA.2 and BA.3), Sotrovimab Resistance (13-fold)
hCoV-19/Australia/NSW-ICPMR-17709/2021	2021-12-14	BA.1	C	22674	T	C22674T	HET=0	2528	1	S:S371F	Omicron (BA.2 and BA.3), Sotrovimab Resistance (13-fold)
hCoV-19/Australia/NSW-ICPMR-17713/2021	2021-12-14	BA.1	C	22674	T	C22674T	HET=0	2303	1	S:S371F	Omicron (BA.2 and BA.3), Sotrovimab Resistance (13-fold)
hCoV-19/Australia/NSW-ICPMR-17714/2021	2021-12-14	BA.1	C	22674	T	C22674T	HET=0	2154	1	S:S371F	Omicron (BA.2 and BA.3), Sotrovimab Resistance (13-fold)
hCoV-19/Australia/NSW-ICPMR-17717/2021	2021-12-14	BA.1	C	22674	T	C22674T	HET=0	2091	1	S:S371F	Omicron (BA.2 and BA.3), Sotrovimab Resistance (13-fold)
hCoV-19/Australia/NSW-ICPMR-17719/2021	2021-12-14	BA.1	C	22674	T	C22674T	HET=0	2358	1	S:S371F	Omicron (BA.2 and BA.3), Sotrovimab Resistance (13-fold)
hCoV-19/Australia/NSW-ICPMR-17721/2021	2021-12-14	BA.1	C	22674	T	C22674T	HET=0	2167	1	S:S371F	Omicron (BA.2 and BA.3), Sotrovimab Resistance (13-fold)
hCoV-19/Australia/NSW-ICPMR-17726/2021	2021-12-14	BA.1	C	22674	T	C22674T	HET=0	2922	1	S:S371F	Omicron (BA.2 and BA.3), Sotrovimab Resistance (13-fold)
hCoV-19/Australia/NSW-ICPMR-17728/2021	2021-12-14	BA.1	C	22674	T	C22674T	HET=0	2797	1	S:S371F	Omicron (BA.2 and BA.3), Sotrovimab Resistance (13-fold)
hCoV-19/Australia/NSW-ICPMR-17732/2021	2021-12-14	BA.1	C	22674	T	C22674T	HET=0	2101	1	S:S371F	Omicron (BA.2 and BA.3), Sotrovimab Resistance (13-fold)
hCoV-19/Australia/NSW-ICPMR-17734/2021	2021-12-14	BA.1	C	22674	T	C22674T	HET=0	2552	1	S:S371F	Omicron (BA.2 and BA.3), Sotrovimab Resistance (13-fold)
hCoV-19/Australia/NSW-ICPMR-17736/2021	2021-12-14	BA.1	C	22674	T	C22674T	HET=0	2385	1	S:S371F	Omicron (BA.2 and BA.3), Sotrovimab Resistance (13-fold)
hCoV-19/Australia/NSW-ICPMR-17738/2021	2021-12-14	BA.1	C	22674	T	C22674T	HET=0	2313	1	S:S371F	Omicron (BA.2 and BA.3), Sotrovimab Resistance (13-fold)
hCoV-19/Australia/NSW-ICPMR-17740/2021	2021-12-14	BA.1	C	22674	T	C22674T	HET=0	2404	1	S:S371F	Omicron (BA.2 and BA.3), Sotrovimab Resistance (13-fold)
hCoV-19/Australia/NSW-ICPMR-17746/2021	2021-12-14	BA.1	C	22674	T	C22674T	HET=0	491	1	S:S371F	Omicron (BA.2 and BA.3), Sotrovimab Resistance (13-fold)
hCoV-19/Australia/NSW-ICPMR-17747/2021	2021-12-14	BA.1	C	22674	T	C22674T	HET=0	456	1	S:S371F	Omicron (BA.2 and BA.3), Sotrovimab Resistance (13-fold)
hCoV-19/Australia/NSW-ICPMR-17751/2021	2021-12-14	BA.1	C	22674	T	C22674T	HET=0	2319	1	S:S371F	Omicron (BA.2 and BA.3), Sotrovimab Resistance (13-fold)
hCoV-19/Australia/NSW-ICPMR-17754/2021	2021-12-14	BA.1	C	22674	T	C22674T	HET=0	2303	1	S:S371F	Omicron (BA.2 and BA.3), Sotrovimab Resistance (13-fold)
hCoV-19/Australia/NSW-ICPMR-17757/2021	2021-12-14	BA.1	C	22674	T	C22674T	HET=0	1669	1	S:S371F	Omicron (BA.2 and BA.3), Sotrovimab Resistance (13-fold)
hCoV-19/Australia/NSW-ICPMR-17760/2021	2021-12-14	BA.1	C	22674	T	C22674T	HET=0	2165	1	S:S371F	Omicron (BA.2 and BA.3), Sotrovimab Resistance (13-fold)
hCoV-19/Australia/NSW-ICPMR-17761/2021	2021-12-14	BA.1	C	22674	T	C22674T	HET=0	3421	1	S:S371F	Omicron (BA.2 and BA.3), Sotrovimab Resistance (13-fold)
hCoV-19/Australia/NSW-ICPMR-17762/2021	2021-12-14	BA.1	C	22674	T	C22674T	HET=0	1094	1	S:S371F	Omicron (BA.2 and BA.3), Sotrovimab Resistance (13-fold)
hCoV-19/Australia/NSW-ICPMR-17763/2021	2021-12-14	BA.1	C	22674	T	C22674T	HET=0	1521	1	S:S371F	Omicron (BA.2 and BA.3), Sotrovimab Resistance (13-fold)
hCoV-19/Australia/NSW-ICPMR-17765/2021	2021-12-14	BA.1	C	22674	T	C22674T	HET=0	1559	1	S:S371F	Omicron (BA.2 and BA.3), Sotrovimab Resistance (13-fold)
hCoV-19/Australia/NSW-ICPMR-17768/2021	2021-12-14	BA.1	C	22674	T	C22674T	HET=0	697	1	S:S371F	Omicron (BA.2 and BA.3), Sotrovimab Resistance (13-fold)
hCoV-19/Australia/NSW-ICPMR-17774/2021	2021-12-14	BA.1	C	22674	T	C22674T	HET=0	2373	1	S:S371F	Omicron (BA.2 and BA.3), Sotrovimab Resistance (13-fold)
hCoV-19/Australia/NSW-ICPMR-17778/2021	2021-12-14	BA.1	C	22674	T	C22674T	HET=0	1225	1	S:S371F	Omicron (BA.2 and BA.3), Sotrovimab Resistance (13-fold)
hCoV-19/Australia/NSW-ICPMR-17779/2021	2021-12-14	BA.1	C	22674	T	C22674T	HET=0	1103	1	S:S371F	Omicron (BA.2 and BA.3), Sotrovimab Resistance (13-fold)
hCoV-19/Australia/NSW-ICPMR-17780/2021	2021-12-14	BA.1	C	22674	T	C22674T	HET=0	1433	1	S:S371F	Omicron (BA.2 and BA.3), Sotrovimab Resistance (13-fold)
hCoV-19/Australia/NSW-ICPMR-17795/2021	2021-12-14	BA.1	C	22674	T	C22674T	HET=0	2209	1	S:S371F	Omicron (BA.2 and BA.3), Sotrovimab Resistance (13-fold)
hCoV-19/Australia/NSW-ICPMR-17798/2021	2021-12-14	BA.1	C	22674	T	C22674T	HET=0	1191	1	S:S371F	Omicron (BA.2 and BA.3), Sotrovimab Resistance (13-fold)
hCoV-19/Australia/NSW-ICPMR-17799/2021	2021-12-14	BA.1	C	22674	T	C22674T	HET=0	1749	1	S:S371F	Omicron (BA.2 and BA.3), Sotrovimab Resistance (13-fold)
hCoV-19/Australia/NSW-ICPMR-17875/2021	2021-12-14	BA.1	C	22674	T	C22674T	HET=0	3208	1	S:S371F	Omicron (BA.2 and BA.3), Sotrovimab Resistance (13-fold)
hCoV-19/Australia/NSW-ICPMR-17886/2021	2021-12-14	BA.1	C	22674	T	C22674T	HET=0	2704	1	S:S371F	Omicron (BA.2 and BA.3), Sotrovimab Resistance (13-fold)
hCoV-19/Australia/NSW-ICPMR-17887/2021	2021-12-14	BA.1	C	22674	T	C22674T	HET=0	564	1	S:S371F	Omicron (BA.2 and BA.3), Sotrovimab Resistance (13-fold)
hCoV-19/Australia/NSW-ICPMR-17889/2021	2021-12-14	BA.1	C	22674	T	C22674T	HET=0	2258	1	S:S371F	Omicron (BA.2 and BA.3), Sotrovimab Resistance (13-fold)
hCoV-19/Australia/NSW-ICPMR-17892/2021	2021-12-14	BA.1	C	22674	T	C22674T	HET=0	3276	1	S:S371F	Omicron (BA.2 and BA.3), Sotrovimab Resistance (13-fold)
hCoV-19/Australia/NSW-ICPMR-17896/2021	2021-12-14	BA.1	C	22674	T	C22674T	HET=0	2299	1	S:S371F	Omicron (BA.2 and BA.3), Sotrovimab Resistance (13-fold)
hCoV-19/Australia/NSW-ICPMR-17906/2021	2021-12-14	BA.1	C	22674	T	C22674T	HET=0	2406	1	S:S371F	Omicron (BA.2 and BA.3), Sotrovimab Resistance (13-fold)
hCoV-19/Australia/NSW-ICPMR-17909/2021	2021-12-14	BA.1	C	22674	T	C22674T	HET=0	2240	1	S:S371F	Omicron (BA.2 and BA.3), Sotrovimab Resistance (13-fold)
hCoV-19/Australia/NSW-ICPMR-17914/2021	2021-12-14	BA.1	C	22674	T	C22674T	HET=0	1971	1	S:S371F	Omicron (BA.2 and BA.3), Sotrovimab Resistance (13-fold)
hCoV-19/Australia/NSW-ICPMR-17915/2021	2021-12-14	BA.1	C	22674	T	C22674T	HET=0	1957	1	S:S371F	Omicron (BA.2 and BA.3), Sotrovimab Resistance (13-fold)
hCoV-19/Australia/NSW-ICPMR-17933/2021	2021-12-14	BA.1	C	22674	T	C22674T	HET=0	2615	1	S:S371F	Omicron (BA.2 and BA.3), Sotrovimab Resistance (13-fold)
hCoV-19/Australia/NSW-ICPMR-17934/2021	2021-12-14	BA.1	C	22674	T	C22674T	HET=0	2561	1	S:S371F	Omicron (BA.2 and BA.3), Sotrovimab Resistance (13-fold)
hCoV-19/Australia/NSW-ICPMR-17938/2021	2021-12-14	BA.1	C	22674	T	C22674T	HET=0	1729	1	S:S371F	Omicron (BA.2 and BA.3), Sotrovimab Resistance (13-fold)
hCoV-19/Australia/NSW-ICPMR-17942/2021	2021-12-14	BA.1	C	22674	T	C22674T	HET=0	1892	1	S:S371F	Omicron (BA.2 and BA.3), Sotrovimab Resistance (13-fold)
hCoV-19/Australia/NSW-ICPMR-17944/2021	2021-12-14	BA.1	C	22674	T	C22674T	HET=0	1856	1	S:S371F	Omicron (BA.2 and BA.3), Sotrovimab Resistance (13-fold)
hCoV-19/Australia/NSW-ICPMR-17961/2021	2021-12-14	BA.1	C	22674	T	C22674T	HET=0	1654	1	S:S371F	Omicron (BA.2 and BA.3), Sotrovimab Resistance (13-fold)
hCoV-19/Australia/NSW-ICPMR-17972/2021	2021-12-14	BA.1	C	22674	T	C22674T	HET=0	2630	1	S:S371F	Omicron (BA.2 and BA.3), Sotrovimab Resistance (13-fold)
hCoV-19/Australia/NSW-ICPMR-17977/2021	2021-12-14	BA.1	C	22674	T	C22674T	HET=0	1993	1	S:S371F	Omicron (BA.2 and BA.3), Sotrovimab Resistance (13-fold)
hCoV-19/Australia/NSW-ICPMR-17981/2021	2021-12-14	BA.1	C	22674	T	C22674T	HET=0	2149	1	S:S371F	Omicron (BA.2 and BA.3), Sotrovimab Resistance (13-fold)
hCoV-19/Australia/NSW-ICPMR-17987/2021	2021-12-14	BA.1	C	22674	T	C22674T	HET=0	2527	1	S:S371F	Omicron (BA.2 and BA.3), Sotrovimab Resistance (13-fold)
hCoV-19/Australia/NSW-ICPMR-17992/2021	2021-12-14	BA.1	C	22674	T	C22674T	HET=0	1917	1	S:S371F	Omicron (BA.2 and BA.3), Sotrovimab Resistance (13-fold)
hCoV-19/Australia/NSW-ICPMR-18099/2021	2021-12-14	BA.1	C	22674	T	C22674T	HET=0	2816	1	S:S371F	Omicron (BA.2 and BA.3), Sotrovimab Resistance (13-fold)
hCoV-19/Australia/NSW-ICPMR-18101/2021	2021-12-14	BA.1	C	22674	T	C22674T	HET=0	2951	1	S:S371F	Omicron (BA.2 and BA.3), Sotrovimab Resistance (13-fold)
hCoV-19/Australia/NSW-ICPMR-18103/2021	2021-12-14	BA.1	C	22674	T	C22674T	HET=0	1616	1	S:S371F	Omicron (BA.2 and BA.3), Sotrovimab Resistance (13-fold)
hCoV-19/Australia/NSW-ICPMR-18130/2021	2021-12-14	BA.1	C	22674	T	C22674T	HET=0	1692	1	S:S371F	Omicron (BA.2 and BA.3), Sotrovimab Resistance (13-fold)
hCoV-19/Australia/NSW-ICPMR-18147/2021	2021-12-14	BA.1	C	22674	T	C22674T	HET=0	2002	1	S:S371F	Omicron (BA.2 and BA.3), Sotrovimab Resistance (13-fold)
hCoV-19/Australia/NSW-ICPMR-18219/2021	2021-12-14	BA.1	C	22674	T	C22674T	HET=0	3257	1	S:S371F	Omicron (BA.2 and BA.3), Sotrovimab Resistance (13-fold)
hCoV-19/Australia/NSW-ICPMR-18472/2021	2021-12-14	BA.1	C	22674	T	C22674T	HET=0	1305	1	S:S371F	Omicron (BA.2 and BA.3), Sotrovimab Resistance (13-fold)
hCoV-19/Australia/NSW-ICPMR-18069/2021	2021-12-15	BA.1	C	22674	T	C22674T	HET=0	3256	0.9979	S:S371F	Omicron (BA.2 and BA.3), Sotrovimab Resistance (13-fold)
hCoV-19/Australia/NSW-ICPMR-17804/2021	2021-12-15	BA.1	C	22674	T	C22674T	HET=0	1023	0.998	S:S371F	Omicron (BA.2 and BA.3), Sotrovimab Resistance (13-fold)
hCoV-19/Australia/NSW-ICPMR-18081/2021	2021-12-15	BA.1	C	22674	T	C22674T	HET=0	2462	0.998	S:S371F	Omicron (BA.2 and BA.3), Sotrovimab Resistance (13-fold)
hCoV-19/Australia/NSW-ICPMR-18146/2021	2021-12-15	BA.1	C	22674	T	C22674T	HET=0	2057	0.9981	S:S371F	Omicron (BA.2 and BA.3), Sotrovimab Resistance (13-fold)
hCoV-19/Australia/NSW-ICPMR-18011/2021	2021-12-15	BA.1	C	22674	T	C22674T	HET=0	2267	0.9982	S:S371F	Omicron (BA.2 and BA.3), Sotrovimab Resistance (13-fold)
hCoV-19/Australia/NSW-ICPMR-18040/2021	2021-12-15	BA.1	C	22674	T	C22674T	HET=0	2062	0.9985	S:S371F	Omicron (BA.2 and BA.3), Sotrovimab Resistance (13-fold)
hCoV-19/Australia/NSW-ICPMR-18078/2021	2021-12-15	BA.1	C	22674	T	C22674T	HET=0	2676	0.9985	S:S371F	Omicron (BA.2 and BA.3), Sotrovimab Resistance (13-fold)
hCoV-19/Australia/NSW-ICPMR-18121/2021	2021-12-15	BA.1	C	22674	T	C22674T	HET=0	2000	0.9985	S:S371F	Omicron (BA.2 and BA.3), Sotrovimab Resistance (13-fold)
hCoV-19/Australia/NSW-ICPMR-18122/2021	2021-12-15	BA.1	C	22674	T	C22674T	HET=0	1964	0.9985	S:S371F	Omicron (BA.2 and BA.3), Sotrovimab Resistance (13-fold)
hCoV-19/Australia/NSW-ICPMR-18023/2021	2021-12-15	BA.1	C	22674	T	C22674T	HET=0	3332	0.9988	S:S371F	Omicron (BA.2 and BA.3), Sotrovimab Resistance (13-fold)
hCoV-19/Australia/NSW-ICPMR-18090/2021	2021-12-15	BA.1	C	22674	T	C22674T	HET=0	2494	0.9988	S:S371F	Omicron (BA.2 and BA.3), Sotrovimab Resistance (13-fold)
hCoV-19/Australia/NSW-ICPMR-17807/2021	2021-12-15	BA.1	C	22674	T	C22674T	HET=0	1811	0.9989	S:S371F	Omicron (BA.2 and BA.3), Sotrovimab Resistance (13-fold)
hCoV-19/Australia/NSW-ICPMR-18006/2021	2021-12-15	BA.1	C	22674	T	C22674T	HET=0	2635	0.9989	S:S371F	Omicron (BA.2 and BA.3), Sotrovimab Resistance (13-fold)
hCoV-19/Australia/NSW-ICPMR-18019/2021	2021-12-15	BA.1	C	22674	T	C22674T	HET=0	1889	0.9989	S:S371F	Omicron (BA.2 and BA.3), Sotrovimab Resistance (13-fold)
hCoV-19/Australia/NSW-ICPMR-18029/2021	2021-12-15	BA.1	C	22674	T	C22674T	HET=0	2725	0.9989	S:S371F	Omicron (BA.2 and BA.3), Sotrovimab Resistance (13-fold)
hCoV-19/Australia/NSW-ICPMR-18041/2021	2021-12-15	BA.1	C	22674	T	C22674T	HET=0	2702	0.9989	S:S371F	Omicron (BA.2 and BA.3), Sotrovimab Resistance (13-fold)
hCoV-19/Australia/NSW-ICPMR-18145/2021	2021-12-15	BA.1	C	22674	T	C22674T	HET=0	1789	0.9989	S:S371F	Omicron (BA.2 and BA.3), Sotrovimab Resistance (13-fold)
hCoV-19/Australia/NSW-ICPMR-18015/2021	2021-12-15	BA.1	C	22674	T	C22674T	HET=0	1923	0.999	S:S371F	Omicron (BA.2 and BA.3), Sotrovimab Resistance (13-fold)
hCoV-19/Australia/NSW-ICPMR-18053/2021	2021-12-15	BA.1	C	22674	T	C22674T	HET=0	3067	0.999	S:S371F	Omicron (BA.2 and BA.3), Sotrovimab Resistance (13-fold)
hCoV-19/Australia/NSW-ICPMR-18084/2021	2021-12-15	BA.1	C	22674	T	C22674T	HET=0	2891	0.999	S:S371F	Omicron (BA.2 and BA.3), Sotrovimab Resistance (13-fold)
hCoV-19/Australia/NSW-ICPMR-18119/2021	2021-12-15	BA.1	C	22674	T	C22674T	HET=0	2254	0.9991	S:S371F	Omicron (BA.2 and BA.3), Sotrovimab Resistance (13-fold)
hCoV-19/Australia/NSW-ICPMR-18134/2021	2021-12-15	BA.1	C	22674	T	C22674T	HET=0	2305	0.9991	S:S371F	Omicron (BA.2 and BA.3), Sotrovimab Resistance (13-fold)
hCoV-19/Australia/NSW-ICPMR-18030/2021	2021-12-15	BA.1	C	22674	T	C22674T	HET=0	4750	0.9992	S:S371F	Omicron (BA.2 and BA.3), Sotrovimab Resistance (13-fold)
hCoV-19/Australia/NSW-ICPMR-18033/2021	2021-12-15	BA.1	C	22674	T	C22674T	HET=0	3561	0.9992	S:S371F	Omicron (BA.2 and BA.3), Sotrovimab Resistance (13-fold)
hCoV-19/Australia/NSW-ICPMR-18057/2021	2021-12-15	BA.1	C	22674	T	C22674T	HET=0	3586	0.9992	S:S371F	Omicron (BA.2 and BA.3), Sotrovimab Resistance (13-fold)
hCoV-19/Australia/NSW-ICPMR-18058/2021	2021-12-15	BA.1	C	22674	T	C22674T	HET=0	3655	0.9992	S:S371F	Omicron (BA.2 and BA.3), Sotrovimab Resistance (13-fold)
hCoV-19/Australia/NSW-ICPMR-18076/2021	2021-12-15	BA.1	C	22674	T	C22674T	HET=0	2583	0.9992	S:S371F	Omicron (BA.2 and BA.3), Sotrovimab Resistance (13-fold)
hCoV-19/Australia/NSW-ICPMR-18110/2021	2021-12-15	BA.1	C	22674	T	C22674T	HET=0	1191	0.9992	S:S371F	Omicron (BA.2 and BA.3), Sotrovimab Resistance (13-fold)
hCoV-19/Australia/NSW-ICPMR-18112/2021	2021-12-15	BA.1	C	22674	T	C22674T	HET=0	2557	0.9992	S:S371F	Omicron (BA.2 and BA.3), Sotrovimab Resistance (13-fold)
hCoV-19/Australia/NSW-ICPMR-17920/2021	2021-12-15	BA.1	C	22674	T	C22674T	HET=0	1524	0.9993	S:S371F	Omicron (BA.2 and BA.3), Sotrovimab Resistance (13-fold)
hCoV-19/Australia/NSW-ICPMR-17922/2021	2021-12-15	BA.1	C	22674	T	C22674T	HET=0	1463	0.9993	S:S371F	Omicron (BA.2 and BA.3), Sotrovimab Resistance (13-fold)
hCoV-19/Australia/NSW-ICPMR-18005/2021	2021-12-15	BA.1	C	22674	T	C22674T	HET=0	1435	0.9993	S:S371F	Omicron (BA.2 and BA.3), Sotrovimab Resistance (13-fold)
hCoV-19/Australia/NSW-ICPMR-18068/2021	2021-12-15	BA.1	C	22674	T	C22674T	HET=0	2905	0.9993	S:S371F	Omicron (BA.2 and BA.3), Sotrovimab Resistance (13-fold)
hCoV-19/Australia/NSW-ICPMR-18094/2021	2021-12-15	BA.1	C	22674	T	C22674T	HET=0	2702	0.9993	S:S371F	Omicron (BA.2 and BA.3), Sotrovimab Resistance (13-fold)
hCoV-19/Australia/NSW-ICPMR-18111/2021	2021-12-15	BA.1	C	22674	T	C22674T	HET=0	2950	0.9993	S:S371F	Omicron (BA.2 and BA.3), Sotrovimab Resistance (13-fold)
hCoV-19/Australia/NSW-ICPMR-18512/2021	2021-12-15	BA.1	C	22674	T	C22674T	HET=0	4075	0.9993	S:S371F	Omicron (BA.2 and BA.3), Sotrovimab Resistance (13-fold)
hCoV-19/Australia/NSW-ICPMR-17939/2021	2021-12-15	BA.1	C	22674	T	C22674T	HET=0	1742	0.9994	S:S371F	Omicron (BA.2 and BA.3), Sotrovimab Resistance (13-fold)
hCoV-19/Australia/NSW-ICPMR-18017/2021	2021-12-15	BA.1	C	22674	T	C22674T	HET=0	3321	0.9994	S:S371F	Omicron (BA.2 and BA.3), Sotrovimab Resistance (13-fold)
hCoV-19/Australia/NSW-ICPMR-18044/2021	2021-12-15	BA.1	C	22674	T	C22674T	HET=0	3272	0.9994	S:S371F	Omicron (BA.2 and BA.3), Sotrovimab Resistance (13-fold)
hCoV-19/Australia/NSW-ICPMR-18071/2021	2021-12-15	BA.1	C	22674	T	C22674T	HET=0	3310	0.9994	S:S371F	Omicron (BA.2 and BA.3), Sotrovimab Resistance (13-fold)
hCoV-19/Australia/NSW-ICPMR-17645/2021	2021-12-15	BA.1	C	22674	T	C22674T	HET=0	2181	0.9995	S:S371F	Omicron (BA.2 and BA.3), Sotrovimab Resistance (13-fold)
hCoV-19/Australia/NSW-ICPMR-17917/2021	2021-12-15	BA.1	C	22674	T	C22674T	HET=0	2031	0.9995	S:S371F	Omicron (BA.2 and BA.3), Sotrovimab Resistance (13-fold)
hCoV-19/Australia/NSW-ICPMR-17921/2021	2021-12-15	BA.1	C	22674	T	C22674T	HET=0	1917	0.9995	S:S371F	Omicron (BA.2 and BA.3), Sotrovimab Resistance (13-fold)
hCoV-19/Australia/NSW-ICPMR-18008/2021	2021-12-15	BA.1	C	22674	T	C22674T	HET=0	1977	0.9995	S:S371F	Omicron (BA.2 and BA.3), Sotrovimab Resistance (13-fold)
hCoV-19/Australia/NSW-ICPMR-18062/2021	2021-12-15	BA.1	C	22674	T	C22674T	HET=0	4301	0.9995	S:S371F	Omicron (BA.2 and BA.3), Sotrovimab Resistance (13-fold)
hCoV-19/Australia/NSW-ICPMR-18120/2021	2021-12-15	BA.1	C	22674	T	C22674T	HET=0	1880	0.9995	S:S371F	Omicron (BA.2 and BA.3), Sotrovimab Resistance (13-fold)
hCoV-19/Australia/NSW-ICPMR-18142/2021	2021-12-15	BA.1	C	22674	T	C22674T	HET=0	2101	0.9995	S:S371F	Omicron (BA.2 and BA.3), Sotrovimab Resistance (13-fold)
hCoV-19/Australia/NSW-ICPMR-17520/2021	2021-12-15	BA.1	C	22674	T	C22674T	HET=0	2791	0.9996	S:S371F	Omicron (BA.2 and BA.3), Sotrovimab Resistance (13-fold)
hCoV-19/Australia/NSW-ICPMR-17521/2021	2021-12-15	BA.1	C	22674	T	C22674T	HET=0	2689	0.9996	S:S371F	Omicron (BA.2 and BA.3), Sotrovimab Resistance (13-fold)
hCoV-19/Australia/NSW-ICPMR-18016/2021	2021-12-15	BA.1	C	22674	T	C22674T	HET=0	2386	0.9996	S:S371F	Omicron (BA.2 and BA.3), Sotrovimab Resistance (13-fold)
hCoV-19/Australia/NSW-ICPMR-18026/2021	2021-12-15	BA.1	C	22674	T	C22674T	HET=0	2679	0.9996	S:S371F	Omicron (BA.2 and BA.3), Sotrovimab Resistance (13-fold)
hCoV-19/Australia/NSW-ICPMR-18055/2021	2021-12-15	BA.1	C	22674	T	C22674T	HET=0	2804	0.9996	S:S371F	Omicron (BA.2 and BA.3), Sotrovimab Resistance (13-fold)
hCoV-19/Australia/NSW-ICPMR-18056/2021	2021-12-15	BA.1	C	22674	T	C22674T	HET=0	2419	0.9996	S:S371F	Omicron (BA.2 and BA.3), Sotrovimab Resistance (13-fold)
hCoV-19/Australia/NSW-ICPMR-18075/2021	2021-12-15	BA.1	C	22674	T	C22674T	HET=0	2489	0.9996	S:S371F	Omicron (BA.2 and BA.3), Sotrovimab Resistance (13-fold)
hCoV-19/Australia/NSW-ICPMR-18091/2021	2021-12-15	BA.1	C	22674	T	C22674T	HET=0	2474	0.9996	S:S371F	Omicron (BA.2 and BA.3), Sotrovimab Resistance (13-fold)
hCoV-19/Australia/NSW-ICPMR-18093/2021	2021-12-15	BA.1	C	22674	T	C22674T	HET=0	2568	0.9996	S:S371F	Omicron (BA.2 and BA.3), Sotrovimab Resistance (13-fold)
hCoV-19/Australia/NSW-ICPMR-18095/2021	2021-12-15	BA.1	C	22674	T	C22674T	HET=0	2788	0.9996	S:S371F	Omicron (BA.2 and BA.3), Sotrovimab Resistance (13-fold)
hCoV-19/Australia/NSW-ICPMR-18108/2021	2021-12-15	BA.1	C	22674	T	C22674T	HET=0	2787	0.9996	S:S371F	Omicron (BA.2 and BA.3), Sotrovimab Resistance (13-fold)
hCoV-19/Australia/NSW-ICPMR-18116/2021	2021-12-15	BA.1	C	22674	T	C22674T	HET=0	2822	0.9996	S:S371F	Omicron (BA.2 and BA.3), Sotrovimab Resistance (13-fold)
hCoV-19/Australia/NSW-ICPMR-18515/2021	2021-12-15	BA.1	C	22674	T	C22674T	HET=0	2533	0.9996	S:S371F	Omicron (BA.2 and BA.3), Sotrovimab Resistance (13-fold)
hCoV-19/Australia/NSW-ICPMR-18042/2021	2021-12-15	BA.1	C	22674	T	C22674T	HET=0	2981	0.9997	S:S371F	Omicron (BA.2 and BA.3), Sotrovimab Resistance (13-fold)
hCoV-19/Australia/NSW-ICPMR-18061/2021	2021-12-15	BA.1	C	22674	T	C22674T	HET=0	2904	0.9997	S:S371F	Omicron (BA.2 and BA.3), Sotrovimab Resistance (13-fold)
hCoV-19/Australia/NSW-ICPMR-18063/2021	2021-12-15	BA.1	C	22674	T	C22674T	HET=0	3288	0.9997	S:S371F	Omicron (BA.2 and BA.3), Sotrovimab Resistance (13-fold)
hCoV-19/Australia/NSW-ICPMR-18066/2021	2021-12-15	BA.1	C	22674	T	C22674T	HET=0	3380	0.9997	S:S371F	Omicron (BA.2 and BA.3), Sotrovimab Resistance (13-fold)
hCoV-19/Australia/NSW-ICPMR-18079/2021	2021-12-15	BA.1	C	22674	T	C22674T	HET=0	3492	0.9997	S:S371F	Omicron (BA.2 and BA.3), Sotrovimab Resistance (13-fold)
hCoV-19/Australia/NSW-ICPMR-18083/2021	2021-12-15	BA.1	C	22674	T	C22674T	HET=0	3115	0.9997	S:S371F	Omicron (BA.2 and BA.3), Sotrovimab Resistance (13-fold)
hCoV-19/Australia/NSW-ICPMR-18092/2021	2021-12-15	BA.1	C	22674	T	C22674T	HET=0	3088	0.9997	S:S371F	Omicron (BA.2 and BA.3), Sotrovimab Resistance (13-fold)
hCoV-19/Australia/NSW-ICPMR-18107/2021	2021-12-15	BA.1	C	22674	T	C22674T	HET=0	3195	0.9997	S:S371F	Omicron (BA.2 and BA.3), Sotrovimab Resistance (13-fold)
hCoV-19/Australia/NSW-ICPMR-18000/2021	2021-12-15	AY.125	G	22899	T	G22899T	HET=0	4963	0.9998	S:G446V	Bebtelovimab Resistance (8-fold)
hCoV-19/Australia/NSW-ICPMR-18051/2021	2021-12-15	BA.1	C	22674	T	C22674T	HET=0	4165	0.9998	S:S371F	Omicron (BA.2 and BA.3), Sotrovimab Resistance (13-fold)
hCoV-19/Australia/NSW-ICPMR-17806/2021	2021-12-15	BA.1	C	22674	T	C22674T	HET=0	1657	1	S:S371F	Omicron (BA.2 and BA.3), Sotrovimab Resistance (13-fold)
hCoV-19/Australia/NSW-ICPMR-17808/2021	2021-12-15	BA.1	C	22674	T	C22674T	HET=0	1764	1	S:S371F	Omicron (BA.2 and BA.3), Sotrovimab Resistance (13-fold)
hCoV-19/Australia/NSW-ICPMR-17918/2021	2021-12-15	BA.1	C	22674	T	C22674T	HET=0	1905	1	S:S371F	Omicron (BA.2 and BA.3), Sotrovimab Resistance (13-fold)
hCoV-19/Australia/NSW-ICPMR-17919/2021	2021-12-15	BA.1	C	22674	T	C22674T	HET=0	1282	1	S:S371F	Omicron (BA.2 and BA.3), Sotrovimab Resistance (13-fold)
hCoV-19/Australia/NSW-ICPMR-17998/2021	2021-12-15	BA.1	C	22674	T	C22674T	HET=0	2718	1	S:S371F	Omicron (BA.2 and BA.3), Sotrovimab Resistance (13-fold)
hCoV-19/Australia/NSW-ICPMR-18001/2021	2021-12-15	BA.1	C	22674	T	C22674T	HET=0	1016	1	S:S371F	Omicron (BA.2 and BA.3), Sotrovimab Resistance (13-fold)
hCoV-19/Australia/NSW-ICPMR-18002/2021	2021-12-15	BA.1	C	22674	T	C22674T	HET=0	2576	1	S:S371F	Omicron (BA.2 and BA.3), Sotrovimab Resistance (13-fold)
hCoV-19/Australia/NSW-ICPMR-18010/2021	2021-12-15	BA.1	C	22674	T	C22674T	HET=0	3355	1	S:S371F	Omicron (BA.2 and BA.3), Sotrovimab Resistance (13-fold)
hCoV-19/Australia/NSW-ICPMR-18012/2021	2021-12-15	BA.1	C	22674	T	C22674T	HET=0	3022	1	S:S371F	Omicron (BA.2 and BA.3), Sotrovimab Resistance (13-fold)
hCoV-19/Australia/NSW-ICPMR-18014/2021	2021-12-15	BA.1	C	22674	T	C22674T	HET=0	2647	1	S:S371F	Omicron (BA.2 and BA.3), Sotrovimab Resistance (13-fold)
hCoV-19/Australia/NSW-ICPMR-18018/2021	2021-12-15	BA.1	C	22674	T	C22674T	HET=0	2306	1	S:S371F	Omicron (BA.2 and BA.3), Sotrovimab Resistance (13-fold)
hCoV-19/Australia/NSW-ICPMR-18020/2021	2021-12-15	BA.1	C	22674	T	C22674T	HET=0	3716	1	S:S371F	Omicron (BA.2 and BA.3), Sotrovimab Resistance (13-fold)
hCoV-19/Australia/NSW-ICPMR-18022/2021	2021-12-15	BA.1	C	22674	T	C22674T	HET=0	3372	1	S:S371F	Omicron (BA.2 and BA.3), Sotrovimab Resistance (13-fold)
hCoV-19/Australia/NSW-ICPMR-18027/2021	2021-12-15	BA.1	C	22674	T	C22674T	HET=0	2255	1	S:S371F	Omicron (BA.2 and BA.3), Sotrovimab Resistance (13-fold)
hCoV-19/Australia/NSW-ICPMR-18028/2021	2021-12-15	BA.1	C	22674	T	C22674T	HET=0	2575	1	S:S371F	Omicron (BA.2 and BA.3), Sotrovimab Resistance (13-fold)
hCoV-19/Australia/NSW-ICPMR-18031/2021	2021-12-15	BA.1	C	22674	T	C22674T	HET=0	2791	1	S:S371F	Omicron (BA.2 and BA.3), Sotrovimab Resistance (13-fold)
hCoV-19/Australia/NSW-ICPMR-18034/2021	2021-12-15	BA.1	C	22674	T	C22674T	HET=0	2232	1	S:S371F	Omicron (BA.2 and BA.3), Sotrovimab Resistance (13-fold)
hCoV-19/Australia/NSW-ICPMR-18037/2021	2021-12-15	BA.1	C	22674	T	C22674T	HET=0	2490	1	S:S371F	Omicron (BA.2 and BA.3), Sotrovimab Resistance (13-fold)
hCoV-19/Australia/NSW-ICPMR-18043/2021	2021-12-15	BA.1	C	22674	T	C22674T	HET=0	3302	1	S:S371F	Omicron (BA.2 and BA.3), Sotrovimab Resistance (13-fold)
hCoV-19/Australia/NSW-ICPMR-18046/2021	2021-12-15	BA.1	C	22674	T	C22674T	HET=0	2829	1	S:S371F	Omicron (BA.2 and BA.3), Sotrovimab Resistance (13-fold)
hCoV-19/Australia/NSW-ICPMR-18048/2021	2021-12-15	BA.1	C	22674	T	C22674T	HET=0	1412	1	S:S371F	Omicron (BA.2 and BA.3), Sotrovimab Resistance (13-fold)
hCoV-19/Australia/NSW-ICPMR-18049/2021	2021-12-15	BA.1	C	22674	T	C22674T	HET=0	2683	1	S:S371F	Omicron (BA.2 and BA.3), Sotrovimab Resistance (13-fold)
hCoV-19/Australia/NSW-ICPMR-18059/2021	2021-12-15	BA.1	C	22674	T	C22674T	HET=0	3050	1	S:S371F	Omicron (BA.2 and BA.3), Sotrovimab Resistance (13-fold)
hCoV-19/Australia/NSW-ICPMR-18060/2021	2021-12-15	BA.1	C	22674	T	C22674T	HET=0	3163	1	S:S371F	Omicron (BA.2 and BA.3), Sotrovimab Resistance (13-fold)
hCoV-19/Australia/NSW-ICPMR-18067/2021	2021-12-15	BA.1	C	22674	T	C22674T	HET=0	3311	1	S:S371F	Omicron (BA.2 and BA.3), Sotrovimab Resistance (13-fold)
hCoV-19/Australia/NSW-ICPMR-18073/2021	2021-12-15	BA.1	C	22674	T	C22674T	HET=0	3347	1	S:S371F	Omicron (BA.2 and BA.3), Sotrovimab Resistance (13-fold)
hCoV-19/Australia/NSW-ICPMR-18074/2021	2021-12-15	BA.1	C	22674	T	C22674T	HET=0	2652	1	S:S371F	Omicron (BA.2 and BA.3), Sotrovimab Resistance (13-fold)
hCoV-19/Australia/NSW-ICPMR-18080/2021	2021-12-15	BA.1	C	22674	T	C22674T	HET=0	2506	1	S:S371F	Omicron (BA.2 and BA.3), Sotrovimab Resistance (13-fold)
hCoV-19/Australia/NSW-ICPMR-18086/2021	2021-12-15	BA.1	C	22674	T	C22674T	HET=0	3393	1	S:S371F	Omicron (BA.2 and BA.3), Sotrovimab Resistance (13-fold)
hCoV-19/Australia/NSW-ICPMR-18088/2021	2021-12-15	BA.1	C	22674	T	C22674T	HET=0	2090	1	S:S371F	Omicron (BA.2 and BA.3), Sotrovimab Resistance (13-fold)
hCoV-19/Australia/NSW-ICPMR-18104/2021	2021-12-15	BA.1	C	22674	T	C22674T	HET=0	2743	1	S:S371F	Omicron (BA.2 and BA.3), Sotrovimab Resistance (13-fold)
hCoV-19/Australia/NSW-ICPMR-18105/2021	2021-12-15	BA.1	C	22674	T	C22674T	HET=0	2927	1	S:S371F	Omicron (BA.2 and BA.3), Sotrovimab Resistance (13-fold)
hCoV-19/Australia/NSW-ICPMR-18106/2021	2021-12-15	BA.1	C	22674	T	C22674T	HET=0	2818	1	S:S371F	Omicron (BA.2 and BA.3), Sotrovimab Resistance (13-fold)
hCoV-19/Australia/NSW-ICPMR-18109/2021	2021-12-15	BA.1	C	22674	T	C22674T	HET=0	2266	1	S:S371F	Omicron (BA.2 and BA.3), Sotrovimab Resistance (13-fold)
hCoV-19/Australia/NSW-ICPMR-18113/2021	2021-12-15	BA.1	C	22674	T	C22674T	HET=0	3081	1	S:S371F	Omicron (BA.2 and BA.3), Sotrovimab Resistance (13-fold)
hCoV-19/Australia/NSW-ICPMR-18135/2021	2021-12-15	BA.1	C	22674	T	C22674T	HET=0	2165	1	S:S371F	Omicron (BA.2 and BA.3), Sotrovimab Resistance (13-fold)
hCoV-19/Australia/NSW-ICPMR-18143/2021	2021-12-15	BA.1	C	22674	T	C22674T	HET=0	2040	1	S:S371F	Omicron (BA.2 and BA.3), Sotrovimab Resistance (13-fold)
hCoV-19/Australia/NSW-ICPMR-18144/2021	2021-12-15	BA.1	C	22674	T	C22674T	HET=0	1833	1	S:S371F	Omicron (BA.2 and BA.3), Sotrovimab Resistance (13-fold)
hCoV-19/Australia/NSW-ICPMR-18211/2021	2021-12-15	BA.1	C	22674	T	C22674T	HET=0	2153	1	S:S371F	Omicron (BA.2 and BA.3), Sotrovimab Resistance (13-fold)
hCoV-19/Australia/NSW-ICPMR-18476/2021	2021-12-15	BA.1	C	22674	T	C22674T	HET=0	2517	1	S:S371F	Omicron (BA.2 and BA.3), Sotrovimab Resistance (13-fold)
hCoV-19/Australia/NSW-ICPMR-18511/2021	2021-12-15	BA.1	C	22674	T	C22674T	HET=0	3281	1	S:S371F	Omicron (BA.2 and BA.3), Sotrovimab Resistance (13-fold)
hCoV-19/Australia/NSW-ICPMR-18229/2021	2021-12-16	AY.39.1.2	C	10619	A	C10619A	HET=1	2769	0.1185	NSP5:Q189K	Nirmatrelvir (Paxlovid) Resistance (65.4-fold)
hCoV-19/Australia/NSW-ICPMR-18294/2021	2021-12-16	BA.1	C	22674	T	C22674T	HET=0	2235	0.9982	S:S371F	Omicron (BA.2 and BA.3), Sotrovimab Resistance (13-fold)
hCoV-19/Australia/NSW-ICPMR-18126/2021	2021-12-16	BA.1	C	22674	T	C22674T	HET=0	1280	0.9984	S:S371F	Omicron (BA.2 and BA.3), Sotrovimab Resistance (13-fold)
hCoV-19/Australia/NSW-ICPMR-18248/2021	2021-12-16	BA.1	C	22674	T	C22674T	HET=0	1960	0.9985	S:S371F	Omicron (BA.2 and BA.3), Sotrovimab Resistance (13-fold)
hCoV-19/Australia/NSW-ICPMR-18521/2021	2021-12-16	BA.1	C	22674	T	C22674T	HET=0	2600	0.9985	S:S371F	Omicron (BA.2 and BA.3), Sotrovimab Resistance (13-fold)
hCoV-19/Australia/NSW-ICPMR-18300/2021	2021-12-16	AY.125	G	22899	T	G22899T	HET=0	3509	0.9986	S:G446V	Bebtelovimab Resistance (8-fold)
hCoV-19/Australia/NSW-ICPMR-18339/2021	2021-12-16	BA.1	C	22674	T	C22674T	HET=0	2168	0.9986	S:S371F	Omicron (BA.2 and BA.3), Sotrovimab Resistance (13-fold)
hCoV-19/Australia/NSW-ICPMR-18244/2021	2021-12-16	BA.1	C	22674	T	C22674T	HET=0	2390	0.9987	S:S371F	Omicron (BA.2 and BA.3), Sotrovimab Resistance (13-fold)
hCoV-19/Australia/NSW-ICPMR-18220/2021	2021-12-16	BA.1	C	22674	T	C22674T	HET=0	2427	0.9988	S:S371F	Omicron (BA.2 and BA.3), Sotrovimab Resistance (13-fold)
hCoV-19/Australia/NSW-ICPMR-18289/2021	2021-12-16	BA.1	C	22674	T	C22674T	HET=0	2806	0.9989	S:S371F	Omicron (BA.2 and BA.3), Sotrovimab Resistance (13-fold)
hCoV-19/Australia/NSW-ICPMR-18246/2021	2021-12-16	BA.1	C	22674	T	C22674T	HET=0	2913	0.999	S:S371F	Omicron (BA.2 and BA.3), Sotrovimab Resistance (13-fold)
hCoV-19/Australia/NSW-ICPMR-18330/2021	2021-12-16	BA.1	C	22674	T	C22674T	HET=0	2977	0.999	S:S371F	Omicron (BA.2 and BA.3), Sotrovimab Resistance (13-fold)
hCoV-19/Australia/NSW-ICPMR-17932/2021	2021-12-16	BA.1	C	22674	T	C22674T	HET=0	2211	0.9991	S:S371F	Omicron (BA.2 and BA.3), Sotrovimab Resistance (13-fold)
hCoV-19/Australia/NSW-ICPMR-18239/2021	2021-12-16	BA.1	C	22674	T	C22674T	HET=0	2136	0.9991	S:S371F	Omicron (BA.2 and BA.3), Sotrovimab Resistance (13-fold)
hCoV-19/Australia/NSW-ICPMR-18250/2021	2021-12-16	BA.1	C	22674	T	C22674T	HET=0	2290	0.9991	S:S371F	Omicron (BA.2 and BA.3), Sotrovimab Resistance (13-fold)
hCoV-19/Australia/NSW-ICPMR-18292/2021	2021-12-16	BA.1	C	22674	T	C22674T	HET=0	2245	0.9991	S:S371F	Omicron (BA.2 and BA.3), Sotrovimab Resistance (13-fold)
hCoV-19/Australia/NSW-ICPMR-18332/2021	2021-12-16	BA.1	C	22674	T	C22674T	HET=0	2155	0.9991	S:S371F	Omicron (BA.2 and BA.3), Sotrovimab Resistance (13-fold)
hCoV-19/Australia/NSW-ICPMR-18520/2021	2021-12-16	BA.1	C	22674	T	C22674T	HET=0	2340	0.9991	S:S371F	Omicron (BA.2 and BA.3), Sotrovimab Resistance (13-fold)
hCoV-19/Australia/NSW-ICPMR-18290/2021	2021-12-16	BA.1	C	22674	T	C22674T	HET=0	2406	0.9992	S:S371F	Omicron (BA.2 and BA.3), Sotrovimab Resistance (13-fold)
hCoV-19/Australia/NSW-ICPMR-18342/2021	2021-12-16	BA.1	C	22674	T	C22674T	HET=0	1221	0.9992	S:S371F	Omicron (BA.2 and BA.3), Sotrovimab Resistance (13-fold)
hCoV-19/Australia/NSW-ICPMR-18241/2021	2021-12-16	BA.1	C	22674	T	C22674T	HET=0	3019	0.9993	S:S371F	Omicron (BA.2 and BA.3), Sotrovimab Resistance (13-fold)
hCoV-19/Australia/NSW-ICPMR-18343/2021	2021-12-16	BA.1	C	22674	T	C22674T	HET=0	2776	0.9993	S:S371F	Omicron (BA.2 and BA.3), Sotrovimab Resistance (13-fold)
hCoV-19/Australia/NSW-ICPMR-18519/2021	2021-12-16	BA.1	C	22674	T	C22674T	HET=0	2704	0.9993	S:S371F	Omicron (BA.2 and BA.3), Sotrovimab Resistance (13-fold)
hCoV-19/Australia/NSW-ICPMR-18534/2021	2021-12-16	BA.1	C	22674	T	C22674T	HET=0	4052	0.9993	S:S371F	Omicron (BA.2 and BA.3), Sotrovimab Resistance (13-fold)
hCoV-19/Australia/NSW-ICPMR-18133/2021	2021-12-16	BA.1	C	22674	T	C22674T	HET=0	1563	0.9994	S:S371F	Omicron (BA.2 and BA.3), Sotrovimab Resistance (13-fold)
hCoV-19/Australia/NSW-ICPMR-18271/2021	2021-12-16	BA.1	C	22674	T	C22674T	HET=0	3543	0.9994	S:S371F	Omicron (BA.2 and BA.3), Sotrovimab Resistance (13-fold)
hCoV-19/Australia/NSW-ICPMR-18276/2021	2021-12-16	BA.1	C	22674	T	C22674T	HET=0	3283	0.9994	S:S371F	Omicron (BA.2 and BA.3), Sotrovimab Resistance (13-fold)
hCoV-19/Australia/NSW-ICPMR-18124/2021	2021-12-16	BA.1	C	22674	T	C22674T	HET=0	1835	0.9995	S:S371F	Omicron (BA.2 and BA.3), Sotrovimab Resistance (13-fold)
hCoV-19/Australia/NSW-ICPMR-18222/2021	2021-12-16	BA.1	C	22674	T	C22674T	HET=0	2130	0.9995	S:S371F	Omicron (BA.2 and BA.3), Sotrovimab Resistance (13-fold)
hCoV-19/Australia/NSW-ICPMR-18236/2021	2021-12-16	BA.1	C	22674	T	C22674T	HET=0	2037	0.9995	S:S371F	Omicron (BA.2 and BA.3), Sotrovimab Resistance (13-fold)
hCoV-19/Australia/NSW-ICPMR-18238/2021	2021-12-16	BA.1	C	22674	T	C22674T	HET=0	2103	0.9995	S:S371F	Omicron (BA.2 and BA.3), Sotrovimab Resistance (13-fold)
hCoV-19/Australia/NSW-ICPMR-18312/2021	2021-12-16	BA.1	C	22674	T	C22674T	HET=0	2023	0.9995	S:S371F	Omicron (BA.2 and BA.3), Sotrovimab Resistance (13-fold)
hCoV-19/Australia/NSW-ICPMR-18035/2021	2021-12-16	BA.1	C	22674	T	C22674T	HET=0	2272	0.9996	S:S371F	Omicron (BA.2 and BA.3), Sotrovimab Resistance (13-fold)
hCoV-19/Australia/NSW-ICPMR-18036/2021	2021-12-16	BA.1	C	22674	T	C22674T	HET=0	2439	0.9996	S:S371F	Omicron (BA.2 and BA.3), Sotrovimab Resistance (13-fold)
hCoV-19/Australia/NSW-ICPMR-18125/2021	2021-12-16	BA.1	C	22674	T	C22674T	HET=0	2301	0.9996	S:S371F	Omicron (BA.2 and BA.3), Sotrovimab Resistance (13-fold)
hCoV-19/Australia/NSW-ICPMR-18213/2021	2021-12-16	BA.1	C	22674	T	C22674T	HET=0	2567	0.9996	S:S371F	Omicron (BA.2 and BA.3), Sotrovimab Resistance (13-fold)
hCoV-19/Australia/NSW-ICPMR-18235/2021	2021-12-16	BA.1	C	22674	T	C22674T	HET=0	2610	0.9996	S:S371F	Omicron (BA.2 and BA.3), Sotrovimab Resistance (13-fold)
hCoV-19/Australia/NSW-ICPMR-18242/2021	2021-12-16	BA.1	C	22674	T	C22674T	HET=0	2832	0.9996	S:S371F	Omicron (BA.2 and BA.3), Sotrovimab Resistance (13-fold)
hCoV-19/Australia/NSW-ICPMR-18249/2021	2021-12-16	BA.1	C	22674	T	C22674T	HET=0	2263	0.9996	S:S371F	Omicron (BA.2 and BA.3), Sotrovimab Resistance (13-fold)
hCoV-19/Australia/NSW-ICPMR-18274/2021	2021-12-16	BA.1	C	22674	T	C22674T	HET=0	2459	0.9996	S:S371F	Omicron (BA.2 and BA.3), Sotrovimab Resistance (13-fold)
hCoV-19/Australia/NSW-ICPMR-18298/2021	2021-12-16	BA.1	C	22674	T	C22674T	HET=0	2813	0.9996	S:S371F	Omicron (BA.2 and BA.3), Sotrovimab Resistance (13-fold)
hCoV-19/Australia/NSW-ICPMR-18301/2021	2021-12-16	BA.1	C	22674	T	C22674T	HET=0	2626	0.9996	S:S371F	Omicron (BA.2 and BA.3), Sotrovimab Resistance (13-fold)
hCoV-19/Australia/NSW-ICPMR-18245/2021	2021-12-16	BA.1	C	22674	T	C22674T	HET=0	3286	0.9997	S:S371F	Omicron (BA.2 and BA.3), Sotrovimab Resistance (13-fold)
hCoV-19/Australia/NSW-ICPMR-18319/2021	2021-12-16	BA.1	C	22674	T	C22674T	HET=0	3088	0.9997	S:S371F	Omicron (BA.2 and BA.3), Sotrovimab Resistance (13-fold)
hCoV-19/Australia/NSW-ICPMR-17876/2021	2021-12-16	BA.1	C	22674	T	C22674T	HET=0	2722	1	S:S371F	Omicron (BA.2 and BA.3), Sotrovimab Resistance (13-fold)
hCoV-19/Australia/NSW-ICPMR-17926/2021	2021-12-16	BA.1	C	22674	T	C22674T	HET=0	2219	1	S:S371F	Omicron (BA.2 and BA.3), Sotrovimab Resistance (13-fold)
hCoV-19/Australia/NSW-ICPMR-17931/2021	2021-12-16	BA.1	C	22674	T	C22674T	HET=0	1196	1	S:S371F	Omicron (BA.2 and BA.3), Sotrovimab Resistance (13-fold)
hCoV-19/Australia/NSW-ICPMR-17940/2021	2021-12-16	BA.1	C	22674	T	C22674T	HET=0	2679	1	S:S371F	Omicron (BA.2 and BA.3), Sotrovimab Resistance (13-fold)
hCoV-19/Australia/NSW-ICPMR-18123/2021	2021-12-16	BA.1	C	22674	T	C22674T	HET=0	1876	1	S:S371F	Omicron (BA.2 and BA.3), Sotrovimab Resistance (13-fold)
hCoV-19/Australia/NSW-ICPMR-18166/2021	2021-12-16	BA.1	C	22674	T	C22674T	HET=0	2630	1	S:S371F	Omicron (BA.2 and BA.3), Sotrovimab Resistance (13-fold)
hCoV-19/Australia/NSW-ICPMR-18184/2021	2021-12-16	AY.125	G	22899	T	G22899T	HET=0	3063	1	S:G446V	Bebtelovimab Resistance (8-fold)
hCoV-19/Australia/NSW-ICPMR-18210/2021	2021-12-16	BA.1	C	22674	T	C22674T	HET=0	2266	1	S:S371F	Omicron (BA.2 and BA.3), Sotrovimab Resistance (13-fold)
hCoV-19/Australia/NSW-ICPMR-18217/2021	2021-12-16	BA.1	C	22674	T	C22674T	HET=0	2565	1	S:S371F	Omicron (BA.2 and BA.3), Sotrovimab Resistance (13-fold)
hCoV-19/Australia/NSW-ICPMR-18218/2021	2021-12-16	BA.1	C	22674	T	C22674T	HET=0	1517	1	S:S371F	Omicron (BA.2 and BA.3), Sotrovimab Resistance (13-fold)
hCoV-19/Australia/NSW-ICPMR-18228/2021	2021-12-16	BA.1	C	22674	T	C22674T	HET=0	2662	1	S:S371F	Omicron (BA.2 and BA.3), Sotrovimab Resistance (13-fold)
hCoV-19/Australia/NSW-ICPMR-18230/2021	2021-12-16	BA.1	C	22674	T	C22674T	HET=0	2978	1	S:S371F	Omicron (BA.2 and BA.3), Sotrovimab Resistance (13-fold)
hCoV-19/Australia/NSW-ICPMR-18237/2021	2021-12-16	BA.1	C	22674	T	C22674T	HET=0	2379	1	S:S371F	Omicron (BA.2 and BA.3), Sotrovimab Resistance (13-fold)
hCoV-19/Australia/NSW-ICPMR-18240/2021	2021-12-16	BA.1	C	22674	T	C22674T	HET=0	2109	1	S:S371F	Omicron (BA.2 and BA.3), Sotrovimab Resistance (13-fold)
hCoV-19/Australia/NSW-ICPMR-18275/2021	2021-12-16	BA.1	C	22674	T	C22674T	HET=0	1772	1	S:S371F	Omicron (BA.2 and BA.3), Sotrovimab Resistance (13-fold)
hCoV-19/Australia/NSW-ICPMR-18281/2021	2021-12-16	BA.1	C	22674	T	C22674T	HET=0	1678	1	S:S371F	Omicron (BA.2 and BA.3), Sotrovimab Resistance (13-fold)
hCoV-19/Australia/NSW-ICPMR-18288/2021	2021-12-16	BA.1	C	22674	T	C22674T	HET=0	2279	1	S:S371F	Omicron (BA.2 and BA.3), Sotrovimab Resistance (13-fold)
hCoV-19/Australia/NSW-ICPMR-18295/2021	2021-12-16	BA.1	C	22674	T	C22674T	HET=0	1724	1	S:S371F	Omicron (BA.2 and BA.3), Sotrovimab Resistance (13-fold)
hCoV-19/Australia/NSW-ICPMR-18296/2021	2021-12-16	BA.1.1	C	22674	T	C22674T	HET=0	2193	1	S:S371F	Omicron (BA.2 and BA.3), Sotrovimab Resistance (13-fold)
hCoV-19/Australia/NSW-ICPMR-18310/2021	2021-12-16	BA.1	C	22674	T	C22674T	HET=0	2275	1	S:S371F	Omicron (BA.2 and BA.3), Sotrovimab Resistance (13-fold)
hCoV-19/Australia/NSW-ICPMR-18324/2021	2021-12-16	BA.1	C	22674	T	C22674T	HET=0	3616	1	S:S371F	Omicron (BA.2 and BA.3), Sotrovimab Resistance (13-fold)
hCoV-19/Australia/NSW-ICPMR-18336/2021	2021-12-16	BA.1	C	22674	T	C22674T	HET=0	1916	1	S:S371F	Omicron (BA.2 and BA.3), Sotrovimab Resistance (13-fold)
hCoV-19/Australia/NSW-ICPMR-18341/2021	2021-12-16	BA.1	C	22674	T	C22674T	HET=0	2529	1	S:S371F	Omicron (BA.2 and BA.3), Sotrovimab Resistance (13-fold)
hCoV-19/Australia/NSW-ICPMR-18518/2021	2021-12-16	BA.1	C	22674	T	C22674T	HET=0	2616	1	S:S371F	Omicron (BA.2 and BA.3), Sotrovimab Resistance (13-fold)
hCoV-19/Australia/NSW-ICPMR-18872/2021	2021-12-16	BA.1	C	22674	T	C22674T	HET=0	2358	1	S:S371F	Omicron (BA.2 and BA.3), Sotrovimab Resistance (13-fold)
hCoV-19/Australia/NSW-ICPMR-17928/2021	2021-12-17	BA.1	C	22674	T	C22674T	HET=0	1535	0.998	S:S371F	Omicron (BA.2 and BA.3), Sotrovimab Resistance (13-fold)
hCoV-19/Australia/NSW-ICPMR-18269/2021	2021-12-17	BA.1	C	22674	T	C22674T	HET=0	2109	0.9986	S:S371F	Omicron (BA.2 and BA.3), Sotrovimab Resistance (13-fold)
hCoV-19/Australia/NSW-ICPMR-18128/2021	2021-12-17	BA.1	C	22674	T	C22674T	HET=0	1674	0.9988	S:S371F	Omicron (BA.2 and BA.3), Sotrovimab Resistance (13-fold)
hCoV-19/Australia/NSW-ICPMR-18137/2021	2021-12-17	BA.1	C	22674	T	C22674T	HET=0	1992	0.999	S:S371F	Omicron (BA.2 and BA.3), Sotrovimab Resistance (13-fold)
hCoV-19/Australia/NSW-ICPMR-18253/2021	2021-12-17	BA.1	C	22674	T	C22674T	HET=0	2650	0.9992	S:S371F	Omicron (BA.2 and BA.3), Sotrovimab Resistance (13-fold)
hCoV-19/Australia/NSW-ICPMR-18127/2021	2021-12-17	BA.1	C	22674	T	C22674T	HET=0	1393	0.9993	S:S371F	Omicron (BA.2 and BA.3), Sotrovimab Resistance (13-fold)
hCoV-19/Australia/NSW-ICPMR-18252/2021	2021-12-17	BA.1	C	22674	T	C22674T	HET=0	1804	0.9994	S:S371F	Omicron (BA.2 and BA.3), Sotrovimab Resistance (13-fold)
hCoV-19/Australia/NSW-ICPMR-18293/2021	2021-12-17	BA.1	C	22674	T	C22674T	HET=0	1627	0.9994	S:S371F	Omicron (BA.2 and BA.3), Sotrovimab Resistance (13-fold)
hCoV-19/Australia/NSW-ICPMR-18539/2021	2021-12-17	BA.1	C	22674	T	C22674T	HET=0	3636	0.9994	S:S371F	Omicron (BA.2 and BA.3), Sotrovimab Resistance (13-fold)
hCoV-19/Australia/NSW-ICPMR-18129/2021	2021-12-17	BA.1	C	22674	T	C22674T	HET=0	2157	0.9995	S:S371F	Omicron (BA.2 and BA.3), Sotrovimab Resistance (13-fold)
hCoV-19/Australia/NSW-ICPMR-18209/2021	2021-12-17	BA.1	C	22674	T	C22674T	HET=0	2171	0.9995	S:S371F	Omicron (BA.2 and BA.3), Sotrovimab Resistance (13-fold)
hCoV-19/Australia/NSW-ICPMR-18254/2021	2021-12-17	BA.1	C	22674	T	C22674T	HET=0	2003	0.9995	S:S371F	Omicron (BA.2 and BA.3), Sotrovimab Resistance (13-fold)
hCoV-19/Australia/NSW-ICPMR-18256/2021	2021-12-17	BA.1	C	22674	T	C22674T	HET=0	2082	0.9995	S:S371F	Omicron (BA.2 and BA.3), Sotrovimab Resistance (13-fold)
hCoV-19/Australia/NSW-ICPMR-18305/2021	2021-12-17	BA.1	C	22674	T	C22674T	HET=0	3845	0.9995	S:S371F	Omicron (BA.2 and BA.3), Sotrovimab Resistance (13-fold)
hCoV-19/Australia/NSW-ICPMR-18136/2021	2021-12-17	BA.1	C	22674	T	C22674T	HET=0	2582	0.9996	S:S371F	Omicron (BA.2 and BA.3), Sotrovimab Resistance (13-fold)
hCoV-19/Australia/NSW-ICPMR-18251/2021	2021-12-17	BA.1	C	22674	T	C22674T	HET=0	2324	0.9996	S:S371F	Omicron (BA.2 and BA.3), Sotrovimab Resistance (13-fold)
hCoV-19/Australia/NSW-ICPMR-18540/2021	2021-12-17	BA.1	C	22674	T	C22674T	HET=0	2711	0.9996	S:S371F	Omicron (BA.2 and BA.3), Sotrovimab Resistance (13-fold)
hCoV-19/Australia/NSW-ICPMR-18542/2021	2021-12-17	BA.1	C	22674	T	C22674T	HET=0	2694	0.9996	S:S371F	Omicron (BA.2 and BA.3), Sotrovimab Resistance (13-fold)
hCoV-19/Australia/NSW-ICPMR-18139/2021	2021-12-17	AY.125	G	22899	T	G22899T	HET=0	3212	0.9997	S:G446V	Bebtelovimab Resistance (8-fold)
hCoV-19/Australia/NSW-ICPMR-18138/2021	2021-12-17	BA.1	C	22674	T	C22674T	HET=0	1977	1	S:S371F	Omicron (BA.2 and BA.3), Sotrovimab Resistance (13-fold)
hCoV-19/Australia/NSW-ICPMR-18140/2021	2021-12-17	BA.1	C	22674	T	C22674T	HET=0	1674	1	S:S371F	Omicron (BA.2 and BA.3), Sotrovimab Resistance (13-fold)
hCoV-19/Australia/NSW-ICPMR-18141/2021	2021-12-17	BA.1	C	22674	T	C22674T	HET=0	1930	1	S:S371F	Omicron (BA.2 and BA.3), Sotrovimab Resistance (13-fold)
hCoV-19/Australia/NSW-ICPMR-18154/2021	2021-12-17	BA.1	C	22674	T	C22674T	HET=0	2445	1	S:S371F	Omicron (BA.2 and BA.3), Sotrovimab Resistance (13-fold)
hCoV-19/Australia/NSW-ICPMR-18214/2021	2021-12-17	BA.1	C	22674	T	C22674T	HET=0	2013	1	S:S371F	Omicron (BA.2 and BA.3), Sotrovimab Resistance (13-fold)
hCoV-19/Australia/NSW-ICPMR-18255/2021	2021-12-17	BA.1	C	22674	T	C22674T	HET=0	2239	1	S:S371F	Omicron (BA.2 and BA.3), Sotrovimab Resistance (13-fold)
hCoV-19/Australia/NSW-ICPMR-18270/2021	2021-12-17	BA.1	C	22674	T	C22674T	HET=0	1911	1	S:S371F	Omicron (BA.2 and BA.3), Sotrovimab Resistance (13-fold)
hCoV-19/Australia/NSW-ICPMR-18273/2021	2021-12-17	BA.1	C	22674	T	C22674T	HET=0	1528	1	S:S371F	Omicron (BA.2 and BA.3), Sotrovimab Resistance (13-fold)
hCoV-19/Australia/NSW-ICPMR-18279/2021	2021-12-17	BA.1	C	22674	T	C22674T	HET=0	2379	1	S:S371F	Omicron (BA.2 and BA.3), Sotrovimab Resistance (13-fold)
hCoV-19/Australia/NSW-ICPMR-18285/2021	2021-12-17	BA.1	C	22674	T	C22674T	HET=0	1230	1	S:S371F	Omicron (BA.2 and BA.3), Sotrovimab Resistance (13-fold)
hCoV-19/Australia/NSW-ICPMR-18473/2021	2021-12-17	BA.1	C	22674	T	C22674T	HET=0	3524	1	S:S371F	Omicron (BA.2 and BA.3), Sotrovimab Resistance (13-fold)
hCoV-19/Australia/NSW-ICPMR-18417/2021	2021-12-18	BA.1	C	22674	T	C22674T	HET=0	3085	0.9977	S:S371F	Omicron (BA.2 and BA.3), Sotrovimab Resistance (13-fold)
hCoV-19/Australia/NSW-ICPMR-18410/2021	2021-12-18	BA.1	C	22674	T	C22674T	HET=0	2977	0.9983	S:S371F	Omicron (BA.2 and BA.3), Sotrovimab Resistance (13-fold)
hCoV-19/Australia/NSW-ICPMR-18418/2021	2021-12-18	BA.1	C	22674	T	C22674T	HET=0	2603	0.9985	S:S371F	Omicron (BA.2 and BA.3), Sotrovimab Resistance (13-fold)
hCoV-19/Australia/NSW-ICPMR-18441/2021	2021-12-18	BA.1	C	22674	T	C22674T	HET=0	3260	0.9985	S:S371F	Omicron (BA.2 and BA.3), Sotrovimab Resistance (13-fold)
hCoV-19/Australia/NSW-ICPMR-18354/2021	2021-12-18	BA.1	C	22674	T	C22674T	HET=0	2301	0.9987	S:S371F	Omicron (BA.2 and BA.3), Sotrovimab Resistance (13-fold)
hCoV-19/Australia/NSW-ICPMR-18395/2021	2021-12-18	BA.1	C	22674	T	C22674T	HET=0	3191	0.9987	S:S371F	Omicron (BA.2 and BA.3), Sotrovimab Resistance (13-fold)
hCoV-19/Australia/NSW-ICPMR-18420/2021	2021-12-18	BA.1	C	22674	T	C22674T	HET=0	2475	0.9988	S:S371F	Omicron (BA.2 and BA.3), Sotrovimab Resistance (13-fold)
hCoV-19/Australia/NSW-ICPMR-18397/2021	2021-12-18	BA.1	C	22674	T	C22674T	HET=0	2622	0.9989	S:S371F	Omicron (BA.2 and BA.3), Sotrovimab Resistance (13-fold)
hCoV-19/Australia/NSW-ICPMR-18414/2021	2021-12-18	BA.1	C	22674	T	C22674T	HET=0	1882	0.9989	S:S371F	Omicron (BA.2 and BA.3), Sotrovimab Resistance (13-fold)
hCoV-19/Australia/NSW-ICPMR-18437/2021	2021-12-18	BA.1	C	22674	T	C22674T	HET=0	3783	0.9989	S:S371F	Omicron (BA.2 and BA.3), Sotrovimab Resistance (13-fold)
hCoV-19/Australia/NSW-ICPMR-18180/2021	2021-12-18	BA.1	C	22674	T	C22674T	HET=0	2005	0.999	S:S371F	Omicron (BA.2 and BA.3), Sotrovimab Resistance (13-fold)
hCoV-19/Australia/NSW-ICPMR-18393/2021	2021-12-18	BA.1	C	22674	T	C22674T	HET=0	2277	0.9991	S:S371F	Omicron (BA.2 and BA.3), Sotrovimab Resistance (13-fold)
hCoV-19/Australia/NSW-ICPMR-18182/2021	2021-12-18	BA.1	C	22674	T	C22674T	HET=0	2761	0.9993	S:S371F	Omicron (BA.2 and BA.3), Sotrovimab Resistance (13-fold)
hCoV-19/Australia/NSW-ICPMR-18415/2021	2021-12-18	BA.1	C	22674	T	C22674T	HET=0	2882	0.9993	S:S371F	Omicron (BA.2 and BA.3), Sotrovimab Resistance (13-fold)
hCoV-19/Australia/NSW-ICPMR-18359/2021	2021-12-18	BA.1	C	22674	T	C22674T	HET=0	1543	0.9994	S:S371F	Omicron (BA.2 and BA.3), Sotrovimab Resistance (13-fold)
hCoV-19/Australia/NSW-ICPMR-18403/2021	2021-12-18	BA.1	C	22674	T	C22674T	HET=0	3212	0.9994	S:S371F	Omicron (BA.2 and BA.3), Sotrovimab Resistance (13-fold)
hCoV-19/Australia/NSW-ICPMR-18422/2021	2021-12-18	BA.1	C	22674	T	C22674T	HET=0	4788	0.9994	S:S371F	Omicron (BA.2 and BA.3), Sotrovimab Resistance (13-fold)
hCoV-19/Australia/NSW-ICPMR-18432/2021	2021-12-18	BA.1	C	22674	T	C22674T	HET=0	3476	0.9994	S:S371F	Omicron (BA.2 and BA.3), Sotrovimab Resistance (13-fold)
hCoV-19/Australia/NSW-ICPMR-18447/2021	2021-12-18	BA.1	C	22674	T	C22674T	HET=0	3416	0.9994	S:S371F	Omicron (BA.2 and BA.3), Sotrovimab Resistance (13-fold)
hCoV-19/Australia/NSW-ICPMR-18774/2021	2021-12-18	BA.1	C	22674	T	C22674T	HET=0	1755	0.9994	S:S371F	Omicron (BA.2 and BA.3), Sotrovimab Resistance (13-fold)
hCoV-19/Australia/NSW-ICPMR-18398/2021	2021-12-18	BA.1	C	22674	T	C22674T	HET=0	2158	0.9995	S:S371F	Omicron (BA.2 and BA.3), Sotrovimab Resistance (13-fold)
hCoV-19/Australia/NSW-ICPMR-18411/2021	2021-12-18	BA.1	C	22674	T	C22674T	HET=0	3901	0.9995	S:S371F	Omicron (BA.2 and BA.3), Sotrovimab Resistance (13-fold)
hCoV-19/Australia/NSW-ICPMR-18416/2021	2021-12-18	BA.1	C	22674	T	C22674T	HET=0	2129	0.9995	S:S371F	Omicron (BA.2 and BA.3), Sotrovimab Resistance (13-fold)
hCoV-19/Australia/NSW-ICPMR-18421/2021	2021-12-18	BA.1	C	22674	T	C22674T	HET=0	1986	0.9995	S:S371F	Omicron (BA.2 and BA.3), Sotrovimab Resistance (13-fold)
hCoV-19/Australia/NSW-ICPMR-18430/2021	2021-12-18	BA.1	C	22674	T	C22674T	HET=0	3841	0.9995	S:S371F	Omicron (BA.2 and BA.3), Sotrovimab Resistance (13-fold)
hCoV-19/Australia/NSW-ICPMR-18433/2021	2021-12-18	BA.1	C	22674	T	C22674T	HET=0	3665	0.9995	S:S371F	Omicron (BA.2 and BA.3), Sotrovimab Resistance (13-fold)
hCoV-19/Australia/NSW-ICPMR-18438/2021	2021-12-18	BA.1	C	22674	T	C22674T	HET=0	3638	0.9995	S:S371F	Omicron (BA.2 and BA.3), Sotrovimab Resistance (13-fold)
hCoV-19/Australia/NSW-ICPMR-18449/2021	2021-12-18	BA.1	C	22674	T	C22674T	HET=0	4098	0.9995	S:S371F	Omicron (BA.2 and BA.3), Sotrovimab Resistance (13-fold)
hCoV-19/Australia/NSW-ICPMR-18773/2021	2021-12-18	BA.1	C	22674	T	C22674T	HET=0	1857	0.9995	S:S371F	Omicron (BA.2 and BA.3), Sotrovimab Resistance (13-fold)
hCoV-19/Australia/NSW-ICPMR-18183/2021	2021-12-18	BA.1	C	22674	T	C22674T	HET=0	2307	0.9996	S:S371F	Omicron (BA.2 and BA.3), Sotrovimab Resistance (13-fold)
hCoV-19/Australia/NSW-ICPMR-18360/2021	2021-12-18	BA.1	C	22674	T	C22674T	HET=0	2369	0.9996	S:S371F	Omicron (BA.2 and BA.3), Sotrovimab Resistance (13-fold)
hCoV-19/Australia/NSW-ICPMR-18376/2021	2021-12-18	BA.1	C	22674	T	C22674T	HET=0	2751	0.9996	S:S371F	Omicron (BA.2 and BA.3), Sotrovimab Resistance (13-fold)
hCoV-19/Australia/NSW-ICPMR-18377/2021	2021-12-18	BA.1	C	22674	T	C22674T	HET=0	2271	0.9996	S:S371F	Omicron (BA.2 and BA.3), Sotrovimab Resistance (13-fold)
hCoV-19/Australia/NSW-ICPMR-18390/2021	2021-12-18	BA.1	C	22674	T	C22674T	HET=0	2614	0.9996	S:S371F	Omicron (BA.2 and BA.3), Sotrovimab Resistance (13-fold)
hCoV-19/Australia/NSW-ICPMR-18392/2021	2021-12-18	BA.1	C	22674	T	C22674T	HET=0	2666	0.9996	S:S371F	Omicron (BA.2 and BA.3), Sotrovimab Resistance (13-fold)
hCoV-19/Australia/NSW-ICPMR-18406/2021	2021-12-18	BA.1	C	22674	T	C22674T	HET=0	2437	0.9996	S:S371F	Omicron (BA.2 and BA.3), Sotrovimab Resistance (13-fold)
hCoV-19/Australia/NSW-ICPMR-18442/2021	2021-12-18	BA.1	C	22674	T	C22674T	HET=0	2733	0.9996	S:S371F	Omicron (BA.2 and BA.3), Sotrovimab Resistance (13-fold)
hCoV-19/Australia/NSW-ICPMR-18379/2021	2021-12-18	BA.1	C	22674	T	C22674T	HET=0	2972	0.9997	S:S371F	Omicron (BA.2 and BA.3), Sotrovimab Resistance (13-fold)
hCoV-19/Australia/NSW-ICPMR-18380/2021	2021-12-18	BA.1	C	22674	T	C22674T	HET=0	3081	0.9997	S:S371F	Omicron (BA.2 and BA.3), Sotrovimab Resistance (13-fold)
hCoV-19/Australia/NSW-ICPMR-18396/2021	2021-12-18	BA.1	C	22674	T	C22674T	HET=0	3005	0.9997	S:S371F	Omicron (BA.2 and BA.3), Sotrovimab Resistance (13-fold)
hCoV-19/Australia/NSW-ICPMR-18401/2021	2021-12-18	BA.1	C	22674	T	C22674T	HET=0	2950	0.9997	S:S371F	Omicron (BA.2 and BA.3), Sotrovimab Resistance (13-fold)
hCoV-19/Australia/NSW-ICPMR-18402/2021	2021-12-18	BA.1	C	22674	T	C22674T	HET=0	3761	0.9997	S:S371F	Omicron (BA.2 and BA.3), Sotrovimab Resistance (13-fold)
hCoV-19/Australia/NSW-ICPMR-18419/2021	2021-12-18	BA.1	C	22674	T	C22674T	HET=0	3185	0.9997	S:S371F	Omicron (BA.2 and BA.3), Sotrovimab Resistance (13-fold)
hCoV-19/Australia/NSW-ICPMR-18425/2021	2021-12-18	BA.1	C	22674	T	C22674T	HET=0	3807	0.9997	S:S371F	Omicron (BA.2 and BA.3), Sotrovimab Resistance (13-fold)
hCoV-19/Australia/NSW-ICPMR-18426/2021	2021-12-18	BA.1	C	22674	T	C22674T	HET=0	3600	0.9997	S:S371F	Omicron (BA.2 and BA.3), Sotrovimab Resistance (13-fold)
hCoV-19/Australia/NSW-ICPMR-18427/2021	2021-12-18	BA.1	C	22674	T	C22674T	HET=0	3546	0.9997	S:S371F	Omicron (BA.2 and BA.3), Sotrovimab Resistance (13-fold)
hCoV-19/Australia/NSW-ICPMR-18431/2021	2021-12-18	BA.1	C	22674	T	C22674T	HET=0	3554	0.9997	S:S371F	Omicron (BA.2 and BA.3), Sotrovimab Resistance (13-fold)
hCoV-19/Australia/NSW-ICPMR-18435/2021	2021-12-18	BA.1	C	22674	T	C22674T	HET=0	3396	0.9997	S:S371F	Omicron (BA.2 and BA.3), Sotrovimab Resistance (13-fold)
hCoV-19/Australia/NSW-ICPMR-18440/2021	2021-12-18	BA.1	C	22674	T	C22674T	HET=0	3379	0.9997	S:S371F	Omicron (BA.2 and BA.3), Sotrovimab Resistance (13-fold)
hCoV-19/Australia/NSW-ICPMR-18451/2021	2021-12-18	BA.1	C	22674	T	C22674T	HET=0	2874	0.9997	S:S371F	Omicron (BA.2 and BA.3), Sotrovimab Resistance (13-fold)
hCoV-19/Australia/NSW-ICPMR-18394/2021	2021-12-18	BA.1	C	22674	T	C22674T	HET=0	4087	0.9998	S:S371F	Omicron (BA.2 and BA.3), Sotrovimab Resistance (13-fold)
hCoV-19/Australia/NSW-ICPMR-18428/2021	2021-12-18	BA.1	C	22674	T	C22674T	HET=0	4194	0.9998	S:S371F	Omicron (BA.2 and BA.3), Sotrovimab Resistance (13-fold)
hCoV-19/Australia/NSW-ICPMR-18439/2021	2021-12-18	BA.1	C	22674	T	C22674T	HET=0	4748	0.9998	S:S371F	Omicron (BA.2 and BA.3), Sotrovimab Resistance (13-fold)
hCoV-19/Australia/NSW-ICPMR-18443/2021	2021-12-18	BA.1	C	22674	T	C22674T	HET=0	4475	0.9998	S:S371F	Omicron (BA.2 and BA.3), Sotrovimab Resistance (13-fold)
hCoV-19/Australia/NSW-ICPMR-18444/2021	2021-12-18	BA.1	C	22674	T	C22674T	HET=0	4594	0.9998	S:S371F	Omicron (BA.2 and BA.3), Sotrovimab Resistance (13-fold)
hCoV-19/Australia/NSW-ICPMR-18181/2021	2021-12-18	BA.1	C	22674	T	C22674T	HET=0	1715	1	S:S371F	Omicron (BA.2 and BA.3), Sotrovimab Resistance (13-fold)
hCoV-19/Australia/NSW-ICPMR-18378/2021	2021-12-18	BA.1	C	22674	T	C22674T	HET=0	1604	1	S:S371F	Omicron (BA.2 and BA.3), Sotrovimab Resistance (13-fold)
hCoV-19/Australia/NSW-ICPMR-18388/2021	2021-12-18	BA.1	C	22674	T	C22674T	HET=0	1921	1	S:S371F	Omicron (BA.2 and BA.3), Sotrovimab Resistance (13-fold)
hCoV-19/Australia/NSW-ICPMR-18389/2021	2021-12-18	BA.1	C	22674	T	C22674T	HET=0	2441	1	S:S371F	Omicron (BA.2 and BA.3), Sotrovimab Resistance (13-fold)
hCoV-19/Australia/NSW-ICPMR-18391/2021	2021-12-18	BA.1	C	22674	T	C22674T	HET=0	2908	1	S:S371F	Omicron (BA.2 and BA.3), Sotrovimab Resistance (13-fold)
hCoV-19/Australia/NSW-ICPMR-18404/2021	2021-12-18	BA.1	C	22674	T	C22674T	HET=0	2668	1	S:S371F	Omicron (BA.2 and BA.3), Sotrovimab Resistance (13-fold)
hCoV-19/Australia/NSW-ICPMR-18409/2021	2021-12-18	BA.1	C	22674	T	C22674T	HET=0	2496	1	S:S371F	Omicron (BA.2 and BA.3), Sotrovimab Resistance (13-fold)
hCoV-19/Australia/NSW-ICPMR-18412/2021	2021-12-18	BA.1	C	22674	T	C22674T	HET=0	2880	1	S:S371F	Omicron (BA.2 and BA.3), Sotrovimab Resistance (13-fold)
hCoV-19/Australia/NSW-ICPMR-18413/2021	2021-12-18	BA.1	C	22674	T	C22674T	HET=0	2919	1	S:S371F	Omicron (BA.2 and BA.3), Sotrovimab Resistance (13-fold)
hCoV-19/Australia/NSW-ICPMR-18424/2021	2021-12-18	BA.1	C	22674	T	C22674T	HET=0	3573	1	S:S371F	Omicron (BA.2 and BA.3), Sotrovimab Resistance (13-fold)
hCoV-19/Australia/NSW-ICPMR-18429/2021	2021-12-18	BA.1	C	22674	T	C22674T	HET=0	4793	1	S:S371F	Omicron (BA.2 and BA.3), Sotrovimab Resistance (13-fold)
hCoV-19/Australia/NSW-ICPMR-18434/2021	2021-12-18	BA.1	C	22674	T	C22674T	HET=0	2832	1	S:S371F	Omicron (BA.2 and BA.3), Sotrovimab Resistance (13-fold)
hCoV-19/Australia/NSW-ICPMR-18446/2021	2021-12-18	BA.1	C	22674	T	C22674T	HET=0	4233	1	S:S371F	Omicron (BA.2 and BA.3), Sotrovimab Resistance (13-fold)
hCoV-19/Australia/NSW-ICPMR-18450/2021	2021-12-18	BA.1	C	22674	T	C22674T	HET=0	4083	1	S:S371F	Omicron (BA.2 and BA.3), Sotrovimab Resistance (13-fold)
hCoV-19/Australia/NSW-ICPMR-18915/2021	2021-12-18	BA.1	C	22674	T	C22674T	HET=0	2238	1	S:S371F	Omicron (BA.2 and BA.3), Sotrovimab Resistance (13-fold)
hCoV-19/Australia/NSW-ICPMR-20847/2021	2021-12-18	BA.1	C	22674	T	C22674T	HET=0	592	1	S:S371F	Omicron (BA.2 and BA.3), Sotrovimab Resistance (13-fold)
hCoV-19/Australia/NSW-ICPMR-18481/2021	2021-12-19	BA.1	C	22674	T	C22674T	HET=0	5367	0.9523	S:S371F	Omicron (BA.2 and BA.3), Sotrovimab Resistance (13-fold)
hCoV-19/Australia/NSW-ICPMR-18503/2021	2021-12-19	BA.1	C	22674	T	C22674T	HET=0	5867	0.9881	S:S371F	Omicron (BA.2 and BA.3), Sotrovimab Resistance (13-fold)
hCoV-19/Australia/NSW-ICPMR-18499/2021	2021-12-19	BA.1	C	22674	T	C22674T	HET=0	4075	0.9963	S:S371F	Omicron (BA.2 and BA.3), Sotrovimab Resistance (13-fold)
hCoV-19/Australia/NSW-ICPMR-18493/2021	2021-12-19	BA.1	C	22674	T	C22674T	HET=0	4331	0.9968	S:S371F	Omicron (BA.2 and BA.3), Sotrovimab Resistance (13-fold)
hCoV-19/Australia/NSW-ICPMR-18382/2021	2021-12-19	BA.1	C	22674	T	C22674T	HET=0	450	0.9978	S:S371F	Omicron (BA.2 and BA.3), Sotrovimab Resistance (13-fold)
hCoV-19/Australia/NSW-ICPMR-18478/2021	2021-12-19	BA.1	C	22674	T	C22674T	HET=0	3855	0.9987	S:S371F	Omicron (BA.2 and BA.3), Sotrovimab Resistance (13-fold)
hCoV-19/Australia/NSW-ICPMR-18480/2021	2021-12-19	BA.1	C	22674	T	C22674T	HET=0	3871	0.9987	S:S371F	Omicron (BA.2 and BA.3), Sotrovimab Resistance (13-fold)
hCoV-19/Australia/NSW-ICPMR-18498/2021	2021-12-19	BA.1	C	22674	T	C22674T	HET=0	3379	0.9988	S:S371F	Omicron (BA.2 and BA.3), Sotrovimab Resistance (13-fold)
hCoV-19/Australia/NSW-ICPMR-18490/2021	2021-12-19	BA.1	C	22674	T	C22674T	HET=0	4598	0.9991	S:S371F	Omicron (BA.2 and BA.3), Sotrovimab Resistance (13-fold)
hCoV-19/Australia/NSW-ICPMR-18495/2021	2021-12-19	BA.1	C	22674	T	C22674T	HET=0	3521	0.9991	S:S371F	Omicron (BA.2 and BA.3), Sotrovimab Resistance (13-fold)
hCoV-19/Australia/NSW-ICPMR-18946/2021	2021-12-19	BA.1	C	22674	T	C22674T	HET=0	1095	0.9991	S:S371F	Omicron (BA.2 and BA.3), Sotrovimab Resistance (13-fold)
hCoV-19/Australia/NSW-ICPMR-18489/2021	2021-12-19	BA.1	C	22674	T	C22674T	HET=0	3632	0.9992	S:S371F	Omicron (BA.2 and BA.3), Sotrovimab Resistance (13-fold)
hCoV-19/Australia/NSW-ICPMR-18304/2021	2021-12-19	BA.1	C	22674	T	C22674T	HET=0	2770	0.9993	S:S371F	Omicron (BA.2 and BA.3), Sotrovimab Resistance (13-fold)
hCoV-19/Australia/NSW-ICPMR-18494/2021	2021-12-19	BA.1	C	22674	T	C22674T	HET=0	4549	0.9993	S:S371F	Omicron (BA.2 and BA.3), Sotrovimab Resistance (13-fold)
hCoV-19/Australia/NSW-ICPMR-18502/2021	2021-12-19	BA.1	C	22674	T	C22674T	HET=0	5224	0.9994	S:S371F	Omicron (BA.2 and BA.3), Sotrovimab Resistance (13-fold)
hCoV-19/Australia/NSW-ICPMR-18302/2021	2021-12-19	BA.1	C	22674	T	C22674T	HET=0	1964	0.9995	S:S371F	Omicron (BA.2 and BA.3), Sotrovimab Resistance (13-fold)
hCoV-19/Australia/NSW-ICPMR-18484/2021	2021-12-19	BA.1	C	22674	T	C22674T	HET=0	4075	0.9995	S:S371F	Omicron (BA.2 and BA.3), Sotrovimab Resistance (13-fold)
hCoV-19/Australia/NSW-ICPMR-18497/2021	2021-12-19	BA.1	C	22674	T	C22674T	HET=0	3918	0.9995	S:S371F	Omicron (BA.2 and BA.3), Sotrovimab Resistance (13-fold)
hCoV-19/Australia/NSW-ICPMR-18386/2021	2021-12-19	BA.1	C	22674	T	C22674T	HET=0	2689	0.9996	S:S371F	Omicron (BA.2 and BA.3), Sotrovimab Resistance (13-fold)
hCoV-19/Australia/NSW-ICPMR-18436/2021	2021-12-19	BA.1	C	22674	T	C22674T	HET=0	4847	0.9996	S:S371F	Omicron (BA.2 and BA.3), Sotrovimab Resistance (13-fold)
hCoV-19/Australia/NSW-ICPMR-18482/2021	2021-12-19	BA.1	C	22674	T	C22674T	HET=0	4939	0.9996	S:S371F	Omicron (BA.2 and BA.3), Sotrovimab Resistance (13-fold)
hCoV-19/Australia/NSW-ICPMR-18500/2021	2021-12-19	BA.1	C	22674	T	C22674T	HET=0	4742	0.9996	S:S371F	Omicron (BA.2 and BA.3), Sotrovimab Resistance (13-fold)
hCoV-19/Australia/NSW-ICPMR-18505/2021	2021-12-19	BA.1	C	22674	T	C22674T	HET=0	4686	0.9996	S:S371F	Omicron (BA.2 and BA.3), Sotrovimab Resistance (13-fold)
hCoV-19/Australia/NSW-ICPMR-18385/2021	2021-12-19	BA.1	C	22674	T	C22674T	HET=0	3234	0.9997	S:S371F	Omicron (BA.2 and BA.3), Sotrovimab Resistance (13-fold)
hCoV-19/Australia/NSW-ICPMR-18387/2021	2021-12-19	BA.1	C	22674	T	C22674T	HET=0	2927	0.9997	S:S371F	Omicron (BA.2 and BA.3), Sotrovimab Resistance (13-fold)
hCoV-19/Australia/NSW-ICPMR-18477/2021	2021-12-19	BA.1	C	22674	T	C22674T	HET=0	3259	0.9997	S:S371F	Omicron (BA.2 and BA.3), Sotrovimab Resistance (13-fold)
hCoV-19/Australia/NSW-ICPMR-18485/2021	2021-12-19	BA.1	C	22674	T	C22674T	HET=0	3919	0.9997	S:S371F	Omicron (BA.2 and BA.3), Sotrovimab Resistance (13-fold)
hCoV-19/Australia/NSW-ICPMR-18479/2021	2021-12-19	BA.1	C	22674	T	C22674T	HET=0	4523	0.9998	S:S371F	Omicron (BA.2 and BA.3), Sotrovimab Resistance (13-fold)
hCoV-19/Australia/NSW-ICPMR-18486/2021	2021-12-19	BA.1	C	22674	T	C22674T	HET=0	4598	0.9998	S:S371F	Omicron (BA.2 and BA.3), Sotrovimab Resistance (13-fold)
hCoV-19/Australia/NSW-ICPMR-18488/2021	2021-12-19	BA.1	C	22674	T	C22674T	HET=0	4870	0.9998	S:S371F	Omicron (BA.2 and BA.3), Sotrovimab Resistance (13-fold)
hCoV-19/Australia/NSW-ICPMR-18501/2021	2021-12-19	BA.1	C	22674	T	C22674T	HET=0	4948	0.9998	S:S371F	Omicron (BA.2 and BA.3), Sotrovimab Resistance (13-fold)
hCoV-19/Australia/NSW-ICPMR-18303/2021	2021-12-19	BA.1	C	22674	T	C22674T	HET=0	2438	1	S:S371F	Omicron (BA.2 and BA.3), Sotrovimab Resistance (13-fold)
hCoV-19/Australia/NSW-ICPMR-18381/2021	2021-12-19	BA.1	C	22674	T	C22674T	HET=0	590	1	S:S371F	Omicron (BA.2 and BA.3), Sotrovimab Resistance (13-fold)
hCoV-19/Australia/NSW-ICPMR-18474/2021	2021-12-19	BA.1	C	22674	T	C22674T	HET=0	3491	1	S:S371F	Omicron (BA.2 and BA.3), Sotrovimab Resistance (13-fold)
hCoV-19/Australia/NSW-ICPMR-18483/2021	2021-12-19	BA.1	C	22674	T	C22674T	HET=0	4089	1	S:S371F	Omicron (BA.2 and BA.3), Sotrovimab Resistance (13-fold)
hCoV-19/Australia/NSW-ICPMR-18487/2021	2021-12-19	BA.1.1	C	22674	T	C22674T	HET=0	5027	1	S:S371F	Omicron (BA.2 and BA.3), Sotrovimab Resistance (13-fold)
hCoV-19/Australia/NSW-ICPMR-18496/2021	2021-12-19	BA.1	C	22674	T	C22674T	HET=0	4919	1	S:S371F	Omicron (BA.2 and BA.3), Sotrovimab Resistance (13-fold)
hCoV-19/Australia/NSW-ICPMR-18506/2021	2021-12-19	BA.1	C	22674	T	C22674T	HET=0	3641	1	S:S371F	Omicron (BA.2 and BA.3), Sotrovimab Resistance (13-fold)
hCoV-19/Australia/NSW-ICPMR-18507/2021	2021-12-19	BA.1	C	22674	T	C22674T	HET=0	3364	1	S:S371F	Omicron (BA.2 and BA.3), Sotrovimab Resistance (13-fold)
hCoV-19/Australia/NSW-ICPMR-18509/2021	2021-12-19	BA.1	C	22674	T	C22674T	HET=0	3364	1	S:S371F	Omicron (BA.2 and BA.3), Sotrovimab Resistance (13-fold)
hCoV-19/Australia/NSW-ICPMR-18914/2021	2021-12-19	BA.1	C	22674	T	C22674T	HET=0	2229	1	S:S371F	Omicron (BA.2 and BA.3), Sotrovimab Resistance (13-fold)
hCoV-19/Australia/NSW-ICPMR-18934/2021	2021-12-19	BA.1	C	22674	T	C22674T	HET=0	1213	1	S:S371F	Omicron (BA.2 and BA.3), Sotrovimab Resistance (13-fold)
hCoV-19/Australia/NSW-ICPMR-18374/2021	2021-12-20	BA.1.1	C	22674	T	C22674T	HET=0	2598	0.9985	S:S371F	Omicron (BA.2 and BA.3), Sotrovimab Resistance (13-fold)
hCoV-19/Australia/NSW-ICPMR-18758/2021	2021-12-20	BA.1	C	22674	T	C22674T	HET=0	2714	0.9985	S:S371F	Omicron (BA.2 and BA.3), Sotrovimab Resistance (13-fold)
hCoV-19/Australia/NSW-ICPMR-18562/2021	2021-12-20	BA.1	C	22674	T	C22674T	HET=0	3494	0.9986	S:S371F	Omicron (BA.2 and BA.3), Sotrovimab Resistance (13-fold)
hCoV-19/Australia/NSW-ICPMR-18369/2021	2021-12-20	BA.1	C	22674	T	C22674T	HET=0	2117	0.9991	S:S371F	Omicron (BA.2 and BA.3), Sotrovimab Resistance (13-fold)
hCoV-19/Australia/NSW-ICPMR-18365/2021	2021-12-20	BA.1	C	22674	T	C22674T	HET=0	2960	0.9993	S:S371F	Omicron (BA.2 and BA.3), Sotrovimab Resistance (13-fold)
hCoV-19/Australia/NSW-ICPMR-18400/2021	2021-12-20	BA.1	C	22674	T	C22674T	HET=0	2722	0.9993	S:S371F	Omicron (BA.2 and BA.3), Sotrovimab Resistance (13-fold)
hCoV-19/Australia/NSW-ICPMR-18371/2021	2021-12-20	BA.1	C	22674	T	C22674T	HET=0	2035	0.9995	S:S371F	Omicron (BA.2 and BA.3), Sotrovimab Resistance (13-fold)
hCoV-19/Australia/NSW-ICPMR-18452/2021	2021-12-20	BA.1	C	22674	T	C22674T	HET=0	4384	0.9995	S:S371F	Omicron (BA.2 and BA.3), Sotrovimab Resistance (13-fold)
hCoV-19/Australia/NSW-ICPMR-18593/2021	2021-12-20	BA.1	C	22674	T	C22674T	HET=0	3858	0.9995	S:S371F	Omicron (BA.2 and BA.3), Sotrovimab Resistance (13-fold)
hCoV-19/Australia/NSW-ICPMR-18367/2021	2021-12-20	BA.1	C	22674	T	C22674T	HET=0	2339	0.9996	S:S371F	Omicron (BA.2 and BA.3), Sotrovimab Resistance (13-fold)
hCoV-19/Australia/NSW-ICPMR-18372/2021	2021-12-20	BA.1	C	22674	T	C22674T	HET=0	2562	0.9996	S:S371F	Omicron (BA.2 and BA.3), Sotrovimab Resistance (13-fold)
hCoV-19/Australia/NSW-ICPMR-18233/2021	2021-12-20	AY.125	G	22899	T	G22899T	HET=0	3308	0.9997	S:G446V	Bebtelovimab Resistance (8-fold)
hCoV-19/Australia/NSW-ICPMR-18457/2021	2021-12-20	BA.1	C	22674	T	C22674T	HET=0	3300	0.9997	S:S371F	Omicron (BA.2 and BA.3), Sotrovimab Resistance (13-fold)
hCoV-19/Australia/NSW-ICPMR-18470/2021	2021-12-20	BA.1	C	22674	T	C22674T	HET=0	3373	0.9997	S:S371F	Omicron (BA.2 and BA.3), Sotrovimab Resistance (13-fold)
hCoV-19/Australia/NSW-ICPMR-18362/2021	2021-12-20	BA.1	C	22674	T	C22674T	HET=0	1477	1	S:S371F	Omicron (BA.2 and BA.3), Sotrovimab Resistance (13-fold)
hCoV-19/Australia/NSW-ICPMR-18366/2021	2021-12-20	BA.1	C	22674	T	C22674T	HET=0	2000	1	S:S371F	Omicron (BA.2 and BA.3), Sotrovimab Resistance (13-fold)
hCoV-19/Australia/NSW-ICPMR-18370/2021	2021-12-20	BA.1	C	22674	T	C22674T	HET=0	2059	1	S:S371F	Omicron (BA.2 and BA.3), Sotrovimab Resistance (13-fold)
hCoV-19/Australia/NSW-ICPMR-18373/2021	2021-12-20	BA.1	C	22674	T	C22674T	HET=0	1827	1	S:S371F	Omicron (BA.2 and BA.3), Sotrovimab Resistance (13-fold)
hCoV-19/Australia/NSW-ICPMR-18453/2021	2021-12-20	BA.1	C	22674	T	C22674T	HET=0	2990	1	S:S371F	Omicron (BA.2 and BA.3), Sotrovimab Resistance (13-fold)
hCoV-19/Australia/NSW-ICPMR-18468/2021	2021-12-20	BA.1	C	22674	T	C22674T	HET=0	3536	1	S:S371F	Omicron (BA.2 and BA.3), Sotrovimab Resistance (13-fold)
hCoV-19/Australia/NSW-ICPMR-18549/2021	2021-12-20	BA.1	C	22674	T	C22674T	HET=0	2643	1	S:S371F	Omicron (BA.2 and BA.3), Sotrovimab Resistance (13-fold)
hCoV-19/Australia/NSW-ICPMR-18466/2021	2021-12-21	BA.1	C	22674	T	C22674T	HET=0	4617	0.8183	S:S371F	Omicron (BA.2 and BA.3), Sotrovimab Resistance (13-fold)
hCoV-19/Australia/NSW-ICPMR-18781/2021	2021-12-21	BA.1	C	22674	T	C22674T	HET=0	2026	0.9965	S:S371F	Omicron (BA.2 and BA.3), Sotrovimab Resistance (13-fold)
hCoV-19/Australia/NSW-ICPMR-18745/2021	2021-12-21	BA.1	C	22674	T	C22674T	HET=0	1834	0.9978	S:S371F	Omicron (BA.2 and BA.3), Sotrovimab Resistance (13-fold)
hCoV-19/Australia/NSW-ICPMR-18722/2021	2021-12-21	BA.1	C	22674	T	C22674T	HET=0	2608	0.9985	S:S371F	Omicron (BA.2 and BA.3), Sotrovimab Resistance (13-fold)
hCoV-19/Australia/NSW-ICPMR-18776/2021	2021-12-21	BA.1	C	22674	T	C22674T	HET=0	2922	0.9986	S:S371F	Omicron (BA.2 and BA.3), Sotrovimab Resistance (13-fold)
hCoV-19/Australia/NSW-ICPMR-18737/2021	2021-12-21	BA.1	C	22674	T	C22674T	HET=0	1811	0.9989	S:S371F	Omicron (BA.2 and BA.3), Sotrovimab Resistance (13-fold)
hCoV-19/Australia/NSW-ICPMR-18618/2021	2021-12-21	BA.1	C	22674	T	C22674T	HET=0	2958	0.999	S:S371F	Omicron (BA.2 and BA.3), Sotrovimab Resistance (13-fold)
hCoV-19/Australia/NSW-ICPMR-18783/2021	2021-12-21	BA.1	C	22674	T	C22674T	HET=0	1997	0.999	S:S371F	Omicron (BA.2 and BA.3), Sotrovimab Resistance (13-fold)
hCoV-19/Australia/NSW-ICPMR-18544/2021	2021-12-21	BA.1	C	22674	T	C22674T	HET=0	3484	0.9991	S:S371F	Omicron (BA.2 and BA.3), Sotrovimab Resistance (13-fold)
hCoV-19/Australia/NSW-ICPMR-18568/2021	2021-12-21	BA.1	C	22674	T	C22674T	HET=0	2298	0.9991	S:S371F	Omicron (BA.2 and BA.3), Sotrovimab Resistance (13-fold)
hCoV-19/Australia/NSW-ICPMR-18733/2021	2021-12-21	BA.1	C	22674	T	C22674T	HET=0	2169	0.9991	S:S371F	Omicron (BA.2 and BA.3), Sotrovimab Resistance (13-fold)
hCoV-19/Australia/NSW-ICPMR-18454/2021	2021-12-21	BA.1	C	22674	T	C22674T	HET=0	3788	0.9992	S:S371F	Omicron (BA.2 and BA.3), Sotrovimab Resistance (13-fold)
hCoV-19/Australia/NSW-ICPMR-18545/2021	2021-12-21	BA.1	C	22674	T	C22674T	HET=0	2369	0.9992	S:S371F	Omicron (BA.2 and BA.3), Sotrovimab Resistance (13-fold)
hCoV-19/Australia/NSW-ICPMR-18721/2021	2021-12-21	BA.1	C	22674	T	C22674T	HET=0	1326	0.9992	S:S371F	Omicron (BA.2 and BA.3), Sotrovimab Resistance (13-fold)
hCoV-19/Australia/NSW-ICPMR-18543/2021	2021-12-21	BA.1	C	22674	T	C22674T	HET=0	2797	0.9993	S:S371F	Omicron (BA.2 and BA.3), Sotrovimab Resistance (13-fold)
hCoV-19/Australia/NSW-ICPMR-18728/2021	2021-12-21	BA.1	C	22674	T	C22674T	HET=0	2886	0.9993	S:S371F	Omicron (BA.2 and BA.3), Sotrovimab Resistance (13-fold)
hCoV-19/Australia/NSW-ICPMR-18459/2021	2021-12-21	BA.1	C	22674	T	C22674T	HET=0	4792	0.9994	S:S371F	Omicron (BA.2 and BA.3), Sotrovimab Resistance (13-fold)
hCoV-19/Australia/NSW-ICPMR-18464/2021	2021-12-21	BA.1	C	22674	T	C22674T	HET=0	4155	0.9995	S:S371F	Omicron (BA.2 and BA.3), Sotrovimab Resistance (13-fold)
hCoV-19/Australia/NSW-ICPMR-18750/2021	2021-12-21	BA.1	C	22674	T	C22674T	HET=0	2091	0.9995	S:S371F	Omicron (BA.2 and BA.3), Sotrovimab Resistance (13-fold)
hCoV-19/Australia/NSW-ICPMR-18780/2021	2021-12-21	BA.1	C	22674	T	C22674T	HET=0	2088	0.9995	S:S371F	Omicron (BA.2 and BA.3), Sotrovimab Resistance (13-fold)
hCoV-19/Australia/NSW-ICPMR-18565/2021	2021-12-21	BA.1	C	22674	T	C22674T	HET=0	2828	0.9996	S:S371F	Omicron (BA.2 and BA.3), Sotrovimab Resistance (13-fold)
hCoV-19/Australia/NSW-ICPMR-18569/2021	2021-12-21	BA.1	C	22674	T	C22674T	HET=0	2615	0.9996	S:S371F	Omicron (BA.2 and BA.3), Sotrovimab Resistance (13-fold)
hCoV-19/Australia/NSW-ICPMR-18720/2021	2021-12-21	BA.1	C	22674	T	C22674T	HET=0	2328	0.9996	S:S371F	Omicron (BA.2 and BA.3), Sotrovimab Resistance (13-fold)
hCoV-19/Australia/NSW-ICPMR-18729/2021	2021-12-21	BA.1	C	22674	T	C22674T	HET=0	2559	0.9996	S:S371F	Omicron (BA.2 and BA.3), Sotrovimab Resistance (13-fold)
hCoV-19/Australia/NSW-ICPMR-18739/2021	2021-12-21	BA.1	C	22674	T	C22674T	HET=0	2668	0.9996	S:S371F	Omicron (BA.2 and BA.3), Sotrovimab Resistance (13-fold)
hCoV-19/Australia/NSW-ICPMR-18455/2021	2021-12-21	BA.1	C	22674	T	C22674T	HET=0	3275	0.9997	S:S371F	Omicron (BA.2 and BA.3), Sotrovimab Resistance (13-fold)
hCoV-19/Australia/NSW-ICPMR-18460/2021	2021-12-21	BA.1	C	22674	T	C22674T	HET=0	2955	0.9997	S:S371F	Omicron (BA.2 and BA.3), Sotrovimab Resistance (13-fold)
hCoV-19/Australia/NSW-ICPMR-18469/2021	2021-12-21	BA.1	C	22674	T	C22674T	HET=0	3031	0.9997	S:S371F	Omicron (BA.2 and BA.3), Sotrovimab Resistance (13-fold)
hCoV-19/Australia/NSW-ICPMR-18551/2021	2021-12-21	BA.1	C	22674	T	C22674T	HET=0	3138	0.9997	S:S371F	Omicron (BA.2 and BA.3), Sotrovimab Resistance (13-fold)
hCoV-19/Australia/NSW-ICPMR-18566/2021	2021-12-21	BA.1	C	22674	T	C22674T	HET=0	2985	0.9997	S:S371F	Omicron (BA.2 and BA.3), Sotrovimab Resistance (13-fold)
hCoV-19/Australia/NSW-ICPMR-18567/2021	2021-12-21	BA.1	C	22674	T	C22674T	HET=0	3458	0.9997	S:S371F	Omicron (BA.2 and BA.3), Sotrovimab Resistance (13-fold)
hCoV-19/Australia/NSW-ICPMR-18613/2021	2021-12-21	BA.1	C	22674	T	C22674T	HET=0	3154	0.9997	S:S371F	Omicron (BA.2 and BA.3), Sotrovimab Resistance (13-fold)
hCoV-19/Australia/NSW-ICPMR-18785/2021	2021-12-21	BA.1	C	22674	T	C22674T	HET=0	2991	0.9997	S:S371F	Omicron (BA.2 and BA.3), Sotrovimab Resistance (13-fold)
hCoV-19/Australia/NSW-ICPMR-20845/2021	2021-12-21	BA.1	C	22674	T	C22674T	HET=0	2862	0.9997	S:S371F	Omicron (BA.2 and BA.3), Sotrovimab Resistance (13-fold)
hCoV-19/Australia/NSW-ICPMR-18458/2021	2021-12-21	BA.1	C	22674	T	C22674T	HET=0	4291	0.9998	S:S371F	Omicron (BA.2 and BA.3), Sotrovimab Resistance (13-fold)
hCoV-19/Australia/NSW-ICPMR-18456/2021	2021-12-21	BA.1	C	22674	T	C22674T	HET=0	2720	1	S:S371F	Omicron (BA.2 and BA.3), Sotrovimab Resistance (13-fold)
hCoV-19/Australia/NSW-ICPMR-18462/2021	2021-12-21	BA.1	C	22674	T	C22674T	HET=0	3269	1	S:S371F	Omicron (BA.2 and BA.3), Sotrovimab Resistance (13-fold)
hCoV-19/Australia/NSW-ICPMR-18463/2021	2021-12-21	BA.1	C	22674	T	C22674T	HET=0	3084	1	S:S371F	Omicron (BA.2 and BA.3), Sotrovimab Resistance (13-fold)
hCoV-19/Australia/NSW-ICPMR-18465/2021	2021-12-21	BA.1	C	22674	T	C22674T	HET=0	2187	1	S:S371F	Omicron (BA.2 and BA.3), Sotrovimab Resistance (13-fold)
hCoV-19/Australia/NSW-ICPMR-18552/2021	2021-12-21	BA.1	C	22674	T	C22674T	HET=0	3502	1	S:S371F	Omicron (BA.2 and BA.3), Sotrovimab Resistance (13-fold)
hCoV-19/Australia/NSW-ICPMR-18563/2021	2021-12-21	BA.1	C	22674	T	C22674T	HET=0	2131	1	S:S371F	Omicron (BA.2 and BA.3), Sotrovimab Resistance (13-fold)
hCoV-19/Australia/NSW-ICPMR-18570/2021	2021-12-21	BA.1	C	22674	T	C22674T	HET=0	1648	1	S:S371F	Omicron (BA.2 and BA.3), Sotrovimab Resistance (13-fold)
hCoV-19/Australia/NSW-ICPMR-18624/2021	2021-12-21	BA.1	C	22674	T	C22674T	HET=0	2677	1	S:S371F	Omicron (BA.2 and BA.3), Sotrovimab Resistance (13-fold)
hCoV-19/Australia/NSW-ICPMR-18719/2021	2021-12-21	BA.1	C	22674	T	C22674T	HET=0	1818	1	S:S371F	Omicron (BA.2 and BA.3), Sotrovimab Resistance (13-fold)
hCoV-19/Australia/NSW-ICPMR-18724/2021	2021-12-21	BA.1	C	22674	T	C22674T	HET=0	2745	1	S:S371F	Omicron (BA.2 and BA.3), Sotrovimab Resistance (13-fold)
hCoV-19/Australia/NSW-ICPMR-18726/2021	2021-12-21	BA.1	C	22674	T	C22674T	HET=0	1765	1	S:S371F	Omicron (BA.2 and BA.3), Sotrovimab Resistance (13-fold)
hCoV-19/Australia/NSW-ICPMR-18735/2021	2021-12-21	BA.1	C	22674	T	C22674T	HET=0	1930	1	S:S371F	Omicron (BA.2 and BA.3), Sotrovimab Resistance (13-fold)
hCoV-19/Australia/NSW-ICPMR-18736/2021	2021-12-21	BA.1	C	22674	T	C22674T	HET=0	1966	1	S:S371F	Omicron (BA.2 and BA.3), Sotrovimab Resistance (13-fold)
hCoV-19/Australia/NSW-ICPMR-18741/2021	2021-12-21	BA.1	C	22674	T	C22674T	HET=0	3157	1	S:S371F	Omicron (BA.2 and BA.3), Sotrovimab Resistance (13-fold)
hCoV-19/Australia/NSW-ICPMR-18751/2021	2021-12-21	BA.1	C	22674	T	C22674T	HET=0	2444	1	S:S371F	Omicron (BA.2 and BA.3), Sotrovimab Resistance (13-fold)
hCoV-19/Australia/NSW-ICPMR-18778/2021	2021-12-21	BA.1	C	22674	T	C22674T	HET=0	2156	1	S:S371F	Omicron (BA.2 and BA.3), Sotrovimab Resistance (13-fold)
hCoV-19/Australia/NSW-ICPMR-18579/2021	2021-12-22	BA.1.1	C	22674	T	C22674T	HET=0	2842	0.9986	S:S371F	Omicron (BA.2 and BA.3), Sotrovimab Resistance (13-fold)
hCoV-19/Australia/NSW-ICPMR-18573/2021	2021-12-22	BA.1	C	22674	T	C22674T	HET=0	3089	0.9987	S:S371F	Omicron (BA.2 and BA.3), Sotrovimab Resistance (13-fold)
hCoV-19/Australia/NSW-ICPMR-18577/2021	2021-12-22	BA.1	C	22674	T	C22674T	HET=0	2711	0.9989	S:S371F	Omicron (BA.2 and BA.3), Sotrovimab Resistance (13-fold)
hCoV-19/Australia/NSW-ICPMR-18575/2021	2021-12-22	BA.1	C	22674	T	C22674T	HET=0	2188	0.9991	S:S371F	Omicron (BA.2 and BA.3), Sotrovimab Resistance (13-fold)
hCoV-19/Australia/NSW-ICPMR-18743/2021	2021-12-22	BA.1	C	22674	T	C22674T	HET=0	2129	0.9991	S:S371F	Omicron (BA.2 and BA.3), Sotrovimab Resistance (13-fold)
hCoV-19/Australia/NSW-ICPMR-18744/2021	2021-12-22	BA.1	C	22674	T	C22674T	HET=0	2298	0.9991	S:S371F	Omicron (BA.2 and BA.3), Sotrovimab Resistance (13-fold)
hCoV-19/Australia/NSW-ICPMR-18572/2021	2021-12-22	BA.1	C	22674	T	C22674T	HET=0	2782	0.9993	S:S371F	Omicron (BA.2 and BA.3), Sotrovimab Resistance (13-fold)
hCoV-19/Australia/NSW-ICPMR-18574/2021	2021-12-22	BA.1	C	22674	T	C22674T	HET=0	2736	0.9993	S:S371F	Omicron (BA.2 and BA.3), Sotrovimab Resistance (13-fold)
hCoV-19/Australia/NSW-ICPMR-18665/2021	2021-12-22	BA.1	C	22674	T	C22674T	HET=0	2813	0.9993	S:S371F	Omicron (BA.2 and BA.3), Sotrovimab Resistance (13-fold)
hCoV-19/Australia/NSW-ICPMR-18749/2021	2021-12-22	BA.1	C	22674	T	C22674T	HET=0	2900	0.9993	S:S371F	Omicron (BA.2 and BA.3), Sotrovimab Resistance (13-fold)
hCoV-19/Australia/NSW-ICPMR-18589/2021	2021-12-22	BA.1	C	22674	T	C22674T	HET=0	3232	0.9994	S:S371F	Omicron (BA.2 and BA.3), Sotrovimab Resistance (13-fold)
hCoV-19/Australia/NSW-ICPMR-18590/2021	2021-12-22	BA.1	C	22674	T	C22674T	HET=0	3465	0.9994	S:S371F	Omicron (BA.2 and BA.3), Sotrovimab Resistance (13-fold)
hCoV-19/Australia/NSW-ICPMR-18554/2021	2021-12-22	BA.1	C	22674	T	C22674T	HET=0	4385	0.9995	S:S371F	Omicron (BA.2 and BA.3), Sotrovimab Resistance (13-fold)
hCoV-19/Australia/NSW-ICPMR-18615/2021	2021-12-22	BA.1	C	22674	T	C22674T	HET=0	2416	0.9996	S:S371F	Omicron (BA.2 and BA.3), Sotrovimab Resistance (13-fold)
hCoV-19/Australia/NSW-ICPMR-18627/2021	2021-12-22	BA.1	C	22674	T	C22674T	HET=0	2761	0.9996	S:S371F	Omicron (BA.2 and BA.3), Sotrovimab Resistance (13-fold)
hCoV-19/Australia/NSW-ICPMR-18630/2021	2021-12-22	BA.1	C	22674	T	C22674T	HET=0	2607	0.9996	S:S371F	Omicron (BA.2 and BA.3), Sotrovimab Resistance (13-fold)
hCoV-19/Australia/NSW-ICPMR-18635/2021	2021-12-22	BA.1	C	22674	T	C22674T	HET=0	2379	0.9996	S:S371F	Omicron (BA.2 and BA.3), Sotrovimab Resistance (13-fold)
hCoV-19/Australia/NSW-ICPMR-18732/2021	2021-12-22	BA.1	C	22674	T	C22674T	HET=0	2285	0.9996	S:S371F	Omicron (BA.2 and BA.3), Sotrovimab Resistance (13-fold)
hCoV-19/Australia/NSW-ICPMR-18740/2021	2021-12-22	BA.1	C	22674	T	C22674T	HET=0	2557	0.9996	S:S371F	Omicron (BA.2 and BA.3), Sotrovimab Resistance (13-fold)
hCoV-19/Australia/NSW-ICPMR-18746/2021	2021-12-22	BA.1	C	22674	T	C22674T	HET=0	2507	0.9996	S:S371F	Omicron (BA.2 and BA.3), Sotrovimab Resistance (13-fold)
hCoV-19/Australia/NSW-ICPMR-18747/2021	2021-12-22	BA.1	C	22674	T	C22674T	HET=0	2671	0.9996	S:S371F	Omicron (BA.2 and BA.3), Sotrovimab Resistance (13-fold)
hCoV-19/Australia/NSW-ICPMR-18547/2021	2021-12-22	BA.1	C	22674	T	C22674T	HET=0	3370	0.9997	S:S371F	Omicron (BA.2 and BA.3), Sotrovimab Resistance (13-fold)
hCoV-19/Australia/NSW-ICPMR-18548/2021	2021-12-22	BA.1	C	22674	T	C22674T	HET=0	3046	0.9997	S:S371F	Omicron (BA.2 and BA.3), Sotrovimab Resistance (13-fold)
hCoV-19/Australia/NSW-ICPMR-18553/2021	2021-12-22	BA.1	C	22674	T	C22674T	HET=0	3729	0.9997	S:S371F	Omicron (BA.2 and BA.3), Sotrovimab Resistance (13-fold)
hCoV-19/Australia/NSW-ICPMR-18591/2021	2021-12-22	BA.1	C	22674	T	C22674T	HET=0	3094	0.9997	S:S371F	Omicron (BA.2 and BA.3), Sotrovimab Resistance (13-fold)
hCoV-19/Australia/NSW-ICPMR-18634/2021	2021-12-22	BA.1	C	22674	T	C22674T	HET=0	3405	0.9997	S:S371F	Omicron (BA.2 and BA.3), Sotrovimab Resistance (13-fold)
hCoV-19/Australia/NSW-ICPMR-18959/2021	2021-12-22	BA.1	C	22674	T	C22674T	HET=0	2924	0.9997	S:S371F	Omicron (BA.2 and BA.3), Sotrovimab Resistance (13-fold)
hCoV-19/Australia/NSW-ICPMR-18546/2021	2021-12-22	BA.1	C	22674	T	C22674T	HET=0	2562	1	S:S371F	Omicron (BA.2 and BA.3), Sotrovimab Resistance (13-fold)
hCoV-19/Australia/NSW-ICPMR-18555/2021	2021-12-22	BA.1	C	22674	T	C22674T	HET=0	2841	1	S:S371F	Omicron (BA.2 and BA.3), Sotrovimab Resistance (13-fold)
hCoV-19/Australia/NSW-ICPMR-18571/2021	2021-12-22	BA.1	C	22674	T	C22674T	HET=0	2569	1	S:S371F	Omicron (BA.2 and BA.3), Sotrovimab Resistance (13-fold)
hCoV-19/Australia/NSW-ICPMR-18576/2021	2021-12-22	BA.1	C	22674	T	C22674T	HET=0	2984	1	S:S371F	Omicron (BA.2 and BA.3), Sotrovimab Resistance (13-fold)
hCoV-19/Australia/NSW-ICPMR-18578/2021	2021-12-22	BA.1	C	22674	T	C22674T	HET=0	3083	1	S:S371F	Omicron (BA.2 and BA.3), Sotrovimab Resistance (13-fold)
hCoV-19/Australia/NSW-ICPMR-18612/2021	2021-12-22	BA.1	C	22674	T	C22674T	HET=0	2914	1	S:S371F	Omicron (BA.2 and BA.3), Sotrovimab Resistance (13-fold)
hCoV-19/Australia/NSW-ICPMR-18614/2021	2021-12-22	BA.1	C	22674	T	C22674T	HET=0	3487	1	S:S371F	Omicron (BA.2 and BA.3), Sotrovimab Resistance (13-fold)
hCoV-19/Australia/NSW-ICPMR-18622/2021	2021-12-22	BA.1	C	22674	T	C22674T	HET=0	2527	1	S:S371F	Omicron (BA.2 and BA.3), Sotrovimab Resistance (13-fold)
hCoV-19/Australia/NSW-ICPMR-18632/2021	2021-12-22	BA.1	C	22674	T	C22674T	HET=0	2879	1	S:S371F	Omicron (BA.2 and BA.3), Sotrovimab Resistance (13-fold)
hCoV-19/Australia/NSW-ICPMR-18633/2021	2021-12-22	BA.1	C	22674	T	C22674T	HET=0	2388	1	S:S371F	Omicron (BA.2 and BA.3), Sotrovimab Resistance (13-fold)
hCoV-19/Australia/NSW-ICPMR-18718/2021	2021-12-22	BA.1	C	22674	T	C22674T	HET=0	2414	1	S:S371F	Omicron (BA.2 and BA.3), Sotrovimab Resistance (13-fold)
hCoV-19/Australia/NSW-ICPMR-18723/2021	2021-12-22	BA.1	C	22674	T	C22674T	HET=0	2341	1	S:S371F	Omicron (BA.2 and BA.3), Sotrovimab Resistance (13-fold)
hCoV-19/Australia/NSW-ICPMR-18727/2021	2021-12-22	BA.1	C	22674	T	C22674T	HET=0	2718	1	S:S371F	Omicron (BA.2 and BA.3), Sotrovimab Resistance (13-fold)
hCoV-19/Australia/NSW-ICPMR-18731/2021	2021-12-22	BA.1	C	22674	T	C22674T	HET=0	1763	1	S:S371F	Omicron (BA.2 and BA.3), Sotrovimab Resistance (13-fold)
hCoV-19/Australia/NSW-ICPMR-18742/2021	2021-12-22	BA.1	C	22674	T	C22674T	HET=0	2633	1	S:S371F	Omicron (BA.2 and BA.3), Sotrovimab Resistance (13-fold)
hCoV-19/Australia/NSW-ICPMR-18807/2021	2021-12-22	BA.1	C	22674	T	C22674T	HET=0	918	1	S:S371F	Omicron (BA.2 and BA.3), Sotrovimab Resistance (13-fold)
hCoV-19/Australia/NSW-ICPMR-20182/2021	2021-12-22	BA.1	C	22674	T	C22674T	HET=0	2704	1	S:S371F	Omicron (BA.2 and BA.3), Sotrovimab Resistance (13-fold)
hCoV-19/Australia/NSW-ICPMR-21361/2021	2021-12-22	BA.1	C	22674	T	C22674T	HET=0	3120	1	S:S371F	Omicron (BA.2 and BA.3), Sotrovimab Resistance (13-fold)
hCoV-19/Australia/NSW-ICPMR-18606/2021	2021-12-23	AY.39.1	G	22899	T	G22899T	HET=1	5608	0.1172	S:G446V	Bebtelovimab Resistance (8-fold)
hCoV-19/Australia/NSW-ICPMR-18771/2021	2021-12-23	BA.1	C	22674	T	C22674T	HET=0	2368	0.9987	S:S371F	Omicron (BA.2 and BA.3), Sotrovimab Resistance (13-fold)
hCoV-19/Australia/NSW-ICPMR-18772/2021	2021-12-23	BA.1	C	22674	T	C22674T	HET=0	1784	0.9989	S:S371F	Omicron (BA.2 and BA.3), Sotrovimab Resistance (13-fold)
hCoV-19/Australia/NSW-ICPMR-18810/2021	2021-12-23	BA.1	C	22674	T	C22674T	HET=0	2766	0.9989	S:S371F	Omicron (BA.2 and BA.3), Sotrovimab Resistance (13-fold)
hCoV-19/Australia/NSW-ICPMR-18646/2021	2021-12-23	BA.1	C	22674	T	C22674T	HET=0	1997	0.999	S:S371F	Omicron (BA.2 and BA.3), Sotrovimab Resistance (13-fold)
hCoV-19/Australia/NSW-ICPMR-18580/2021	2021-12-23	BA.1	C	22674	T	C22674T	HET=0	3575	0.9992	S:S371F	Omicron (BA.2 and BA.3), Sotrovimab Resistance (13-fold)
hCoV-19/Australia/NSW-ICPMR-18734/2021	2021-12-23	BA.1	C	22674	T	C22674T	HET=0	2379	0.9992	S:S371F	Omicron (BA.2 and BA.3), Sotrovimab Resistance (13-fold)
hCoV-19/Australia/NSW-ICPMR-18258/2021	2021-12-23	BA.1	C	22674	T	C22674T	HET=0	1475	0.9993	S:S371F	Omicron (BA.2 and BA.3), Sotrovimab Resistance (13-fold)
hCoV-19/Australia/NSW-ICPMR-18623/2021	2021-12-23	BA.1	C	22674	T	C22674T	HET=0	2736	0.9993	S:S371F	Omicron (BA.2 and BA.3), Sotrovimab Resistance (13-fold)
hCoV-19/Australia/NSW-ICPMR-18636/2021	2021-12-23	BA.1	C	22674	T	C22674T	HET=0	2162	0.9995	S:S371F	Omicron (BA.2 and BA.3), Sotrovimab Resistance (13-fold)
hCoV-19/Australia/NSW-ICPMR-18730/2021	2021-12-23	BA.1	C	22674	T	C22674T	HET=0	1909	0.9995	S:S371F	Omicron (BA.2 and BA.3), Sotrovimab Resistance (13-fold)
hCoV-19/Australia/NSW-ICPMR-18752/2021	2021-12-23	BA.1	C	22674	T	C22674T	HET=0	2058	0.9995	S:S371F	Omicron (BA.2 and BA.3), Sotrovimab Resistance (13-fold)
hCoV-19/Australia/NSW-ICPMR-18625/2021	2021-12-23	BA.1	C	22674	T	C22674T	HET=0	2474	0.9996	S:S371F	Omicron (BA.2 and BA.3), Sotrovimab Resistance (13-fold)
hCoV-19/Australia/NSW-ICPMR-18626/2021	2021-12-23	BA.1	C	22674	T	C22674T	HET=0	2647	0.9996	S:S371F	Omicron (BA.2 and BA.3), Sotrovimab Resistance (13-fold)
hCoV-19/Australia/NSW-ICPMR-18628/2021	2021-12-23	BA.1	C	22674	T	C22674T	HET=0	2331	0.9996	S:S371F	Omicron (BA.2 and BA.3), Sotrovimab Resistance (13-fold)
hCoV-19/Australia/NSW-ICPMR-18631/2021	2021-12-23	BA.1	C	22674	T	C22674T	HET=0	2534	0.9996	S:S371F	Omicron (BA.2 and BA.3), Sotrovimab Resistance (13-fold)
hCoV-19/Australia/NSW-ICPMR-18645/2021	2021-12-23	BA.1	C	22674	T	C22674T	HET=0	2308	0.9996	S:S371F	Omicron (BA.2 and BA.3), Sotrovimab Resistance (13-fold)
hCoV-19/Australia/NSW-ICPMR-18664/2021	2021-12-23	BA.1	C	22674	T	C22674T	HET=0	2525	0.9996	S:S371F	Omicron (BA.2 and BA.3), Sotrovimab Resistance (13-fold)
hCoV-19/Australia/NSW-ICPMR-18617/2021	2021-12-23	BA.1	C	22674	T	C22674T	HET=0	2922	0.9997	S:S371F	Omicron (BA.2 and BA.3), Sotrovimab Resistance (13-fold)
hCoV-19/Australia/NSW-ICPMR-18616/2021	2021-12-23	BA.1	C	22674	T	C22674T	HET=0	2940	1	S:S371F	Omicron (BA.2 and BA.3), Sotrovimab Resistance (13-fold)
hCoV-19/Australia/NSW-ICPMR-18620/2021	2021-12-23	BA.1	C	22674	T	C22674T	HET=0	2289	1	S:S371F	Omicron (BA.2 and BA.3), Sotrovimab Resistance (13-fold)
hCoV-19/Australia/NSW-ICPMR-18621/2021	2021-12-23	BA.1	C	22674	T	C22674T	HET=0	2422	1	S:S371F	Omicron (BA.2 and BA.3), Sotrovimab Resistance (13-fold)
hCoV-19/Australia/NSW-ICPMR-18658/2021	2021-12-23	BA.1	C	22674	T	C22674T	HET=0	2216	1	S:S371F	Omicron (BA.2 and BA.3), Sotrovimab Resistance (13-fold)
hCoV-19/Australia/NSW-ICPMR-18663/2021	2021-12-23	BA.1	C	22674	T	C22674T	HET=0	2630	1	S:S371F	Omicron (BA.2 and BA.3), Sotrovimab Resistance (13-fold)
hCoV-19/Australia/NSW-ICPMR-18725/2021	2021-12-23	BA.1	C	22674	T	C22674T	HET=0	2629	1	S:S371F	Omicron (BA.2 and BA.3), Sotrovimab Resistance (13-fold)
hCoV-19/Australia/NSW-ICPMR-18738/2021	2021-12-23	BA.1	C	22674	T	C22674T	HET=0	1725	1	S:S371F	Omicron (BA.2 and BA.3), Sotrovimab Resistance (13-fold)
hCoV-19/Australia/NSW-ICPMR-18748/2021	2021-12-23	BA.1	C	22674	T	C22674T	HET=0	2095	1	S:S371F	Omicron (BA.2 and BA.3), Sotrovimab Resistance (13-fold)
hCoV-19/Australia/NSW-ICPMR-18766/2021	2021-12-23	BA.1	C	22674	T	C22674T	HET=0	1888	1	S:S371F	Omicron (BA.2 and BA.3), Sotrovimab Resistance (13-fold)
hCoV-19/Australia/NSW-ICPMR-18767/2021	2021-12-23	BA.1	C	22674	T	C22674T	HET=0	1493	1	S:S371F	Omicron (BA.2 and BA.3), Sotrovimab Resistance (13-fold)
hCoV-19/Australia/NSW-ICPMR-18770/2021	2021-12-23	BA.1	C	22674	T	C22674T	HET=0	1394	1	S:S371F	Omicron (BA.2 and BA.3), Sotrovimab Resistance (13-fold)
hCoV-19/Australia/NSW-ICPMR-18805/2021	2021-12-23	BA.1	C	22674	T	C22674T	HET=0	747	1	S:S371F	Omicron (BA.2 and BA.3), Sotrovimab Resistance (13-fold)
hCoV-19/Australia/NSW-ICPMR-18806/2021	2021-12-23	BA.1	C	22674	T	C22674T	HET=0	767	1	S:S371F	Omicron (BA.2 and BA.3), Sotrovimab Resistance (13-fold)
hCoV-19/Australia/NSW-ICPMR-18756/2021	2021-12-24	BA.1	C	22674	T	C22674T	HET=0	2703	0.9985	S:S371F	Omicron (BA.2 and BA.3), Sotrovimab Resistance (13-fold)
hCoV-19/Australia/NSW-ICPMR-18644/2021	2021-12-24	BA.1	C	22674	T	C22674T	HET=0	2256	0.9987	S:S371F	Omicron (BA.2 and BA.3), Sotrovimab Resistance (13-fold)
hCoV-19/Australia/NSW-ICPMR-18661/2021	2021-12-24	BA.1	C	22674	T	C22674T	HET=0	2364	0.9987	S:S371F	Omicron (BA.2 and BA.3), Sotrovimab Resistance (13-fold)
hCoV-19/Australia/NSW-ICPMR-18712/2021	2021-12-24	BA.1	C	22674	T	C22674T	HET=0	2508	0.9992	S:S371F	Omicron (BA.2 and BA.3), Sotrovimab Resistance (13-fold)
hCoV-19/Australia/NSW-ICPMR-18842/2021	2021-12-24	BA.1	C	22674	T	C22674T	HET=0	2626	0.9992	S:S371F	Omicron (BA.2 and BA.3), Sotrovimab Resistance (13-fold)
hCoV-19/Australia/NSW-ICPMR-19006/2021	2021-12-24	BA.1	C	22674	T	C22674T	HET=0	3729	0.9992	S:S371F	Omicron (BA.2 and BA.3), Sotrovimab Resistance (13-fold)
hCoV-19/Australia/NSW-ICPMR-18643/2021	2021-12-24	BA.1	C	22674	T	C22674T	HET=0	2700	0.9993	S:S371F	Omicron (BA.2 and BA.3), Sotrovimab Resistance (13-fold)
hCoV-19/Australia/NSW-ICPMR-18649/2021	2021-12-24	BA.1	C	22674	T	C22674T	HET=0	2869	0.9993	S:S371F	Omicron (BA.2 and BA.3), Sotrovimab Resistance (13-fold)
hCoV-19/Australia/NSW-ICPMR-18668/2021	2021-12-24	BA.1	C	22674	T	C22674T	HET=0	2711	0.9993	S:S371F	Omicron (BA.2 and BA.3), Sotrovimab Resistance (13-fold)
hCoV-19/Australia/NSW-ICPMR-18713/2021	2021-12-24	BA.1	C	22674	T	C22674T	HET=0	2886	0.9993	S:S371F	Omicron (BA.2 and BA.3), Sotrovimab Resistance (13-fold)
hCoV-19/Australia/NSW-ICPMR-18708/2021	2021-12-24	BA.1	C	22674	T	C22674T	HET=0	3409	0.9994	S:S371F	Omicron (BA.2 and BA.3), Sotrovimab Resistance (13-fold)
hCoV-19/Australia/NSW-ICPMR-18853/2021	2021-12-24	BA.1	C	22674	T	C22674T	HET=0	3271	0.9994	S:S371F	Omicron (BA.2 and BA.3), Sotrovimab Resistance (13-fold)
hCoV-19/Australia/NSW-ICPMR-18656/2021	2021-12-24	BA.1	C	22674	T	C22674T	HET=0	2144	0.9995	S:S371F	Omicron (BA.2 and BA.3), Sotrovimab Resistance (13-fold)
hCoV-19/Australia/NSW-ICPMR-18662/2021	2021-12-24	BA.1	C	22674	T	C22674T	HET=0	2221	0.9995	S:S371F	Omicron (BA.2 and BA.3), Sotrovimab Resistance (13-fold)
hCoV-19/Australia/NSW-ICPMR-18640/2021	2021-12-24	BA.1	C	22674	T	C22674T	HET=0	2780	0.9996	S:S371F	Omicron (BA.2 and BA.3), Sotrovimab Resistance (13-fold)
hCoV-19/Australia/NSW-ICPMR-18648/2021	2021-12-24	BA.1	C	22674	T	C22674T	HET=0	2431	0.9996	S:S371F	Omicron (BA.2 and BA.3), Sotrovimab Resistance (13-fold)
hCoV-19/Australia/NSW-ICPMR-18652/2021	2021-12-24	BA.1	C	22674	T	C22674T	HET=0	2657	0.9996	S:S371F	Omicron (BA.2 and BA.3), Sotrovimab Resistance (13-fold)
hCoV-19/Australia/NSW-ICPMR-18672/2021	2021-12-24	BA.1.1	C	22674	T	C22674T	HET=0	2790	0.9996	S:S371F	Omicron (BA.2 and BA.3), Sotrovimab Resistance (13-fold)
hCoV-19/Australia/NSW-ICPMR-18673/2021	2021-12-24	BA.1	C	22674	T	C22674T	HET=0	2477	0.9996	S:S371F	Omicron (BA.2 and BA.3), Sotrovimab Resistance (13-fold)
hCoV-19/Australia/NSW-ICPMR-18675/2021	2021-12-24	BA.1	C	22674	T	C22674T	HET=0	2514	0.9996	S:S371F	Omicron (BA.2 and BA.3), Sotrovimab Resistance (13-fold)
hCoV-19/Australia/NSW-ICPMR-18755/2021	2021-12-24	BA.1	C	22674	T	C22674T	HET=0	2572	0.9996	S:S371F	Omicron (BA.2 and BA.3), Sotrovimab Resistance (13-fold)
hCoV-19/Australia/NSW-ICPMR-18960/2021	2021-12-24	BA.1	C	22674	T	C22674T	HET=0	2456	0.9996	S:S371F	Omicron (BA.2 and BA.3), Sotrovimab Resistance (13-fold)
hCoV-19/Australia/NSW-ICPMR-18705/2021	2021-12-24	BA.1	C	22674	T	C22674T	HET=0	3199	0.9997	S:S371F	Omicron (BA.2 and BA.3), Sotrovimab Resistance (13-fold)
hCoV-19/Australia/NSW-ICPMR-18716/2021	2021-12-24	BA.1	C	22674	T	C22674T	HET=0	3011	0.9997	S:S371F	Omicron (BA.2 and BA.3), Sotrovimab Resistance (13-fold)
hCoV-19/Australia/NSW-ICPMR-18717/2021	2021-12-24	BA.1	C	22674	T	C22674T	HET=0	3575	0.9997	S:S371F	Omicron (BA.2 and BA.3), Sotrovimab Resistance (13-fold)
hCoV-19/Australia/NSW-ICPMR-18861/2021	2021-12-24	BA.1	C	22674	T	C22674T	HET=0	2860	0.9997	S:S371F	Omicron (BA.2 and BA.3), Sotrovimab Resistance (13-fold)
hCoV-19/Australia/NSW-ICPMR-18650/2021	2021-12-24	BA.1	C	22674	T	C22674T	HET=0	2453	1	S:S371F	Omicron (BA.2 and BA.3), Sotrovimab Resistance (13-fold)
hCoV-19/Australia/NSW-ICPMR-18657/2021	2021-12-24	BA.1	C	22674	T	C22674T	HET=0	2539	1	S:S371F	Omicron (BA.2 and BA.3), Sotrovimab Resistance (13-fold)
hCoV-19/Australia/NSW-ICPMR-18660/2021	2021-12-24	BA.1	C	22674	T	C22674T	HET=0	2473	1	S:S371F	Omicron (BA.2 and BA.3), Sotrovimab Resistance (13-fold)
hCoV-19/Australia/NSW-ICPMR-18671/2021	2021-12-24	BA.1	C	22674	T	C22674T	HET=0	1783	1	S:S371F	Omicron (BA.2 and BA.3), Sotrovimab Resistance (13-fold)
hCoV-19/Australia/NSW-ICPMR-18674/2021	2021-12-24	BA.1	C	22674	T	C22674T	HET=0	2453	1	S:S371F	Omicron (BA.2 and BA.3), Sotrovimab Resistance (13-fold)
hCoV-19/Australia/NSW-ICPMR-18704/2021	2021-12-24	BA.1	C	22674	T	C22674T	HET=0	1484	1	S:S371F	Omicron (BA.2 and BA.3), Sotrovimab Resistance (13-fold)
hCoV-19/Australia/NSW-ICPMR-18706/2021	2021-12-24	BA.1	C	22674	T	C22674T	HET=0	2823	1	S:S371F	Omicron (BA.2 and BA.3), Sotrovimab Resistance (13-fold)
hCoV-19/Australia/NSW-ICPMR-18709/2021	2021-12-24	BA.1	C	22674	T	C22674T	HET=0	1068	1	S:S371F	Omicron (BA.2 and BA.3), Sotrovimab Resistance (13-fold)
hCoV-19/Australia/NSW-ICPMR-18714/2021	2021-12-24	BA.1	C	22674	T	C22674T	HET=0	3010	1	S:S371F	Omicron (BA.2 and BA.3), Sotrovimab Resistance (13-fold)
hCoV-19/Australia/NSW-ICPMR-18818/2021	2021-12-24	BA.1	C	22674	T	C22674T	HET=0	3029	1	S:S371F	Omicron (BA.2 and BA.3), Sotrovimab Resistance (13-fold)
hCoV-19/Australia/NSW-ICPMR-18858/2021	2021-12-24	BA.1	C	22674	T	C22674T	HET=0	2990	1	S:S371F	Omicron (BA.2 and BA.3), Sotrovimab Resistance (13-fold)
hCoV-19/Australia/NSW-ICPMR-19019/2021	2021-12-24	BA.1	C	22674	T	C22674T	HET=0	2949	1	S:S371F	Omicron (BA.2 and BA.3), Sotrovimab Resistance (13-fold)
hCoV-19/Australia/NSW-ICPMR-18759/2021	2021-12-25	BA.1	C	22674	T	C22674T	HET=0	1954	0.9985	S:S371F	Omicron (BA.2 and BA.3), Sotrovimab Resistance (13-fold)
hCoV-19/Australia/NSW-ICPMR-18715/2021	2021-12-25	BA.1	C	22674	T	C22674T	HET=0	2796	0.9989	S:S371F	Omicron (BA.2 and BA.3), Sotrovimab Resistance (13-fold)
hCoV-19/Australia/NSW-ICPMR-18850/2021	2021-12-25	BA.1	C	22674	T	C22674T	HET=0	2794	0.9989	S:S371F	Omicron (BA.2 and BA.3), Sotrovimab Resistance (13-fold)
hCoV-19/Australia/NSW-ICPMR-18653/2021	2021-12-25	BA.1	C	22674	T	C22674T	HET=0	3018	0.999	S:S371F	Omicron (BA.2 and BA.3), Sotrovimab Resistance (13-fold)
hCoV-19/Australia/NSW-ICPMR-18844/2021	2021-12-25	BA.1	C	22674	T	C22674T	HET=0	3058	0.999	S:S371F	Omicron (BA.2 and BA.3), Sotrovimab Resistance (13-fold)
hCoV-19/Australia/NSW-ICPMR-18702/2021	2021-12-25	BA.1	C	22674	T	C22674T	HET=0	2169	0.9991	S:S371F	Omicron (BA.2 and BA.3), Sotrovimab Resistance (13-fold)
hCoV-19/Australia/NSW-ICPMR-18753/2021	2021-12-25	BA.1	C	22674	T	C22674T	HET=0	3206	0.9991	S:S371F	Omicron (BA.2 and BA.3), Sotrovimab Resistance (13-fold)
hCoV-19/Australia/NSW-ICPMR-18852/2021	2021-12-25	BA.1	C	22674	T	C22674T	HET=0	2301	0.9991	S:S371F	Omicron (BA.2 and BA.3), Sotrovimab Resistance (13-fold)
hCoV-19/Australia/NSW-ICPMR-18654/2021	2021-12-25	BA.1	C	22674	T	C22674T	HET=0	2604	0.9992	S:S371F	Omicron (BA.2 and BA.3), Sotrovimab Resistance (13-fold)
hCoV-19/Australia/NSW-ICPMR-18651/2021	2021-12-25	BA.1	C	22674	T	C22674T	HET=0	2769	0.9993	S:S371F	Omicron (BA.2 and BA.3), Sotrovimab Resistance (13-fold)
hCoV-19/Australia/NSW-ICPMR-18839/2021	2021-12-25	BA.1	C	22674	T	C22674T	HET=0	2063	0.9995	S:S371F	Omicron (BA.2 and BA.3), Sotrovimab Resistance (13-fold)
hCoV-19/Australia/NSW-ICPMR-18849/2021	2021-12-25	BA.1	C	22674	T	C22674T	HET=0	3718	0.9995	S:S371F	Omicron (BA.2 and BA.3), Sotrovimab Resistance (13-fold)
hCoV-19/Australia/NSW-ICPMR-18638/2021	2021-12-25	BA.1	C	22674	T	C22674T	HET=0	2820	0.9996	S:S371F	Omicron (BA.2 and BA.3), Sotrovimab Resistance (13-fold)
hCoV-19/Australia/NSW-ICPMR-18676/2021	2021-12-25	BA.1	C	22674	T	C22674T	HET=0	2443	0.9996	S:S371F	Omicron (BA.2 and BA.3), Sotrovimab Resistance (13-fold)
hCoV-19/Australia/NSW-ICPMR-18851/2021	2021-12-25	BA.1	C	22674	T	C22674T	HET=0	2361	0.9996	S:S371F	Omicron (BA.2 and BA.3), Sotrovimab Resistance (13-fold)
hCoV-19/Australia/NSW-ICPMR-18859/2021	2021-12-25	BA.1	C	22674	T	C22674T	HET=0	2712	0.9996	S:S371F	Omicron (BA.2 and BA.3), Sotrovimab Resistance (13-fold)
hCoV-19/Australia/NSW-ICPMR-18641/2021	2021-12-25	BA.1	C	22674	T	C22674T	HET=0	3925	0.9997	S:S371F	Omicron (BA.2 and BA.3), Sotrovimab Resistance (13-fold)
hCoV-19/Australia/NSW-ICPMR-18642/2021	2021-12-25	BA.1	C	22674	T	C22674T	HET=0	3184	0.9997	S:S371F	Omicron (BA.2 and BA.3), Sotrovimab Resistance (13-fold)
hCoV-19/Australia/NSW-ICPMR-18711/2021	2021-12-25	BA.1	C	22674	T	C22674T	HET=0	3067	0.9997	S:S371F	Omicron (BA.2 and BA.3), Sotrovimab Resistance (13-fold)
hCoV-19/Australia/NSW-ICPMR-18837/2021	2021-12-25	BA.1	C	22674	T	C22674T	HET=0	3008	0.9997	S:S371F	Omicron (BA.2 and BA.3), Sotrovimab Resistance (13-fold)
hCoV-19/Australia/NSW-ICPMR-18841/2021	2021-12-25	BA.1	C	22674	T	C22674T	HET=0	3610	0.9997	S:S371F	Omicron (BA.2 and BA.3), Sotrovimab Resistance (13-fold)
hCoV-19/Australia/NSW-ICPMR-18843/2021	2021-12-25	BA.1	C	22674	T	C22674T	HET=0	3052	0.9997	S:S371F	Omicron (BA.2 and BA.3), Sotrovimab Resistance (13-fold)
hCoV-19/Australia/NSW-ICPMR-18862/2021	2021-12-25	BA.1	C	22674	T	C22674T	HET=0	3242	0.9997	S:S371F	Omicron (BA.2 and BA.3), Sotrovimab Resistance (13-fold)
hCoV-19/Australia/NSW-ICPMR-18865/2021	2021-12-25	BA.1	C	22674	T	C22674T	HET=0	3314	0.9997	S:S371F	Omicron (BA.2 and BA.3), Sotrovimab Resistance (13-fold)
hCoV-19/Australia/NSW-ICPMR-18846/2021	2021-12-25	BA.1	C	22674	T	C22674T	HET=0	4100	0.9998	S:S371F	Omicron (BA.2 and BA.3), Sotrovimab Resistance (13-fold)
hCoV-19/Australia/NSW-ICPMR-18637/2021	2021-12-25	BA.1	C	22674	T	C22674T	HET=0	2594	1	S:S371F	Omicron (BA.2 and BA.3), Sotrovimab Resistance (13-fold)
hCoV-19/Australia/NSW-ICPMR-18639/2021	2021-12-25	BA.1	C	22674	T	C22674T	HET=0	2492	1	S:S371F	Omicron (BA.2 and BA.3), Sotrovimab Resistance (13-fold)
hCoV-19/Australia/NSW-ICPMR-18655/2021	2021-12-25	BA.1	C	22674	T	C22674T	HET=0	3078	1	S:S371F	Omicron (BA.2 and BA.3), Sotrovimab Resistance (13-fold)
hCoV-19/Australia/NSW-ICPMR-18659/2021	2021-12-25	BA.1	C	22674	T	C22674T	HET=0	2005	1	S:S371F	Omicron (BA.2 and BA.3), Sotrovimab Resistance (13-fold)
hCoV-19/Australia/NSW-ICPMR-18666/2021	2021-12-25	BA.1	C	22674	T	C22674T	HET=0	1992	1	S:S371F	Omicron (BA.2 and BA.3), Sotrovimab Resistance (13-fold)
hCoV-19/Australia/NSW-ICPMR-18707/2021	2021-12-25	BA.1	C	22674	T	C22674T	HET=0	2668	1	S:S371F	Omicron (BA.2 and BA.3), Sotrovimab Resistance (13-fold)
hCoV-19/Australia/NSW-ICPMR-18710/2021	2021-12-25	BA.1	C	22674	T	C22674T	HET=0	2357	1	S:S371F	Omicron (BA.2 and BA.3), Sotrovimab Resistance (13-fold)
hCoV-19/Australia/NSW-ICPMR-18845/2021	2021-12-25	BA.1	C	22674	T	C22674T	HET=0	3339	1	S:S371F	Omicron (BA.2 and BA.3), Sotrovimab Resistance (13-fold)
hCoV-19/Australia/NSW-ICPMR-18847/2021	2021-12-25	BA.1	C	22674	T	C22674T	HET=0	3734	1	S:S371F	Omicron (BA.2 and BA.3), Sotrovimab Resistance (13-fold)
hCoV-19/Australia/NSW-ICPMR-18848/2021	2021-12-25	BA.1	C	22674	T	C22674T	HET=0	3177	1	S:S371F	Omicron (BA.2 and BA.3), Sotrovimab Resistance (13-fold)
hCoV-19/Australia/NSW-ICPMR-18857/2021	2021-12-25	BA.1	C	22674	T	C22674T	HET=0	2055	1	S:S371F	Omicron (BA.2 and BA.3), Sotrovimab Resistance (13-fold)
hCoV-19/Australia/NSW-ICPMR-18864/2021	2021-12-25	BA.1	C	22674	T	C22674T	HET=0	2810	1	S:S371F	Omicron (BA.2 and BA.3), Sotrovimab Resistance (13-fold)
hCoV-19/Australia/NSW-ICPMR-18792/2021	2021-12-26	BA.1	C	22674	T	C22674T	HET=0	1901	0.9979	S:S371F	Omicron (BA.2 and BA.3), Sotrovimab Resistance (13-fold)
hCoV-19/Australia/NSW-ICPMR-19882/2021	2021-12-26	BA.1	C	22674	T	C22674T	HET=0	1513	0.9987	S:S371F	Omicron (BA.2 and BA.3), Sotrovimab Resistance (13-fold)
hCoV-19/Australia/NSW-ICPMR-18863/2021	2021-12-26	BA.1	C	22674	T	C22674T	HET=0	3378	0.9988	S:S371F	Omicron (BA.2 and BA.3), Sotrovimab Resistance (13-fold)
hCoV-19/Australia/NSW-ICPMR-18695/2021	2021-12-26	BA.1	C	22674	T	C22674T	HET=0	2719	0.9989	S:S371F	Omicron (BA.2 and BA.3), Sotrovimab Resistance (13-fold)
hCoV-19/Australia/NSW-ICPMR-19238/2021	2021-12-26	BA.1	C	22674	T	C22674T	HET=0	1036	0.999	S:S371F	Omicron (BA.2 and BA.3), Sotrovimab Resistance (13-fold)
hCoV-19/Australia/NSW-ICPMR-18787/2021	2021-12-26	BA.1	C	22674	T	C22674T	HET=0	2325	0.9991	S:S371F	Omicron (BA.2 and BA.3), Sotrovimab Resistance (13-fold)
hCoV-19/Australia/NSW-ICPMR-18856/2021	2021-12-26	BA.1	C	22674	T	C22674T	HET=0	3217	0.9991	S:S371F	Omicron (BA.2 and BA.3), Sotrovimab Resistance (13-fold)
hCoV-19/Australia/NSW-ICPMR-18686/2021	2021-12-26	BA.1	C	22674	T	C22674T	HET=0	2592	0.9992	S:S371F	Omicron (BA.2 and BA.3), Sotrovimab Resistance (13-fold)
hCoV-19/Australia/NSW-ICPMR-18801/2021	2021-12-26	BA.1	C	22674	T	C22674T	HET=0	1428	0.9993	S:S371F	Omicron (BA.2 and BA.3), Sotrovimab Resistance (13-fold)
hCoV-19/Australia/NSW-ICPMR-18682/2021	2021-12-26	BA.1	C	22674	T	C22674T	HET=0	3110	0.9994	S:S371F	Omicron (BA.2 and BA.3), Sotrovimab Resistance (13-fold)
hCoV-19/Australia/NSW-ICPMR-18684/2021	2021-12-26	BA.1	C	22674	T	C22674T	HET=0	3217	0.9994	S:S371F	Omicron (BA.2 and BA.3), Sotrovimab Resistance (13-fold)
hCoV-19/Australia/NSW-ICPMR-18698/2021	2021-12-26	BA.1	C	22674	T	C22674T	HET=0	3147	0.9994	S:S371F	Omicron (BA.2 and BA.3), Sotrovimab Resistance (13-fold)
hCoV-19/Australia/NSW-ICPMR-18931/2021	2021-12-26	BA.1	C	22674	T	C22674T	HET=0	1718	0.9994	S:S371F	Omicron (BA.2 and BA.3), Sotrovimab Resistance (13-fold)
hCoV-19/Australia/NSW-ICPMR-19003/2021	2021-12-26	BA.1	C	22674	T	C22674T	HET=0	3205	0.9994	S:S371F	Omicron (BA.2 and BA.3), Sotrovimab Resistance (13-fold)
hCoV-19/Australia/NSW-ICPMR-18789/2021	2021-12-26	BA.1	C	22674	T	C22674T	HET=0	2097	0.9995	S:S371F	Omicron (BA.2 and BA.3), Sotrovimab Resistance (13-fold)
hCoV-19/Australia/NSW-ICPMR-18793/2021	2021-12-26	BA.1	C	22674	T	C22674T	HET=0	2131	0.9995	S:S371F	Omicron (BA.2 and BA.3), Sotrovimab Resistance (13-fold)
hCoV-19/Australia/NSW-ICPMR-18811/2021	2021-12-26	BA.1	C	22674	T	C22674T	HET=0	3790	0.9995	S:S371F	Omicron (BA.2 and BA.3), Sotrovimab Resistance (13-fold)
hCoV-19/Australia/NSW-ICPMR-18877/2021	2021-12-26	BA.1	C	22674	T	C22674T	HET=0	2125	0.9995	S:S371F	Omicron (BA.2 and BA.3), Sotrovimab Resistance (13-fold)
hCoV-19/Australia/NSW-ICPMR-19871/2021	2021-12-26	BA.1	C	22674	T	C22674T	HET=0	2184	0.9995	S:S371F	Omicron (BA.2 and BA.3), Sotrovimab Resistance (13-fold)
hCoV-19/Australia/NSW-ICPMR-18688/2021	2021-12-26	BA.1	C	22674	T	C22674T	HET=0	2514	0.9996	S:S371F	Omicron (BA.2 and BA.3), Sotrovimab Resistance (13-fold)
hCoV-19/Australia/NSW-ICPMR-18694/2021	2021-12-26	BA.1	C	22674	T	C22674T	HET=0	2472	0.9996	S:S371F	Omicron (BA.2 and BA.3), Sotrovimab Resistance (13-fold)
hCoV-19/Australia/NSW-ICPMR-18696/2021	2021-12-26	BA.1	C	22674	T	C22674T	HET=0	2373	0.9996	S:S371F	Omicron (BA.2 and BA.3), Sotrovimab Resistance (13-fold)
hCoV-19/Australia/NSW-ICPMR-18703/2021	2021-12-26	BA.1	C	22674	T	C22674T	HET=0	2401	0.9996	S:S371F	Omicron (BA.2 and BA.3), Sotrovimab Resistance (13-fold)
hCoV-19/Australia/NSW-ICPMR-18788/2021	2021-12-26	BA.1	C	22674	T	C22674T	HET=0	2395	0.9996	S:S371F	Omicron (BA.2 and BA.3), Sotrovimab Resistance (13-fold)
hCoV-19/Australia/NSW-ICPMR-18824/2021	2021-12-26	BA.1	C	22674	T	C22674T	HET=0	2533	0.9996	S:S371F	Omicron (BA.2 and BA.3), Sotrovimab Resistance (13-fold)
hCoV-19/Australia/NSW-ICPMR-18957/2021	2021-12-26	BA.1	C	22674	T	C22674T	HET=0	2825	0.9996	S:S371F	Omicron (BA.2 and BA.3), Sotrovimab Resistance (13-fold)
hCoV-19/Australia/NSW-ICPMR-18680/2021	2021-12-26	BA.1	C	22674	T	C22674T	HET=0	3052	0.9997	S:S371F	Omicron (BA.2 and BA.3), Sotrovimab Resistance (13-fold)
hCoV-19/Australia/NSW-ICPMR-18685/2021	2021-12-26	BA.1	C	22674	T	C22674T	HET=0	3149	0.9997	S:S371F	Omicron (BA.2 and BA.3), Sotrovimab Resistance (13-fold)
hCoV-19/Australia/NSW-ICPMR-18693/2021	2021-12-26	BA.1	C	22674	T	C22674T	HET=0	3261	0.9997	S:S371F	Omicron (BA.2 and BA.3), Sotrovimab Resistance (13-fold)
hCoV-19/Australia/NSW-ICPMR-18697/2021	2021-12-26	BA.1	C	22674	T	C22674T	HET=0	2871	0.9997	S:S371F	Omicron (BA.2 and BA.3), Sotrovimab Resistance (13-fold)
hCoV-19/Australia/NSW-ICPMR-18700/2021	2021-12-26	BA.1	C	22674	T	C22674T	HET=0	3549	0.9997	S:S371F	Omicron (BA.2 and BA.3), Sotrovimab Resistance (13-fold)
hCoV-19/Australia/NSW-ICPMR-19008/2021	2021-12-26	BA.1	C	22674	T	C22674T	HET=0	3707	0.9997	S:S371F	Omicron (BA.2 and BA.3), Sotrovimab Resistance (13-fold)
hCoV-19/Australia/NSW-ICPMR-18692/2021	2021-12-26	BA.1	C	22674	T	C22674T	HET=0	4008	0.9998	S:S371F	Omicron (BA.2 and BA.3), Sotrovimab Resistance (13-fold)
hCoV-19/Australia/NSW-ICPMR-18667/2021	2021-12-26	BA.1	C	22674	T	C22674T	HET=0	1822	1	S:S371F	Omicron (BA.2 and BA.3), Sotrovimab Resistance (13-fold)
hCoV-19/Australia/NSW-ICPMR-18670/2021	2021-12-26	BA.1	C	22674	T	C22674T	HET=0	2153	1	S:S371F	Omicron (BA.2 and BA.3), Sotrovimab Resistance (13-fold)
hCoV-19/Australia/NSW-ICPMR-18687/2021	2021-12-26	BA.1	C	22674	T	C22674T	HET=0	2862	1	S:S371F	Omicron (BA.2 and BA.3), Sotrovimab Resistance (13-fold)
hCoV-19/Australia/NSW-ICPMR-18689/2021	2021-12-26	BA.1	C	22674	T	C22674T	HET=0	2946	1	S:S371F	Omicron (BA.2 and BA.3), Sotrovimab Resistance (13-fold)
hCoV-19/Australia/NSW-ICPMR-18690/2021	2021-12-26	BA.1	C	22674	T	C22674T	HET=0	2373	1	S:S371F	Omicron (BA.2 and BA.3), Sotrovimab Resistance (13-fold)
hCoV-19/Australia/NSW-ICPMR-18691/2021	2021-12-26	BA.1	C	22674	T	C22674T	HET=0	1396	1	S:S371F	Omicron (BA.2 and BA.3), Sotrovimab Resistance (13-fold)
hCoV-19/Australia/NSW-ICPMR-18699/2021	2021-12-26	BA.1	C	22674	T	C22674T	HET=0	2314	1	S:S371F	Omicron (BA.2 and BA.3), Sotrovimab Resistance (13-fold)
hCoV-19/Australia/NSW-ICPMR-18701/2021	2021-12-26	BA.1	C	22674	T	C22674T	HET=0	2668	1	S:S371F	Omicron (BA.2 and BA.3), Sotrovimab Resistance (13-fold)
hCoV-19/Australia/NSW-ICPMR-18790/2021	2021-12-26	BA.1	C	22674	T	C22674T	HET=0	1927	1	S:S371F	Omicron (BA.2 and BA.3), Sotrovimab Resistance (13-fold)
hCoV-19/Australia/NSW-ICPMR-18796/2021	2021-12-26	BA.1	C	22674	T	C22674T	HET=0	1002	1	S:S371F	Omicron (BA.2 and BA.3), Sotrovimab Resistance (13-fold)
hCoV-19/Australia/NSW-ICPMR-18800/2021	2021-12-26	BA.1	C	22674	T	C22674T	HET=0	860	1	S:S371F	Omicron (BA.2 and BA.3), Sotrovimab Resistance (13-fold)
hCoV-19/Australia/NSW-ICPMR-18804/2021	2021-12-26	BA.1	C	22674	T	C22674T	HET=0	765	1	S:S371F	Omicron (BA.2 and BA.3), Sotrovimab Resistance (13-fold)
hCoV-19/Australia/NSW-ICPMR-18827/2021	2021-12-26	BA.1	C	22674	T	C22674T	HET=0	3098	1	S:S371F	Omicron (BA.2 and BA.3), Sotrovimab Resistance (13-fold)
hCoV-19/Australia/NSW-ICPMR-18873/2021	2021-12-26	BA.1	C	22674	T	C22674T	HET=0	3139	1	S:S371F	Omicron (BA.2 and BA.3), Sotrovimab Resistance (13-fold)
hCoV-19/Australia/NSW-ICPMR-18875/2021	2021-12-26	BA.1	C	22674	T	C22674T	HET=0	2210	1	S:S371F	Omicron (BA.2 and BA.3), Sotrovimab Resistance (13-fold)
hCoV-19/Australia/NSW-ICPMR-18902/2021	2021-12-26	BA.1	C	22674	T	C22674T	HET=0	1917	1	S:S371F	Omicron (BA.2 and BA.3), Sotrovimab Resistance (13-fold)
hCoV-19/Australia/NSW-ICPMR-19009/2021	2021-12-26	BA.1	C	22674	T	C22674T	HET=0	3534	1	S:S371F	Omicron (BA.2 and BA.3), Sotrovimab Resistance (13-fold)
hCoV-19/Australia/NSW-ICPMR-18795/2021	2021-12-27	BA.1	C	22674	T	C22674T	HET=0	2306	0.9835	S:S371F	Omicron (BA.2 and BA.3), Sotrovimab Resistance (13-fold)
hCoV-19/Australia/NSW-ICPMR-18768/2021	2021-12-27	BA.1	C	22674	T	C22674T	HET=0	1430	0.9979	S:S371F	Omicron (BA.2 and BA.3), Sotrovimab Resistance (13-fold)
hCoV-19/Australia/NSW-ICPMR-18791/2021	2021-12-27	BA.1	C	22674	T	C22674T	HET=0	709	0.9986	S:S371F	Omicron (BA.2 and BA.3), Sotrovimab Resistance (13-fold)
hCoV-19/Australia/NSW-ICPMR-18799/2021	2021-12-27	BA.1	C	22674	T	C22674T	HET=0	783	0.9987	S:S371F	Omicron (BA.2 and BA.3), Sotrovimab Resistance (13-fold)
hCoV-19/Australia/NSW-ICPMR-18797/2021	2021-12-27	BA.1	C	22674	T	C22674T	HET=0	865	0.9988	S:S371F	Omicron (BA.2 and BA.3), Sotrovimab Resistance (13-fold)
hCoV-19/Australia/NSW-ICPMR-18888/2021	2021-12-27	BA.1	C	22674	T	C22674T	HET=0	1705	0.9988	S:S371F	Omicron (BA.2 and BA.3), Sotrovimab Resistance (13-fold)
hCoV-19/Australia/NSW-ICPMR-18899/2021	2021-12-27	BA.1	C	22674	T	C22674T	HET=0	936	0.9989	S:S371F	Omicron (BA.2 and BA.3), Sotrovimab Resistance (13-fold)
hCoV-19/Australia/NSW-ICPMR-18794/2021	2021-12-27	BA.1	C	22674	T	C22674T	HET=0	2086	0.999	S:S371F	Omicron (BA.2 and BA.3), Sotrovimab Resistance (13-fold)
hCoV-19/Australia/NSW-ICPMR-18798/2021	2021-12-27	BA.1	C	22674	T	C22674T	HET=0	965	0.999	S:S371F	Omicron (BA.2 and BA.3), Sotrovimab Resistance (13-fold)
hCoV-19/Australia/NSW-ICPMR-18802/2021	2021-12-27	BA.1	C	22674	T	C22674T	HET=0	1084	0.9991	S:S371F	Omicron (BA.2 and BA.3), Sotrovimab Resistance (13-fold)
hCoV-19/Australia/NSW-ICPMR-18835/2021	2021-12-27	BA.1	C	22674	T	C22674T	HET=0	3158	0.9991	S:S371F	Omicron (BA.2 and BA.3), Sotrovimab Resistance (13-fold)
hCoV-19/Australia/NSW-ICPMR-18832/2021	2021-12-27	BA.1	C	22674	T	C22674T	HET=0	3896	0.9992	S:S371F	Omicron (BA.2 and BA.3), Sotrovimab Resistance (13-fold)
hCoV-19/Australia/NSW-ICPMR-18836/2021	2021-12-27	BA.1	C	22674	T	C22674T	HET=0	2632	0.9992	S:S371F	Omicron (BA.2 and BA.3), Sotrovimab Resistance (13-fold)
hCoV-19/Australia/NSW-ICPMR-18840/2021	2021-12-27	BA.1	C	22674	T	C22674T	HET=0	3964	0.9992	S:S371F	Omicron (BA.2 and BA.3), Sotrovimab Resistance (13-fold)
hCoV-19/Australia/NSW-ICPMR-18833/2021	2021-12-27	BA.1	C	22674	T	C22674T	HET=0	3044	0.9993	S:S371F	Omicron (BA.2 and BA.3), Sotrovimab Resistance (13-fold)
hCoV-19/Australia/NSW-ICPMR-18922/2021	2021-12-27	BA.1	C	22674	T	C22674T	HET=0	1449	0.9993	S:S371F	Omicron (BA.2 and BA.3), Sotrovimab Resistance (13-fold)
hCoV-19/Australia/NSW-ICPMR-18821/2021	2021-12-27	BA.1	C	22674	T	C22674T	HET=0	3163	0.9994	S:S371F	Omicron (BA.2 and BA.3), Sotrovimab Resistance (13-fold)
hCoV-19/Australia/NSW-ICPMR-18829/2021	2021-12-27	BA.1	C	22674	T	C22674T	HET=0	3494	0.9994	S:S371F	Omicron (BA.2 and BA.3), Sotrovimab Resistance (13-fold)
hCoV-19/Australia/NSW-ICPMR-18921/2021	2021-12-27	BA.1	C	22674	T	C22674T	HET=0	1749	0.9994	S:S371F	Omicron (BA.2 and BA.3), Sotrovimab Resistance (13-fold)
hCoV-19/Australia/NSW-ICPMR-19013/2021	2021-12-27	BA.1	C	22674	T	C22674T	HET=0	3205	0.9994	S:S371F	Omicron (BA.2 and BA.3), Sotrovimab Resistance (13-fold)
hCoV-19/Australia/NSW-ICPMR-19134/2021	2021-12-27	BA.1	C	22674	T	C22674T	HET=0	3499	0.9994	S:S371F	Omicron (BA.2 and BA.3), Sotrovimab Resistance (13-fold)
hCoV-19/Australia/NSW-ICPMR-18860/2021	2021-12-27	BA.1	C	22674	T	C22674T	HET=0	3926	0.9995	S:S371F	Omicron (BA.2 and BA.3), Sotrovimab Resistance (13-fold)
hCoV-19/Australia/NSW-ICPMR-18876/2021	2021-12-27	BA.1	C	22674	T	C22674T	HET=0	2182	0.9995	S:S371F	Omicron (BA.2 and BA.3), Sotrovimab Resistance (13-fold)
hCoV-19/Australia/NSW-ICPMR-18889/2021	2021-12-27	BA.1	C	22674	T	C22674T	HET=0	2008	0.9995	S:S371F	Omicron (BA.2 and BA.3), Sotrovimab Resistance (13-fold)
hCoV-19/Australia/NSW-ICPMR-18890/2021	2021-12-27	BA.1	C	22674	T	C22674T	HET=0	1947	0.9995	S:S371F	Omicron (BA.2 and BA.3), Sotrovimab Resistance (13-fold)
hCoV-19/Australia/NSW-ICPMR-18897/2021	2021-12-27	BA.1	C	22674	T	C22674T	HET=0	1943	0.9995	S:S371F	Omicron (BA.2 and BA.3), Sotrovimab Resistance (13-fold)
hCoV-19/Australia/NSW-ICPMR-18883/2021	2021-12-27	BA.1	C	22674	T	C22674T	HET=0	2226	0.9996	S:S371F	Omicron (BA.2 and BA.3), Sotrovimab Resistance (13-fold)
hCoV-19/Australia/NSW-ICPMR-18816/2021	2021-12-27	BA.1	C	22674	T	C22674T	HET=0	3241	0.9997	S:S371F	Omicron (BA.2 and BA.3), Sotrovimab Resistance (13-fold)
hCoV-19/Australia/NSW-ICPMR-18822/2021	2021-12-27	BA.1	C	22674	T	C22674T	HET=0	2932	0.9997	S:S371F	Omicron (BA.2 and BA.3), Sotrovimab Resistance (13-fold)
hCoV-19/Australia/NSW-ICPMR-18826/2021	2021-12-27	BA.1	C	22674	T	C22674T	HET=0	2920	0.9997	S:S371F	Omicron (BA.2 and BA.3), Sotrovimab Resistance (13-fold)
hCoV-19/Australia/NSW-ICPMR-18825/2021	2021-12-27	AY.125	G	22899	T	G22899T	HET=0	6306	0.9998	S:G446V	Bebtelovimab Resistance (8-fold)
hCoV-19/Australia/NSW-ICPMR-18786/2021	2021-12-27	BA.1	C	22674	T	C22674T	HET=0	2040	1	S:S371F	Omicron (BA.2 and BA.3), Sotrovimab Resistance (13-fold)
hCoV-19/Australia/NSW-ICPMR-18803/2021	2021-12-27	BA.1	C	22674	T	C22674T	HET=0	1050	1	S:S371F	Omicron (BA.2 and BA.3), Sotrovimab Resistance (13-fold)
hCoV-19/Australia/NSW-ICPMR-18812/2021	2021-12-27	BA.1	C	22674	T	C22674T	HET=0	4152	1	S:S371F	Omicron (BA.2 and BA.3), Sotrovimab Resistance (13-fold)
hCoV-19/Australia/NSW-ICPMR-18828/2021	2021-12-27	BA.1	C	22674	T	C22674T	HET=0	3173	1	S:S371F	Omicron (BA.2 and BA.3), Sotrovimab Resistance (13-fold)
hCoV-19/Australia/NSW-ICPMR-18870/2021	2021-12-27	BA.1	C	22674	T	C22674T	HET=0	2841	1	S:S371F	Omicron (BA.2 and BA.3), Sotrovimab Resistance (13-fold)
hCoV-19/Australia/NSW-ICPMR-18884/2021	2021-12-27	BA.1	C	22674	T	C22674T	HET=0	2337	1	S:S371F	Omicron (BA.2 and BA.3), Sotrovimab Resistance (13-fold)
hCoV-19/Australia/NSW-ICPMR-18895/2021	2021-12-27	BA.1.1	C	22674	T	C22674T	HET=0	2237	1	S:S371F	Omicron (BA.2 and BA.3), Sotrovimab Resistance (13-fold)
hCoV-19/Australia/NSW-ICPMR-18896/2021	2021-12-27	BA.1	C	22674	T	C22674T	HET=0	1700	1	S:S371F	Omicron (BA.2 and BA.3), Sotrovimab Resistance (13-fold)
hCoV-19/Australia/NSW-ICPMR-18898/2021	2021-12-27	BA.1	C	22674	T	C22674T	HET=0	2489	1	S:S371F	Omicron (BA.2 and BA.3), Sotrovimab Resistance (13-fold)
hCoV-19/Australia/NSW-ICPMR-19593/2021	2021-12-27	BA.1	C	22674	T	C22674T	HET=0	2713	1	S:S371F	Omicron (BA.2 and BA.3), Sotrovimab Resistance (13-fold)
hCoV-19/Australia/NSW-ICPMR-18905/2021	2021-12-28	BA.1	C	22674	T	C22674T	HET=0	1996	0.9985	S:S371F	Omicron (BA.2 and BA.3), Sotrovimab Resistance (13-fold)
hCoV-19/Australia/NSW-ICPMR-18944/2021	2021-12-28	BA.1	C	22674	T	C22674T	HET=0	754	0.9987	S:S371F	Omicron (BA.2 and BA.3), Sotrovimab Resistance (13-fold)
hCoV-19/Australia/NSW-ICPMR-18924/2021	2021-12-28	BA.1	C	22674	T	C22674T	HET=0	1322	0.9992	S:S371F	Omicron (BA.2 and BA.3), Sotrovimab Resistance (13-fold)
hCoV-19/Australia/NSW-ICPMR-18928/2021	2021-12-28	BA.1	C	22674	T	C22674T	HET=0	1266	0.9992	S:S371F	Omicron (BA.2 and BA.3), Sotrovimab Resistance (13-fold)
hCoV-19/Australia/NSW-ICPMR-19050/2021	2021-12-28	BA.1	C	22674	T	C22674T	HET=0	2604	0.9992	S:S371F	Omicron (BA.2 and BA.3), Sotrovimab Resistance (13-fold)
hCoV-19/Australia/NSW-ICPMR-19007/2021	2021-12-28	BA.1	C	22674	T	C22674T	HET=0	3177	0.9994	S:S371F	Omicron (BA.2 and BA.3), Sotrovimab Resistance (13-fold)
hCoV-19/Australia/NSW-ICPMR-19873/2021	2021-12-28	BA.1	C	22674	T	C22674T	HET=0	1618	0.9994	S:S371F	Omicron (BA.2 and BA.3), Sotrovimab Resistance (13-fold)
hCoV-19/Australia/NSW-ICPMR-18894/2021	2021-12-28	BA.1	C	22674	T	C22674T	HET=0	2160	0.9995	S:S371F	Omicron (BA.2 and BA.3), Sotrovimab Resistance (13-fold)
hCoV-19/Australia/NSW-ICPMR-18901/2021	2021-12-28	BA.1	C	22674	T	C22674T	HET=0	1878	0.9995	S:S371F	Omicron (BA.2 and BA.3), Sotrovimab Resistance (13-fold)
hCoV-19/Australia/NSW-ICPMR-18904/2021	2021-12-28	BA.1	C	22674	T	C22674T	HET=0	2178	0.9995	S:S371F	Omicron (BA.2 and BA.3), Sotrovimab Resistance (13-fold)
hCoV-19/Australia/NSW-ICPMR-18809/2021	2021-12-28	BA.1	C	22674	T	C22674T	HET=0	2697	0.9996	S:S371F	Omicron (BA.2 and BA.3), Sotrovimab Resistance (13-fold)
hCoV-19/Australia/NSW-ICPMR-18878/2021	2021-12-28	BA.1.1	C	22674	T	C22674T	HET=0	2246	0.9996	S:S371F	Omicron (BA.2 and BA.3), Sotrovimab Resistance (13-fold)
hCoV-19/Australia/NSW-ICPMR-18882/2021	2021-12-28	BA.1	C	22674	T	C22674T	HET=0	2228	0.9996	S:S371F	Omicron (BA.2 and BA.3), Sotrovimab Resistance (13-fold)
hCoV-19/Australia/NSW-ICPMR-18961/2021	2021-12-28	BA.1	C	22674	T	C22674T	HET=0	2684	0.9996	S:S371F	Omicron (BA.2 and BA.3), Sotrovimab Resistance (13-fold)
hCoV-19/Australia/NSW-ICPMR-19010/2021	2021-12-28	BA.1	C	22674	T	C22674T	HET=0	2602	0.9996	S:S371F	Omicron (BA.2 and BA.3), Sotrovimab Resistance (13-fold)
hCoV-19/Australia/NSW-ICPMR-18830/2021	2021-12-28	BA.1	C	22674	T	C22674T	HET=0	2860	0.9997	S:S371F	Omicron (BA.2 and BA.3), Sotrovimab Resistance (13-fold)
hCoV-19/Australia/NSW-ICPMR-18815/2021	2021-12-28	BA.1	C	22674	T	C22674T	HET=0	3478	1	S:S371F	Omicron (BA.2 and BA.3), Sotrovimab Resistance (13-fold)
hCoV-19/Australia/NSW-ICPMR-18823/2021	2021-12-28	BA.1	C	22674	T	C22674T	HET=0	2837	1	S:S371F	Omicron (BA.2 and BA.3), Sotrovimab Resistance (13-fold)
hCoV-19/Australia/NSW-ICPMR-18879/2021	2021-12-28	BA.1	C	22674	T	C22674T	HET=0	2020	1	S:S371F	Omicron (BA.2 and BA.3), Sotrovimab Resistance (13-fold)
hCoV-19/Australia/NSW-ICPMR-18880/2021	2021-12-28	BA.1	C	22674	T	C22674T	HET=0	2033	1	S:S371F	Omicron (BA.2 and BA.3), Sotrovimab Resistance (13-fold)
hCoV-19/Australia/NSW-ICPMR-18881/2021	2021-12-28	BA.1	C	22674	T	C22674T	HET=0	2167	1	S:S371F	Omicron (BA.2 and BA.3), Sotrovimab Resistance (13-fold)
hCoV-19/Australia/NSW-ICPMR-18885/2021	2021-12-28	BA.1	C	22674	T	C22674T	HET=0	2064	1	S:S371F	Omicron (BA.2 and BA.3), Sotrovimab Resistance (13-fold)
hCoV-19/Australia/NSW-ICPMR-18886/2021	2021-12-28	BA.1	C	22674	T	C22674T	HET=0	1976	1	S:S371F	Omicron (BA.2 and BA.3), Sotrovimab Resistance (13-fold)
hCoV-19/Australia/NSW-ICPMR-18891/2021	2021-12-28	BA.1	C	22674	T	C22674T	HET=0	2026	1	S:S371F	Omicron (BA.2 and BA.3), Sotrovimab Resistance (13-fold)
hCoV-19/Australia/NSW-ICPMR-18892/2021	2021-12-28	BA.1	C	22674	T	C22674T	HET=0	529	1	S:S371F	Omicron (BA.2 and BA.3), Sotrovimab Resistance (13-fold)
hCoV-19/Australia/NSW-ICPMR-18893/2021	2021-12-28	BA.1	C	22674	T	C22674T	HET=0	1733	1	S:S371F	Omicron (BA.2 and BA.3), Sotrovimab Resistance (13-fold)
hCoV-19/Australia/NSW-ICPMR-18903/2021	2021-12-28	BA.1	C	22674	T	C22674T	HET=0	513	1	S:S371F	Omicron (BA.2 and BA.3), Sotrovimab Resistance (13-fold)
hCoV-19/Australia/NSW-ICPMR-18923/2021	2021-12-28	BA.1	C	22674	T	C22674T	HET=0	1310	1	S:S371F	Omicron (BA.2 and BA.3), Sotrovimab Resistance (13-fold)
hCoV-19/Australia/NSW-ICPMR-18929/2021	2021-12-28	BA.1	C	22674	T	C22674T	HET=0	1690	1	S:S371F	Omicron (BA.2 and BA.3), Sotrovimab Resistance (13-fold)
hCoV-19/Australia/NSW-ICPMR-18948/2021	2021-12-28	BA.1	C	22674	T	C22674T	HET=0	1687	1	S:S371F	Omicron (BA.2 and BA.3), Sotrovimab Resistance (13-fold)
hCoV-19/Australia/NSW-ICPMR-18952/2021	2021-12-28	BA.1	C	22674	T	C22674T	HET=0	631	1	S:S371F	Omicron (BA.2 and BA.3), Sotrovimab Resistance (13-fold)
hCoV-19/Australia/NSW-ICPMR-19872/2021	2021-12-28	BA.1	C	22674	T	C22674T	HET=0	1978	1	S:S371F	Omicron (BA.2 and BA.3), Sotrovimab Resistance (13-fold)
hCoV-19/Australia/NSW-ICPMR-19303/2021	2021-12-29	BA.1	C	22674	T	C22674T	HET=0	576	0.9948	S:S371F	Omicron (BA.2 and BA.3), Sotrovimab Resistance (13-fold)
hCoV-19/Australia/NSW-ICPMR-19305/2021	2021-12-29	BA.1	C	22674	T	C22674T	HET=0	870	0.9966	S:S371F	Omicron (BA.2 and BA.3), Sotrovimab Resistance (13-fold)
hCoV-19/Australia/NSW-ICPMR-19306/2021	2021-12-29	BA.1	C	22674	T	C22674T	HET=0	725	0.9972	S:S371F	Omicron (BA.2 and BA.3), Sotrovimab Resistance (13-fold)
hCoV-19/Australia/NSW-ICPMR-19304/2021	2021-12-29	BA.1	C	22674	T	C22674T	HET=0	870	0.9989	S:S371F	Omicron (BA.2 and BA.3), Sotrovimab Resistance (13-fold)
hCoV-19/Australia/NSW-ICPMR-19434/2021	2021-12-29	BA.1	C	22674	T	C22674T	HET=0	3633	0.9992	S:S371F	Omicron (BA.2 and BA.3), Sotrovimab Resistance (13-fold)
hCoV-19/Australia/NSW-ICPMR-18887/2021	2021-12-29	BA.1	C	22674	T	C22674T	HET=0	1516	0.9993	S:S371F	Omicron (BA.2 and BA.3), Sotrovimab Resistance (13-fold)
hCoV-19/Australia/NSW-ICPMR-19074/2021	2021-12-29	BA.1	C	22674	T	C22674T	HET=0	2904	0.9993	S:S371F	Omicron (BA.2 and BA.3), Sotrovimab Resistance (13-fold)
hCoV-19/Australia/NSW-ICPMR-19364/2021	2021-12-29	BA.1	C	22674	T	C22674T	HET=0	2676	0.9993	S:S371F	Omicron (BA.2 and BA.3), Sotrovimab Resistance (13-fold)
hCoV-19/Australia/NSW-ICPMR-19525/2021	2021-12-29	BA.1	C	22674	T	C22674T	HET=0	1806	0.9994	S:S371F	Omicron (BA.2 and BA.3), Sotrovimab Resistance (13-fold)
hCoV-19/Australia/NSW-ICPMR-18906/2021	2021-12-29	BA.1	C	22674	T	C22674T	HET=0	2105	0.9995	S:S371F	Omicron (BA.2 and BA.3), Sotrovimab Resistance (13-fold)
hCoV-19/Australia/NSW-ICPMR-18947/2021	2021-12-29	BA.1	C	22674	T	C22674T	HET=0	1828	0.9995	S:S371F	Omicron (BA.2 and BA.3), Sotrovimab Resistance (13-fold)
hCoV-19/Australia/NSW-ICPMR-20652/2021	2021-12-29	BA.1	C	22674	T	C22674T	HET=0	3912	0.9995	S:S371F	Omicron (BA.2 and BA.3), Sotrovimab Resistance (13-fold)
hCoV-19/Australia/NSW-ICPMR-19011/2021	2021-12-29	BA.1	C	22674	T	C22674T	HET=0	2710	0.9996	S:S371F	Omicron (BA.2 and BA.3), Sotrovimab Resistance (13-fold)
hCoV-19/Australia/NSW-ICPMR-19052/2021	2021-12-29	BA.1	C	22674	T	C22674T	HET=0	2441	0.9996	S:S371F	Omicron (BA.2 and BA.3), Sotrovimab Resistance (13-fold)
hCoV-19/Australia/NSW-ICPMR-18831/2021	2021-12-29	BA.1	C	22674	T	C22674T	HET=0	3065	1	S:S371F	Omicron (BA.2 and BA.3), Sotrovimab Resistance (13-fold)
hCoV-19/Australia/NSW-ICPMR-18900/2021	2021-12-29	BA.1	C	22674	T	C22674T	HET=0	2215	1	S:S371F	Omicron (BA.2 and BA.3), Sotrovimab Resistance (13-fold)
hCoV-19/Australia/NSW-ICPMR-18916/2021	2021-12-29	BA.1	C	22674	T	C22674T	HET=0	1098	1	S:S371F	Omicron (BA.2 and BA.3), Sotrovimab Resistance (13-fold)
hCoV-19/Australia/NSW-ICPMR-18925/2021	2021-12-29	BA.1.1	C	22674	T	C22674T	HET=0	1248	1	S:S371F	Omicron (BA.2 and BA.3), Sotrovimab Resistance (13-fold)
hCoV-19/Australia/NSW-ICPMR-18945/2021	2021-12-29	BA.1	C	22674	T	C22674T	HET=0	1234	1	S:S371F	Omicron (BA.2 and BA.3), Sotrovimab Resistance (13-fold)
hCoV-19/Australia/NSW-ICPMR-18950/2021	2021-12-29	BA.1.1	C	22674	T	C22674T	HET=0	1001	1	S:S371F	Omicron (BA.2 and BA.3), Sotrovimab Resistance (13-fold)
hCoV-19/Australia/NSW-ICPMR-18962/2021	2021-12-29	BA.1	C	22674	T	C22674T	HET=0	2072	1	S:S371F	Omicron (BA.2 and BA.3), Sotrovimab Resistance (13-fold)
hCoV-19/Australia/NSW-ICPMR-19014/2021	2021-12-29	BA.1	C	22674	T	C22674T	HET=0	3120	1	S:S371F	Omicron (BA.2 and BA.3), Sotrovimab Resistance (13-fold)
hCoV-19/Australia/NSW-ICPMR-19015/2021	2021-12-29	BA.1	C	22674	T	C22674T	HET=0	3959	1	S:S371F	Omicron (BA.2 and BA.3), Sotrovimab Resistance (13-fold)
hCoV-19/Australia/NSW-ICPMR-19051/2021	2021-12-29	BA.1	C	22674	T	C22674T	HET=0	2429	1	S:S371F	Omicron (BA.2 and BA.3), Sotrovimab Resistance (13-fold)
hCoV-19/Australia/NSW-ICPMR-18936/2021	2021-12-30	AY.39.1	C	22674	T	C22674T	HET=1	1889	0.0704	S:S371F	Omicron (BA.2 and BA.3), Sotrovimab Resistance (13-fold)
hCoV-19/Australia/NSW-ICPMR-19308/2021	2021-12-30	BA.1	C	22674	T	C22674T	HET=0	1154	0.9939	S:S371F	Omicron (BA.2 and BA.3), Sotrovimab Resistance (13-fold)
hCoV-19/Australia/NSW-ICPMR-19309/2021	2021-12-30	BA.1	C	22674	T	C22674T	HET=0	1061	0.9962	S:S371F	Omicron (BA.2 and BA.3), Sotrovimab Resistance (13-fold)
hCoV-19/Australia/NSW-ICPMR-19307/2021	2021-12-30	BA.1.1	C	22674	T	C22674T	HET=0	931	0.9968	S:S371F	Omicron (BA.2 and BA.3), Sotrovimab Resistance (13-fold)
hCoV-19/Australia/NSW-ICPMR-19206/2021	2021-12-30	BA.1	C	22674	T	C22674T	HET=0	1744	0.9983	S:S371F	Omicron (BA.2 and BA.3), Sotrovimab Resistance (13-fold)
hCoV-19/Australia/NSW-ICPMR-19438/2021	2021-12-30	BA.1	C	22674	T	C22674T	HET=0	3776	0.9984	S:S371F	Omicron (BA.2 and BA.3), Sotrovimab Resistance (13-fold)
hCoV-19/Australia/NSW-ICPMR-19302/2021	2021-12-30	BA.1	C	22674	T	C22674T	HET=0	745	0.9987	S:S371F	Omicron (BA.2 and BA.3), Sotrovimab Resistance (13-fold)
hCoV-19/Australia/NSW-ICPMR-18958/2021	2021-12-30	BA.1	C	22674	T	C22674T	HET=0	2511	0.9988	S:S371F	Omicron (BA.2 and BA.3), Sotrovimab Resistance (13-fold)
hCoV-19/Australia/NSW-ICPMR-19126/2021	2021-12-30	BA.1	C	22674	T	C22674T	HET=0	2780	0.9989	S:S371F	Omicron (BA.2 and BA.3), Sotrovimab Resistance (13-fold)
hCoV-19/Australia/NSW-ICPMR-18937/2021	2021-12-30	BA.1	C	22674	T	C22674T	HET=0	1048	0.999	S:S371F	Omicron (BA.2 and BA.3), Sotrovimab Resistance (13-fold)
hCoV-19/Australia/NSW-ICPMR-18949/2021	2021-12-30	BA.1	C	22674	T	C22674T	HET=0	957	0.999	S:S371F	Omicron (BA.2 and BA.3), Sotrovimab Resistance (13-fold)
hCoV-19/Australia/NSW-ICPMR-18964/2021	2021-12-30	BA.1	C	22674	T	C22674T	HET=0	2127	0.9991	S:S371F	Omicron (BA.2 and BA.3), Sotrovimab Resistance (13-fold)
hCoV-19/Australia/NSW-ICPMR-19018/2021	2021-12-30	BA.1	C	22674	T	C22674T	HET=0	3138	0.9994	S:S371F	Omicron (BA.2 and BA.3), Sotrovimab Resistance (13-fold)
hCoV-19/Australia/NSW-ICPMR-19418/2021	2021-12-30	BA.1	C	22674	T	C22674T	HET=0	3507	0.9994	S:S371F	Omicron (BA.2 and BA.3), Sotrovimab Resistance (13-fold)
hCoV-19/Australia/NSW-ICPMR-19012/2021	2021-12-30	BA.1	C	22674	T	C22674T	HET=0	3641	0.9995	S:S371F	Omicron (BA.2 and BA.3), Sotrovimab Resistance (13-fold)
hCoV-19/Australia/NSW-ICPMR-19437/2021	2021-12-30	BA.1	C	22674	T	C22674T	HET=0	3665	0.9995	S:S371F	Omicron (BA.2 and BA.3), Sotrovimab Resistance (13-fold)
hCoV-19/Australia/NSW-ICPMR-19538/2021	2021-12-30	BA.1	C	22674	T	C22674T	HET=0	1854	0.9995	S:S371F	Omicron (BA.2 and BA.3), Sotrovimab Resistance (13-fold)
hCoV-19/Australia/NSW-ICPMR-19875/2021	2021-12-30	BA.1	C	22674	T	C22674T	HET=0	1997	0.9995	S:S371F	Omicron (BA.2 and BA.3), Sotrovimab Resistance (13-fold)
hCoV-19/Australia/NSW-ICPMR-19057/2021	2021-12-30	BA.1	C	22674	T	C22674T	HET=0	2749	0.9996	S:S371F	Omicron (BA.2 and BA.3), Sotrovimab Resistance (13-fold)
hCoV-19/Australia/NSW-ICPMR-19058/2021	2021-12-30	BA.1	C	22674	T	C22674T	HET=0	2659	0.9996	S:S371F	Omicron (BA.2 and BA.3), Sotrovimab Resistance (13-fold)
hCoV-19/Australia/NSW-ICPMR-19125/2021	2021-12-30	BA.1	C	22674	T	C22674T	HET=0	2431	0.9996	S:S371F	Omicron (BA.2 and BA.3), Sotrovimab Resistance (13-fold)
hCoV-19/Australia/NSW-ICPMR-19332/2021	2021-12-30	BA.1	C	22674	T	C22674T	HET=0	5144	0.9996	S:S371F	Omicron (BA.2 and BA.3), Sotrovimab Resistance (13-fold)
hCoV-19/Australia/NSW-ICPMR-19363/2021	2021-12-30	BA.1.1	C	22674	T	C22674T	HET=0	2487	0.9996	S:S371F	Omicron (BA.2 and BA.3), Sotrovimab Resistance (13-fold)
hCoV-19/Australia/NSW-ICPMR-19436/2021	2021-12-30	BA.1	C	22674	T	C22674T	HET=0	2622	0.9996	S:S371F	Omicron (BA.2 and BA.3), Sotrovimab Resistance (13-fold)
hCoV-19/Australia/NSW-ICPMR-19432/2021	2021-12-30	BA.1	C	22674	T	C22674T	HET=0	3571	0.9997	S:S371F	Omicron (BA.2 and BA.3), Sotrovimab Resistance (13-fold)
hCoV-19/Australia/NSW-ICPMR-19433/2021	2021-12-30	BA.1.1	C	22674	T	C22674T	HET=0	3858	0.9997	S:S371F	Omicron (BA.2 and BA.3), Sotrovimab Resistance (13-fold)
hCoV-19/Australia/NSW-ICPMR-19017/2021	2021-12-30	BA.1	C	22674	T	C22674T	HET=0	4238	0.9998	S:S371F	Omicron (BA.2 and BA.3), Sotrovimab Resistance (13-fold)
hCoV-19/Australia/NSW-ICPMR-18918/2021	2021-12-30	BA.1	C	22674	T	C22674T	HET=0	1530	1	S:S371F	Omicron (BA.2 and BA.3), Sotrovimab Resistance (13-fold)
hCoV-19/Australia/NSW-ICPMR-18935/2021	2021-12-30	BA.1	C	22674	T	C22674T	HET=0	861	1	S:S371F	Omicron (BA.2 and BA.3), Sotrovimab Resistance (13-fold)
hCoV-19/Australia/NSW-ICPMR-18938/2021	2021-12-30	BA.1	C	22674	T	C22674T	HET=0	1353	1	S:S371F	Omicron (BA.2 and BA.3), Sotrovimab Resistance (13-fold)
hCoV-19/Australia/NSW-ICPMR-18940/2021	2021-12-30	BA.1	C	22674	T	C22674T	HET=0	1503	1	S:S371F	Omicron (BA.2 and BA.3), Sotrovimab Resistance (13-fold)
hCoV-19/Australia/NSW-ICPMR-18953/2021	2021-12-30	BA.1	C	22674	T	C22674T	HET=0	708	1	S:S371F	Omicron (BA.2 and BA.3), Sotrovimab Resistance (13-fold)
hCoV-19/Australia/NSW-ICPMR-19053/2021	2021-12-30	BA.1	C	22674	T	C22674T	HET=0	2430	1	S:S371F	Omicron (BA.2 and BA.3), Sotrovimab Resistance (13-fold)
hCoV-19/Australia/NSW-ICPMR-19259/2021	2021-12-30	BA.1	C	22674	T	C22674T	HET=0	1602	1	S:S371F	Omicron (BA.2 and BA.3), Sotrovimab Resistance (13-fold)
hCoV-19/Australia/NSW-ICPMR-19365/2021	2021-12-30	BA.1	C	22674	T	C22674T	HET=0	3074	1	S:S371F	Omicron (BA.2 and BA.3), Sotrovimab Resistance (13-fold)
hCoV-19/Australia/NSW-ICPMR-19417/2021	2021-12-30	BA.1.1	C	22674	T	C22674T	HET=0	3220	1	S:S371F	Omicron (BA.2 and BA.3), Sotrovimab Resistance (13-fold)
hCoV-19/Australia/NSW-ICPMR-19431/2021	2021-12-30	BA.1	C	22674	T	C22674T	HET=0	3585	1	S:S371F	Omicron (BA.2 and BA.3), Sotrovimab Resistance (13-fold)
hCoV-19/Australia/NSW-ICPMR-19440/2021	2021-12-30	BA.1.1	C	22674	T	C22674T	HET=0	1739	1	S:S371F	Omicron (BA.2 and BA.3), Sotrovimab Resistance (13-fold)
hCoV-19/Australia/NSW-ICPMR-19635/2021	2021-12-30	BA.1	C	22674	T	C22674T	HET=0	2463	1	S:S371F	Omicron (BA.2 and BA.3), Sotrovimab Resistance (13-fold)
hCoV-19/Australia/NSW-ICPMR-19874/2021	2021-12-30	BA.1	C	22674	T	C22674T	HET=0	1444	1	S:S371F	Omicron (BA.2 and BA.3), Sotrovimab Resistance (13-fold)
hCoV-19/Australia/NSW-ICPMR-19442/2021	2021-12-31	BA.1	C	22674	T	C22674T	HET=0	1905	0.9906	S:S371F	Omicron (BA.2 and BA.3), Sotrovimab Resistance (13-fold)
hCoV-19/Australia/NSW-ICPMR-19310/2021	2021-12-31	BA.1	C	22674	T	C22674T	HET=0	910	0.9978	S:S371F	Omicron (BA.2 and BA.3), Sotrovimab Resistance (13-fold)
hCoV-19/Australia/NSW-ICPMR-19060/2021	2021-12-31	BA.1	C	22674	T	C22674T	HET=0	2687	0.9985	S:S371F	Omicron (BA.2 and BA.3), Sotrovimab Resistance (13-fold)
hCoV-19/Australia/NSW-ICPMR-19016/2021	2021-12-31	BA.1	C	22674	T	C22674T	HET=0	3802	0.9987	S:S371F	Omicron (BA.2 and BA.3), Sotrovimab Resistance (13-fold)
hCoV-19/Australia/NSW-ICPMR-19127/2021	2021-12-31	BA.1	C	22674	T	C22674T	HET=0	3663	0.9989	S:S371F	Omicron (BA.2 and BA.3), Sotrovimab Resistance (13-fold)
hCoV-19/Australia/NSW-ICPMR-18930/2021	2021-12-31	BA.1	C	22674	T	C22674T	HET=0	1059	0.9991	S:S371F	Omicron (BA.2 and BA.3), Sotrovimab Resistance (13-fold)
hCoV-19/Australia/NSW-ICPMR-18983/2021	2021-12-31	BA.1	C	22674	T	C22674T	HET=0	2647	0.9992	S:S371F	Omicron (BA.2 and BA.3), Sotrovimab Resistance (13-fold)
hCoV-19/Australia/NSW-ICPMR-19059/2021	2021-12-31	BA.1	C	22674	T	C22674T	HET=0	2360	0.9992	S:S371F	Omicron (BA.2 and BA.3), Sotrovimab Resistance (13-fold)
hCoV-19/Australia/NSW-ICPMR-18982/2021	2021-12-31	BA.1	C	22674	T	C22674T	HET=0	2943	0.9993	S:S371F	Omicron (BA.2 and BA.3), Sotrovimab Resistance (13-fold)
hCoV-19/Australia/NSW-ICPMR-19876/2021	2021-12-31	BA.1	C	22674	T	C22674T	HET=0	1499	0.9993	S:S371F	Omicron (BA.2 and BA.3), Sotrovimab Resistance (13-fold)
hCoV-19/Australia/NSW-ICPMR-19260/2021	2021-12-31	BA.1	C	22674	T	C22674T	HET=0	1704	0.9994	S:S371F	Omicron (BA.2 and BA.3), Sotrovimab Resistance (13-fold)
hCoV-19/Australia/NSW-ICPMR-19033/2021	2021-12-31	BA.1	C	22674	T	C22674T	HET=0	2220	0.9995	S:S371F	Omicron (BA.2 and BA.3), Sotrovimab Resistance (13-fold)
hCoV-19/Australia/NSW-ICPMR-19443/2021	2021-12-31	BA.1	C	22674	T	C22674T	HET=0	2087	0.9995	S:S371F	Omicron (BA.2 and BA.3), Sotrovimab Resistance (13-fold)
hCoV-19/Australia/NSW-ICPMR-20848/2021	2021-12-31	BA.1	C	22674	T	C22674T	HET=0	1999	0.9995	S:S371F	Omicron (BA.2 and BA.3), Sotrovimab Resistance (13-fold)
hCoV-19/Australia/NSW-ICPMR-18951/2021	2021-12-31	BA.1	C	22674	T	C22674T	HET=0	774	1	S:S371F	Omicron (BA.2 and BA.3), Sotrovimab Resistance (13-fold)
hCoV-19/Australia/NSW-ICPMR-18977/2021	2021-12-31	BA.1	C	22674	T	C22674T	HET=0	3165	1	S:S371F	Omicron (BA.2 and BA.3), Sotrovimab Resistance (13-fold)
hCoV-19/Australia/NSW-ICPMR-19002/2021	2021-12-31	BA.1.1	C	22674	T	C22674T	HET=0	3119	1	S:S371F	Omicron (BA.2 and BA.3), Sotrovimab Resistance (13-fold)
hCoV-19/Australia/NSW-ICPMR-19077/2021	2021-12-31	BA.1	C	22674	T	C22674T	HET=0	2648	1	S:S371F	Omicron (BA.2 and BA.3), Sotrovimab Resistance (13-fold)
hCoV-19/Australia/NSW-ICPMR-19239/2021	2021-12-31	BA.1	C	22674	T	C22674T	HET=0	996	1	S:S371F	Omicron (BA.2 and BA.3), Sotrovimab Resistance (13-fold)
hCoV-19/Australia/NSW-ICPMR-19424/2021	2021-12-31	BA.1	C	22674	T	C22674T	HET=0	3561	1	S:S371F	Omicron (BA.2 and BA.3), Sotrovimab Resistance (13-fold)
hCoV-19/Australia/NSW-ICPMR-19426/2021	2021-12-31	BA.1	C	22674	T	C22674T	HET=0	3486	1	S:S371F	Omicron (BA.2 and BA.3), Sotrovimab Resistance (13-fold)
hCoV-19/Australia/NSW-ICPMR-19441/2021	2021-12-31	BA.1	C	22674	T	C22674T	HET=0	1683	1	S:S371F	Omicron (BA.2 and BA.3), Sotrovimab Resistance (13-fold)
hCoV-19/Australia/NSW-ICPMR-19456/2021	2021-12-31	BA.1	C	22674	T	C22674T	HET=0	1875	1	S:S371F	Omicron (BA.2 and BA.3), Sotrovimab Resistance (13-fold)
hCoV-19/Australia/NSW-ICPMR-19539/2021	2021-12-31	BA.1	C	22674	T	C22674T	HET=0	1980	1	S:S371F	Omicron (BA.2 and BA.3), Sotrovimab Resistance (13-fold)
hCoV-19/Australia/NSW-ICPMR-18967/2022	2022-01-01	AY.39.1	G	10097	A	G10097A	HET=1	284	0.0528	ORF1a:G3278S	Lambda (C.37-like), Nirmatrelvir (Paxlovid) Resistance (4.4-fold)
hCoV-19/Australia/NSW-ICPMR-19906/2022	2022-01-01	AY.39.1	G	22580	A	G22580A	HET=1	4123	0.2722	S:E340K	Sotrovimab Resistance (>297-fold) - Manual Confirmation Required
hCoV-19/Australia/NSW-ICPMR-19906/2022	2022-01-01	AY.39.1	A	22581	T	A22581T	HET=1	4070	0.6912	S:E340V	Sotrovimab Resistance (>200-fold) - Manual Confirmation Required
hCoV-19/Australia/NSW-ICPMR-19312/2022	2022-01-01	BA.1	C	22674	T	C22674T	HET=0	948	0.9979	S:S371F	Omicron (BA.2 and BA.3), Sotrovimab Resistance (13-fold)
hCoV-19/Australia/NSW-ICPMR-19217/2022	2022-01-01	BA.1	C	22674	T	C22674T	HET=0	1758	0.9983	S:S371F	Omicron (BA.2 and BA.3), Sotrovimab Resistance (13-fold)
hCoV-19/Australia/NSW-ICPMR-18955/2022	2022-01-01	BA.1	C	22674	T	C22674T	HET=0	2674	0.9985	S:S371F	Omicron (BA.2 and BA.3), Sotrovimab Resistance (13-fold)
hCoV-19/Australia/NSW-ICPMR-19877/2022	2022-01-01	BA.1	C	22674	T	C22674T	HET=0	2190	0.9986	S:S371F	Omicron (BA.2 and BA.3), Sotrovimab Resistance (13-fold)
hCoV-19/Australia/NSW-ICPMR-19297/2022	2022-01-01	BA.1.1	C	22674	T	C22674T	HET=0	746	0.9987	S:S371F	Omicron (BA.2 and BA.3), Sotrovimab Resistance (13-fold)
hCoV-19/Australia/NSW-ICPMR-19573/2022	2022-01-01	BA.1	C	22674	T	C22674T	HET=0	1653	0.9988	S:S371F	Omicron (BA.2 and BA.3), Sotrovimab Resistance (13-fold)
hCoV-19/Australia/NSW-ICPMR-19061/2022	2022-01-01	BA.1	C	22674	T	C22674T	HET=0	3523	0.9991	S:S371F	Omicron (BA.2 and BA.3), Sotrovimab Resistance (13-fold)
hCoV-19/Australia/NSW-ICPMR-18984/2022	2022-01-01	BA.1	C	22674	T	C22674T	HET=0	2650	0.9992	S:S371F	Omicron (BA.2 and BA.3), Sotrovimab Resistance (13-fold)
hCoV-19/Australia/NSW-ICPMR-19218/2022	2022-01-01	BA.1	C	22674	T	C22674T	HET=0	1434	0.9993	S:S371F	Omicron (BA.2 and BA.3), Sotrovimab Resistance (13-fold)
hCoV-19/Australia/NSW-ICPMR-18979/2022	2022-01-01	BA.1	C	22674	T	C22674T	HET=0	3304	0.9994	S:S371F	Omicron (BA.2 and BA.3), Sotrovimab Resistance (13-fold)
hCoV-19/Australia/NSW-ICPMR-18985/2022	2022-01-01	BA.1	C	22674	T	C22674T	HET=0	5174	0.9994	S:S371F	Omicron (BA.2 and BA.3), Sotrovimab Resistance (13-fold)
hCoV-19/Australia/NSW-ICPMR-19191/2022	2022-01-01	BA.1.1	C	22674	T	C22674T	HET=0	1630	0.9994	S:S371F	Omicron (BA.2 and BA.3), Sotrovimab Resistance (13-fold)
hCoV-19/Australia/NSW-ICPMR-19264/2022	2022-01-01	BA.1	C	22674	T	C22674T	HET=0	1867	0.9995	S:S371F	Omicron (BA.2 and BA.3), Sotrovimab Resistance (13-fold)
hCoV-19/Australia/NSW-ICPMR-19484/2022	2022-01-01	BA.1	C	22674	T	C22674T	HET=0	1895	0.9995	S:S371F	Omicron (BA.2 and BA.3), Sotrovimab Resistance (13-fold)
hCoV-19/Australia/NSW-ICPMR-21363/2022	2022-01-01	BA.1	C	22674	T	C22674T	HET=0	2092	0.9995	S:S371F	Omicron (BA.2 and BA.3), Sotrovimab Resistance (13-fold)
hCoV-19/Australia/NSW-ICPMR-19129/2022	2022-01-01	BA.1	C	22674	T	C22674T	HET=0	2471	0.9996	S:S371F	Omicron (BA.2 and BA.3), Sotrovimab Resistance (13-fold)
hCoV-19/Australia/NSW-ICPMR-19175/2022	2022-01-01	BA.1	C	22674	T	C22674T	HET=0	2314	0.9996	S:S371F	Omicron (BA.2 and BA.3), Sotrovimab Resistance (13-fold)
hCoV-19/Australia/NSW-ICPMR-21362/2022	2022-01-01	BA.1	C	22674	T	C22674T	HET=0	2526	0.9996	S:S371F	Omicron (BA.2 and BA.3), Sotrovimab Resistance (13-fold)
hCoV-19/Australia/NSW-ICPMR-18978/2022	2022-01-01	BA.1	C	22674	T	C22674T	HET=0	3448	0.9997	S:S371F	Omicron (BA.2 and BA.3), Sotrovimab Resistance (13-fold)
hCoV-19/Australia/NSW-ICPMR-19078/2022	2022-01-01	BA.1	C	22674	T	C22674T	HET=0	3165	0.9997	S:S371F	Omicron (BA.2 and BA.3), Sotrovimab Resistance (13-fold)
hCoV-19/Australia/NSW-ICPMR-19609/2022	2022-01-01	BA.1	C	22674	T	C22674T	HET=0	3079	0.9997	S:S371F	Omicron (BA.2 and BA.3), Sotrovimab Resistance (13-fold)
hCoV-19/Australia/NSW-ICPMR-18986/2022	2022-01-01	BA.1	C	22674	T	C22674T	HET=0	4186	0.9998	S:S371F	Omicron (BA.2 and BA.3), Sotrovimab Resistance (13-fold)
hCoV-19/Australia/NSW-ICPMR-19079/2022	2022-01-01	BA.1	C	22674	T	C22674T	HET=0	2812	1	S:S371F	Omicron (BA.2 and BA.3), Sotrovimab Resistance (13-fold)
hCoV-19/Australia/NSW-ICPMR-19128/2022	2022-01-01	BA.1	C	22674	T	C22674T	HET=0	1993	1	S:S371F	Omicron (BA.2 and BA.3), Sotrovimab Resistance (13-fold)
hCoV-19/Australia/NSW-ICPMR-19177/2022	2022-01-01	BA.1	C	22674	T	C22674T	HET=0	2381	1	S:S371F	Omicron (BA.2 and BA.3), Sotrovimab Resistance (13-fold)
hCoV-19/Australia/NSW-ICPMR-19265/2022	2022-01-01	BA.1	C	22674	T	C22674T	HET=0	2403	1	S:S371F	Omicron (BA.2 and BA.3), Sotrovimab Resistance (13-fold)
hCoV-19/Australia/NSW-ICPMR-19311/2022	2022-01-01	BA.1	C	22674	T	C22674T	HET=0	865	1	S:S371F	Omicron (BA.2 and BA.3), Sotrovimab Resistance (13-fold)
hCoV-19/Australia/NSW-ICPMR-19455/2022	2022-01-01	BA.1	C	22674	T	C22674T	HET=0	1800	1	S:S371F	Omicron (BA.2 and BA.3), Sotrovimab Resistance (13-fold)
hCoV-19/Australia/NSW-ICPMR-19458/2022	2022-01-01	BA.1	C	22674	T	C22674T	HET=0	132	1	S:S371F	Omicron (BA.2 and BA.3), Sotrovimab Resistance (13-fold)
hCoV-19/Australia/NSW-ICPMR-19459/2022	2022-01-01	BA.1	C	22674	T	C22674T	HET=0	127	1	S:S371F	Omicron (BA.2 and BA.3), Sotrovimab Resistance (13-fold)
hCoV-19/Australia/NSW-ICPMR-19460/2022	2022-01-01	BA.1.1	C	22674	T	C22674T	HET=0	151	1	S:S371F	Omicron (BA.2 and BA.3), Sotrovimab Resistance (13-fold)
hCoV-19/Australia/NSW-ICPMR-19572/2022	2022-01-01	BA.1	C	22674	T	C22674T	HET=0	1952	1	S:S371F	Omicron (BA.2 and BA.3), Sotrovimab Resistance (13-fold)
hCoV-19/Australia/NSW-ICPMR-19878/2022	2022-01-01	BA.1	C	22674	T	C22674T	HET=0	1183	1	S:S371F	Omicron (BA.2 and BA.3), Sotrovimab Resistance (13-fold)
hCoV-19/Australia/NSW-ICPMR-19905/2022	2022-01-02	BA.1	G	22580	A	G22580A	HET=1	5545	0.0501	S:E340K	Sotrovimab Resistance (>297-fold) - Manual Confirmation Required
hCoV-19/Australia/NSW-ICPMR-19313/2022	2022-01-02	BA.1	C	22674	T	C22674T	HET=0	652	0.9954	S:S371F	Omicron (BA.2 and BA.3), Sotrovimab Resistance (13-fold)
hCoV-19/Australia/NSW-ICPMR-19186/2022	2022-01-02	BA.1	C	22674	T	C22674T	HET=0	2012	0.998	S:S371F	Omicron (BA.2 and BA.3), Sotrovimab Resistance (13-fold)
hCoV-19/Australia/NSW-ICPMR-19145/2022	2022-01-02	BA.1	C	22674	T	C22674T	HET=0	3342	0.9985	S:S371F	Omicron (BA.2 and BA.3), Sotrovimab Resistance (13-fold)
hCoV-19/Australia/NSW-ICPMR-19185/2022	2022-01-02	BA.1.1	C	22674	T	C22674T	HET=0	1591	0.9987	S:S371F	Omicron (BA.2 and BA.3), Sotrovimab Resistance (13-fold)
hCoV-19/Australia/NSW-ICPMR-19094/2022	2022-01-02	BA.1	C	22674	T	C22674T	HET=0	3118	0.999	S:S371F	Omicron (BA.2 and BA.3), Sotrovimab Resistance (13-fold)
hCoV-19/Australia/NSW-ICPMR-19034/2022	2022-01-02	BA.1	C	22674	T	C22674T	HET=0	2582	0.9992	S:S371F	Omicron (BA.2 and BA.3), Sotrovimab Resistance (13-fold)
hCoV-19/Australia/NSW-ICPMR-19636/2022	2022-01-02	BA.1	C	22674	T	C22674T	HET=0	2483	0.9992	S:S371F	Omicron (BA.2 and BA.3), Sotrovimab Resistance (13-fold)
hCoV-19/Australia/NSW-ICPMR-18987/2022	2022-01-02	BA.1	C	22674	T	C22674T	HET=0	4376	0.9993	S:S371F	Omicron (BA.2 and BA.3), Sotrovimab Resistance (13-fold)
hCoV-19/Australia/NSW-ICPMR-19027/2022	2022-01-02	BA.1	C	22674	T	C22674T	HET=0	2856	0.9993	S:S371F	Omicron (BA.2 and BA.3), Sotrovimab Resistance (13-fold)
hCoV-19/Australia/NSW-ICPMR-20523/2022	2022-01-02	BA.1.1	C	22674	T	C22674T	HET=0	4017	0.9993	S:S371F	Omicron (BA.2 and BA.3), Sotrovimab Resistance (13-fold)
hCoV-19/Australia/NSW-ICPMR-18980/2022	2022-01-02	BA.1	C	22674	T	C22674T	HET=0	3485	0.9994	S:S371F	Omicron (BA.2 and BA.3), Sotrovimab Resistance (13-fold)
hCoV-19/Australia/NSW-ICPMR-19055/2022	2022-01-02	BA.1	C	22674	T	C22674T	HET=0	3424	0.9994	S:S371F	Omicron (BA.2 and BA.3), Sotrovimab Resistance (13-fold)
hCoV-19/Australia/NSW-ICPMR-20529/2022	2022-01-02	BA.1	C	22674	T	C22674T	HET=0	4102	0.9995	S:S371F	Omicron (BA.2 and BA.3), Sotrovimab Resistance (13-fold)
hCoV-19/Australia/NSW-ICPMR-18969/2022	2022-01-02	BA.1	C	22674	T	C22674T	HET=0	2520	0.9996	S:S371F	Omicron (BA.2 and BA.3), Sotrovimab Resistance (13-fold)
hCoV-19/Australia/NSW-ICPMR-19054/2022	2022-01-02	BA.1	C	22674	T	C22674T	HET=0	2766	0.9996	S:S371F	Omicron (BA.2 and BA.3), Sotrovimab Resistance (13-fold)
hCoV-19/Australia/NSW-ICPMR-19147/2022	2022-01-02	BA.1	C	22674	T	C22674T	HET=0	2636	0.9996	S:S371F	Omicron (BA.2 and BA.3), Sotrovimab Resistance (13-fold)
hCoV-19/Australia/NSW-ICPMR-19148/2022	2022-01-02	BA.1	C	22674	T	C22674T	HET=0	2465	0.9996	S:S371F	Omicron (BA.2 and BA.3), Sotrovimab Resistance (13-fold)
hCoV-19/Australia/NSW-ICPMR-19149/2022	2022-01-02	BA.1	C	22674	T	C22674T	HET=0	2678	0.9996	S:S371F	Omicron (BA.2 and BA.3), Sotrovimab Resistance (13-fold)
hCoV-19/Australia/NSW-ICPMR-20783/2022	2022-01-02	BA.1	C	22674	T	C22674T	HET=0	2717	0.9996	S:S371F	Omicron (BA.2 and BA.3), Sotrovimab Resistance (13-fold)
hCoV-19/Australia/NSW-ICPMR-18988/2022	2022-01-02	BA.1	C	22674	T	C22674T	HET=0	3031	0.9997	S:S371F	Omicron (BA.2 and BA.3), Sotrovimab Resistance (13-fold)
hCoV-19/Australia/NSW-ICPMR-19028/2022	2022-01-02	BA.1	C	22674	T	C22674T	HET=0	3650	0.9997	S:S371F	Omicron (BA.2 and BA.3), Sotrovimab Resistance (13-fold)
hCoV-19/Australia/NSW-ICPMR-19366/2022	2022-01-02	BA.1	C	22674	T	C22674T	HET=0	3526	0.9997	S:S371F	Omicron (BA.2 and BA.3), Sotrovimab Resistance (13-fold)
hCoV-19/Australia/NSW-ICPMR-19905/2022	2022-01-02	BA.1	C	22674	T	C22674T	HET=0	4604	0.9998	S:S371F	Omicron (BA.2 and BA.3), Sotrovimab Resistance (13-fold)
hCoV-19/Australia/NSW-ICPMR-18968/2022	2022-01-02	BA.1	C	22674	T	C22674T	HET=0	196	1	S:S371F	Omicron (BA.2 and BA.3), Sotrovimab Resistance (13-fold)
hCoV-19/Australia/NSW-ICPMR-19005/2022	2022-01-02	BA.1	C	22674	T	C22674T	HET=0	3821	1	S:S371F	Omicron (BA.2 and BA.3), Sotrovimab Resistance (13-fold)
hCoV-19/Australia/NSW-ICPMR-19062/2022	2022-01-02	BA.1	C	22674	T	C22674T	HET=0	3301	1	S:S371F	Omicron (BA.2 and BA.3), Sotrovimab Resistance (13-fold)
hCoV-19/Australia/NSW-ICPMR-19088/2022	2022-01-02	BA.1	C	22674	T	C22674T	HET=0	2501	1	S:S371F	Omicron (BA.2 and BA.3), Sotrovimab Resistance (13-fold)
hCoV-19/Australia/NSW-ICPMR-19150/2022	2022-01-02	BA.1	C	22674	T	C22674T	HET=0	2880	1	S:S371F	Omicron (BA.2 and BA.3), Sotrovimab Resistance (13-fold)
hCoV-19/Australia/NSW-ICPMR-19176/2022	2022-01-02	BA.1	C	22674	T	C22674T	HET=0	2127	1	S:S371F	Omicron (BA.2 and BA.3), Sotrovimab Resistance (13-fold)
hCoV-19/Australia/NSW-ICPMR-19352/2022	2022-01-02	BA.1	C	22674	T	C22674T	HET=0	2506	1	S:S371F	Omicron (BA.2 and BA.3), Sotrovimab Resistance (13-fold)
hCoV-19/Australia/NSW-ICPMR-19461/2022	2022-01-02	BA.1	C	22674	T	C22674T	HET=0	133	1	S:S371F	Omicron (BA.2 and BA.3), Sotrovimab Resistance (13-fold)
hCoV-19/Australia/NSW-ICPMR-19490/2022	2022-01-02	BA.1.1	C	22674	T	C22674T	HET=0	2115	1	S:S371F	Omicron (BA.2 and BA.3), Sotrovimab Resistance (13-fold)
hCoV-19/Australia/NSW-ICPMR-19637/2022	2022-01-02	BA.1	C	22674	T	C22674T	HET=0	2429	1	S:S371F	Omicron (BA.2 and BA.3), Sotrovimab Resistance (13-fold)
hCoV-19/Australia/NSW-ICPMR-19883/2022	2022-01-02	BA.1	C	22674	T	C22674T	HET=0	2116	1	S:S371F	Omicron (BA.2 and BA.3), Sotrovimab Resistance (13-fold)
hCoV-19/Australia/NSW-ICPMR-19298/2022	2022-01-03	BA.1	C	22674	T	C22674T	HET=0	671	0.997	S:S371F	Omicron (BA.2 and BA.3), Sotrovimab Resistance (13-fold)
hCoV-19/Australia/NSW-ICPMR-19444/2022	2022-01-03	BA.1.1	C	22674	T	C22674T	HET=0	1619	0.9981	S:S371F	Omicron (BA.2 and BA.3), Sotrovimab Resistance (13-fold)
hCoV-19/Australia/NSW-ICPMR-19575/2022	2022-01-03	BA.1	C	22674	T	C22674T	HET=0	1232	0.9984	S:S371F	Omicron (BA.2 and BA.3), Sotrovimab Resistance (13-fold)
hCoV-19/Australia/NSW-ICPMR-19080/2022	2022-01-03	BA.1.1	C	22674	T	C22674T	HET=0	2698	0.9985	S:S371F	Omicron (BA.2 and BA.3), Sotrovimab Resistance (13-fold)
hCoV-19/Australia/NSW-ICPMR-19146/2022	2022-01-03	BA.1	C	22674	T	C22674T	HET=0	3185	0.9987	S:S371F	Omicron (BA.2 and BA.3), Sotrovimab Resistance (13-fold)
hCoV-19/Australia/NSW-ICPMR-19123/2022	2022-01-03	BA.1	C	22674	T	C22674T	HET=0	3484	0.9989	S:S371F	Omicron (BA.2 and BA.3), Sotrovimab Resistance (13-fold)
hCoV-19/Australia/NSW-ICPMR-19569/2022	2022-01-03	BA.1	C	22674	T	C22674T	HET=0	1743	0.9989	S:S371F	Omicron (BA.2 and BA.3), Sotrovimab Resistance (13-fold)
hCoV-19/Australia/NSW-ICPMR-19020/2022	2022-01-03	BA.1	C	22674	T	C22674T	HET=0	4034	0.999	S:S371F	Omicron (BA.2 and BA.3), Sotrovimab Resistance (13-fold)
hCoV-19/Australia/NSW-ICPMR-19480/2022	2022-01-03	BA.1	C	22674	T	C22674T	HET=0	2053	0.999	S:S371F	Omicron (BA.2 and BA.3), Sotrovimab Resistance (13-fold)
hCoV-19/Australia/NSW-ICPMR-19130/2022	2022-01-03	BA.1	C	22674	T	C22674T	HET=0	2642	0.9992	S:S371F	Omicron (BA.2 and BA.3), Sotrovimab Resistance (13-fold)
hCoV-19/Australia/NSW-ICPMR-19132/2022	2022-01-03	BA.1	C	22674	T	C22674T	HET=0	2571	0.9992	S:S371F	Omicron (BA.2 and BA.3), Sotrovimab Resistance (13-fold)
hCoV-19/Australia/NSW-ICPMR-20423/2022	2022-01-03	BA.1	C	22674	T	C22674T	HET=0	2445	0.9992	S:S371F	Omicron (BA.2 and BA.3), Sotrovimab Resistance (13-fold)
hCoV-19/Australia/NSW-ICPMR-19879/2022	2022-01-03	BA.1	C	22674	T	C22674T	HET=0	1513	0.9993	S:S371F	Omicron (BA.2 and BA.3), Sotrovimab Resistance (13-fold)
hCoV-19/Australia/NSW-ICPMR-18989/2022	2022-01-03	BA.1	C	22674	T	C22674T	HET=0	3165	0.9994	S:S371F	Omicron (BA.2 and BA.3), Sotrovimab Resistance (13-fold)
hCoV-19/Australia/NSW-ICPMR-19096/2022	2022-01-03	BA.1	C	22674	T	C22674T	HET=0	3099	0.9994	S:S371F	Omicron (BA.2 and BA.3), Sotrovimab Resistance (13-fold)
hCoV-19/Australia/NSW-ICPMR-19252/2022	2022-01-03	BA.1	C	22674	T	C22674T	HET=0	1685	0.9994	S:S371F	Omicron (BA.2 and BA.3), Sotrovimab Resistance (13-fold)
hCoV-19/Australia/NSW-ICPMR-19574/2022	2022-01-03	BA.1	C	22674	T	C22674T	HET=0	1603	0.9994	S:S371F	Omicron (BA.2 and BA.3), Sotrovimab Resistance (13-fold)
hCoV-19/Australia/NSW-ICPMR-19933/2022	2022-01-03	BA.1	C	22674	T	C22674T	HET=0	1617	0.9994	S:S371F	Omicron (BA.2 and BA.3), Sotrovimab Resistance (13-fold)
hCoV-19/Australia/NSW-ICPMR-18995/2022	2022-01-03	BA.1	C	22674	T	C22674T	HET=0	3874	0.9995	S:S371F	Omicron (BA.2 and BA.3), Sotrovimab Resistance (13-fold)
hCoV-19/Australia/NSW-ICPMR-19192/2022	2022-01-03	BA.1	C	22674	T	C22674T	HET=0	1822	0.9995	S:S371F	Omicron (BA.2 and BA.3), Sotrovimab Resistance (13-fold)
hCoV-19/Australia/NSW-ICPMR-19219/2022	2022-01-03	BA.1	C	22674	T	C22674T	HET=0	2041	0.9995	S:S371F	Omicron (BA.2 and BA.3), Sotrovimab Resistance (13-fold)
hCoV-19/Australia/NSW-ICPMR-19488/2022	2022-01-03	BA.1	C	22674	T	C22674T	HET=0	1928	0.9995	S:S371F	Omicron (BA.2 and BA.3), Sotrovimab Resistance (13-fold)
hCoV-19/Australia/NSW-ICPMR-20851/2022	2022-01-03	BA.1	C	22674	T	C22674T	HET=0	2129	0.9995	S:S371F	Omicron (BA.2 and BA.3), Sotrovimab Resistance (13-fold)
hCoV-19/Australia/NSW-ICPMR-18971/2022	2022-01-03	BA.1	C	22674	T	C22674T	HET=0	2413	0.9996	S:S371F	Omicron (BA.2 and BA.3), Sotrovimab Resistance (13-fold)
hCoV-19/Australia/NSW-ICPMR-18990/2022	2022-01-03	BA.1	C	22674	T	C22674T	HET=0	2629	0.9996	S:S371F	Omicron (BA.2 and BA.3), Sotrovimab Resistance (13-fold)
hCoV-19/Australia/NSW-ICPMR-19136/2022	2022-01-03	BA.1	C	22674	T	C22674T	HET=0	2733	0.9996	S:S371F	Omicron (BA.2 and BA.3), Sotrovimab Resistance (13-fold)
hCoV-19/Australia/NSW-ICPMR-19152/2022	2022-01-03	BA.1	C	22674	T	C22674T	HET=0	2622	0.9996	S:S371F	Omicron (BA.2 and BA.3), Sotrovimab Resistance (13-fold)
hCoV-19/Australia/NSW-ICPMR-19619/2022	2022-01-03	BA.1	C	22674	T	C22674T	HET=0	2705	0.9996	S:S371F	Omicron (BA.2 and BA.3), Sotrovimab Resistance (13-fold)
hCoV-19/Australia/NSW-ICPMR-19934/2022	2022-01-03	BA.1	C	22674	T	C22674T	HET=0	2232	0.9996	S:S371F	Omicron (BA.2 and BA.3), Sotrovimab Resistance (13-fold)
hCoV-19/Australia/NSW-ICPMR-19131/2022	2022-01-03	BA.1	C	22674	T	C22674T	HET=0	3211	0.9997	S:S371F	Omicron (BA.2 and BA.3), Sotrovimab Resistance (13-fold)
hCoV-19/Australia/NSW-ICPMR-19138/2022	2022-01-03	BA.1	C	22674	T	C22674T	HET=0	2946	0.9997	S:S371F	Omicron (BA.2 and BA.3), Sotrovimab Resistance (13-fold)
hCoV-19/Australia/NSW-ICPMR-19638/2022	2022-01-03	BA.1	C	22674	T	C22674T	HET=0	2889	0.9997	S:S371F	Omicron (BA.2 and BA.3), Sotrovimab Resistance (13-fold)
hCoV-19/Australia/NSW-ICPMR-19087/2022	2022-01-03	AY.125	G	22899	T	G22899T	HET=0	6258	0.9998	S:G446V	Bebtelovimab Resistance (8-fold)
hCoV-19/Australia/NSW-ICPMR-19339/2022	2022-01-03	BA.1	C	22674	T	C22674T	HET=0	4460	0.9998	S:S371F	Omicron (BA.2 and BA.3), Sotrovimab Resistance (13-fold)
hCoV-19/Australia/NSW-ICPMR-19347/2022	2022-01-03	BA.1	C	22674	T	C22674T	HET=0	4256	0.9998	S:S371F	Omicron (BA.2 and BA.3), Sotrovimab Resistance (13-fold)
hCoV-19/Australia/NSW-ICPMR-18970/2022	2022-01-03	BA.1	C	22674	T	C22674T	HET=0	2487	1	S:S371F	Omicron (BA.2 and BA.3), Sotrovimab Resistance (13-fold)
hCoV-19/Australia/NSW-ICPMR-19024/2022	2022-01-03	BA.1	C	22674	T	C22674T	HET=0	3181	1	S:S371F	Omicron (BA.2 and BA.3), Sotrovimab Resistance (13-fold)
hCoV-19/Australia/NSW-ICPMR-19063/2022	2022-01-03	BA.1	C	22674	T	C22674T	HET=0	2754	1	S:S371F	Omicron (BA.2 and BA.3), Sotrovimab Resistance (13-fold)
hCoV-19/Australia/NSW-ICPMR-19068/2022	2022-01-03	BA.1	C	22674	T	C22674T	HET=0	2752	1	S:S371F	Omicron (BA.2 and BA.3), Sotrovimab Resistance (13-fold)
hCoV-19/Australia/NSW-ICPMR-19137/2022	2022-01-03	BA.1	C	22674	T	C22674T	HET=0	2852	1	S:S371F	Omicron (BA.2 and BA.3), Sotrovimab Resistance (13-fold)
hCoV-19/Australia/NSW-ICPMR-19140/2022	2022-01-03	BA.1	C	22674	T	C22674T	HET=0	3154	1	S:S371F	Omicron (BA.2 and BA.3), Sotrovimab Resistance (13-fold)
hCoV-19/Australia/NSW-ICPMR-19178/2022	2022-01-03	BA.1	C	22674	T	C22674T	HET=0	2226	1	S:S371F	Omicron (BA.2 and BA.3), Sotrovimab Resistance (13-fold)
hCoV-19/Australia/NSW-ICPMR-19187/2022	2022-01-03	BA.1	C	22674	T	C22674T	HET=0	1583	1	S:S371F	Omicron (BA.2 and BA.3), Sotrovimab Resistance (13-fold)
hCoV-19/Australia/NSW-ICPMR-19611/2022	2022-01-03	BA.1	C	22674	T	C22674T	HET=0	831	1	S:S371F	Omicron (BA.2 and BA.3), Sotrovimab Resistance (13-fold)
hCoV-19/Australia/NSW-ICPMR-19618/2022	2022-01-03	BA.1	C	22674	T	C22674T	HET=0	2689	1	S:S371F	Omicron (BA.2 and BA.3), Sotrovimab Resistance (13-fold)
hCoV-19/Australia/NSW-ICPMR-19639/2022	2022-01-03	BA.1	C	22674	T	C22674T	HET=0	2721	1	S:S371F	Omicron (BA.2 and BA.3), Sotrovimab Resistance (13-fold)
hCoV-19/Australia/NSW-ICPMR-19242/2022	2022-01-04	BA.1	G	22899	A	G22899A	HET=1	2516	0.0513	S:G446D	Bebtelovimab Resistance (69-fold)
hCoV-19/Australia/NSW-ICPMR-19315/2022	2022-01-04	BA.1	C	22674	T	C22674T	HET=0	792	0.9975	S:S371F	Omicron (BA.2 and BA.3), Sotrovimab Resistance (13-fold)
hCoV-19/Australia/NSW-ICPMR-19314/2022	2022-01-04	BA.1	C	22674	T	C22674T	HET=0	845	0.9976	S:S371F	Omicron (BA.2 and BA.3), Sotrovimab Resistance (13-fold)
hCoV-19/Australia/NSW-ICPMR-19549/2022	2022-01-04	BA.1	C	22674	T	C22674T	HET=0	1991	0.9985	S:S371F	Omicron (BA.2 and BA.3), Sotrovimab Resistance (13-fold)
hCoV-19/Australia/NSW-ICPMR-19316/2022	2022-01-04	BA.1	C	22674	T	C22674T	HET=0	886	0.9989	S:S371F	Omicron (BA.2 and BA.3), Sotrovimab Resistance (13-fold)
hCoV-19/Australia/NSW-ICPMR-19446/2022	2022-01-04	BA.1	C	22674	T	C22674T	HET=0	1748	0.9989	S:S371F	Omicron (BA.2 and BA.3), Sotrovimab Resistance (13-fold)
hCoV-19/Australia/NSW-ICPMR-19884/2022	2022-01-04	BA.1.1	C	22674	T	C22674T	HET=0	1928	0.999	S:S371F	Omicron (BA.2 and BA.3), Sotrovimab Resistance (13-fold)
hCoV-19/Australia/NSW-ICPMR-19072/2022	2022-01-04	BA.1	C	22674	T	C22674T	HET=0	2317	0.9991	S:S371F	Omicron (BA.2 and BA.3), Sotrovimab Resistance (13-fold)
hCoV-19/Australia/NSW-ICPMR-19086/2022	2022-01-04	BA.1	C	22674	T	C22674T	HET=0	2152	0.9991	S:S371F	Omicron (BA.2 and BA.3), Sotrovimab Resistance (13-fold)
hCoV-19/Australia/NSW-ICPMR-19368/2022	2022-01-04	BA.1	C	22674	T	C22674T	HET=0	4231	0.9991	S:S371F	Omicron (BA.2 and BA.3), Sotrovimab Resistance (13-fold)
hCoV-19/Australia/NSW-ICPMR-20563/2022	2022-01-04	BA.1	C	22674	T	C22674T	HET=0	2330	0.9991	S:S371F	Omicron (BA.2 and BA.3), Sotrovimab Resistance (13-fold)
hCoV-19/Australia/NSW-ICPMR-19031/2022	2022-01-04	BA.1	C	22674	T	C22674T	HET=0	2437	0.9992	S:S371F	Omicron (BA.2 and BA.3), Sotrovimab Resistance (13-fold)
hCoV-19/Australia/NSW-ICPMR-19064/2022	2022-01-04	BA.1	C	22674	T	C22674T	HET=0	2586	0.9992	S:S371F	Omicron (BA.2 and BA.3), Sotrovimab Resistance (13-fold)
hCoV-19/Australia/NSW-ICPMR-19098/2022	2022-01-04	BA.1	C	22674	T	C22674T	HET=0	2474	0.9992	S:S371F	Omicron (BA.2 and BA.3), Sotrovimab Resistance (13-fold)
hCoV-19/Australia/NSW-ICPMR-19342/2022	2022-01-04	BA.1	C	22674	T	C22674T	HET=0	3673	0.9992	S:S371F	Omicron (BA.2 and BA.3), Sotrovimab Resistance (13-fold)
hCoV-19/Australia/NSW-ICPMR-19641/2022	2022-01-04	BA.1	C	22674	T	C22674T	HET=0	2442	0.9992	S:S371F	Omicron (BA.2 and BA.3), Sotrovimab Resistance (13-fold)
hCoV-19/Australia/NSW-ICPMR-21602/2022	2022-01-04	BA.1	C	22674	T	C22674T	HET=0	3931	0.9992	S:S371F	Omicron (BA.2 and BA.3), Sotrovimab Resistance (13-fold)
hCoV-19/Australia/NSW-ICPMR-19025/2022	2022-01-04	BA.1	C	22674	T	C22674T	HET=0	2764	0.9993	S:S371F	Omicron (BA.2 and BA.3), Sotrovimab Resistance (13-fold)
hCoV-19/Australia/NSW-ICPMR-19089/2022	2022-01-04	BA.1	C	22674	T	C22674T	HET=0	2930	0.9993	S:S371F	Omicron (BA.2 and BA.3), Sotrovimab Resistance (13-fold)
hCoV-19/Australia/NSW-ICPMR-19530/2022	2022-01-04	BA.1	C	22674	T	C22674T	HET=0	2793	0.9993	S:S371F	Omicron (BA.2 and BA.3), Sotrovimab Resistance (13-fold)
hCoV-19/Australia/NSW-ICPMR-18992/2022	2022-01-04	BA.1	C	22674	T	C22674T	HET=0	3435	0.9994	S:S371F	Omicron (BA.2 and BA.3), Sotrovimab Resistance (13-fold)
hCoV-19/Australia/NSW-ICPMR-19242/2022	2022-01-04	BA.1	C	22674	T	C22674T	HET=0	1754	0.9994	S:S371F	Omicron (BA.2 and BA.3), Sotrovimab Resistance (13-fold)
hCoV-19/Australia/NSW-ICPMR-19262/2022	2022-01-04	BA.1	C	22674	T	C22674T	HET=0	1587	0.9994	S:S371F	Omicron (BA.2 and BA.3), Sotrovimab Resistance (13-fold)
hCoV-19/Australia/NSW-ICPMR-19340/2022	2022-01-04	BA.1	C	22674	T	C22674T	HET=0	3447	0.9994	S:S371F	Omicron (BA.2 and BA.3), Sotrovimab Resistance (13-fold)
hCoV-19/Australia/NSW-ICPMR-19427/2022	2022-01-04	BA.1	C	22674	T	C22674T	HET=0	3336	0.9994	S:S371F	Omicron (BA.2 and BA.3), Sotrovimab Resistance (13-fold)
hCoV-19/Australia/NSW-ICPMR-18973/2022	2022-01-04	BA.1	C	22674	T	C22674T	HET=0	2154	0.9995	S:S371F	Omicron (BA.2 and BA.3), Sotrovimab Resistance (13-fold)
hCoV-19/Australia/NSW-ICPMR-19069/2022	2022-01-04	BA.1	C	22674	T	C22674T	HET=0	2191	0.9995	S:S371F	Omicron (BA.2 and BA.3), Sotrovimab Resistance (13-fold)
hCoV-19/Australia/NSW-ICPMR-19193/2022	2022-01-04	BA.1	C	22674	T	C22674T	HET=0	1823	0.9995	S:S371F	Omicron (BA.2 and BA.3), Sotrovimab Resistance (13-fold)
hCoV-19/Australia/NSW-ICPMR-19254/2022	2022-01-04	BA.1	C	22674	T	C22674T	HET=0	1849	0.9995	S:S371F	Omicron (BA.2 and BA.3), Sotrovimab Resistance (13-fold)
hCoV-19/Australia/NSW-ICPMR-19367/2022	2022-01-04	BA.1	C	22674	T	C22674T	HET=0	5462	0.9995	S:S371F	Omicron (BA.2 and BA.3), Sotrovimab Resistance (13-fold)
hCoV-19/Australia/NSW-ICPMR-19369/2022	2022-01-04	BA.1	C	22674	T	C22674T	HET=0	4014	0.9995	S:S371F	Omicron (BA.2 and BA.3), Sotrovimab Resistance (13-fold)
hCoV-19/Australia/NSW-ICPMR-19026/2022	2022-01-04	BA.1	C	22674	T	C22674T	HET=0	2292	0.9996	S:S371F	Omicron (BA.2 and BA.3), Sotrovimab Resistance (13-fold)
hCoV-19/Australia/NSW-ICPMR-19065/2022	2022-01-04	BA.1	C	22674	T	C22674T	HET=0	2684	0.9996	S:S371F	Omicron (BA.2 and BA.3), Sotrovimab Resistance (13-fold)
hCoV-19/Australia/NSW-ICPMR-19085/2022	2022-01-04	BA.1	C	22674	T	C22674T	HET=0	2551	0.9996	S:S371F	Omicron (BA.2 and BA.3), Sotrovimab Resistance (13-fold)
hCoV-19/Australia/NSW-ICPMR-19361/2022	2022-01-04	BA.1	C	22674	T	C22674T	HET=0	4684	0.9996	S:S371F	Omicron (BA.2 and BA.3), Sotrovimab Resistance (13-fold)
hCoV-19/Australia/NSW-ICPMR-19631/2022	2022-01-04	BA.1	C	22674	T	C22674T	HET=0	2483	0.9996	S:S371F	Omicron (BA.2 and BA.3), Sotrovimab Resistance (13-fold)
hCoV-19/Australia/NSW-ICPMR-19802/2022	2022-01-04	BA.1	C	22674	T	C22674T	HET=0	2462	0.9996	S:S371F	Omicron (BA.2 and BA.3), Sotrovimab Resistance (13-fold)
hCoV-19/Australia/NSW-ICPMR-19947/2022	2022-01-04	BA.1	C	22674	T	C22674T	HET=0	2346	0.9996	S:S371F	Omicron (BA.2 and BA.3), Sotrovimab Resistance (13-fold)
hCoV-19/Australia/NSW-ICPMR-20560/2022	2022-01-04	BA.1	C	22674	T	C22674T	HET=0	2395	0.9996	S:S371F	Omicron (BA.2 and BA.3), Sotrovimab Resistance (13-fold)
hCoV-19/Australia/NSW-ICPMR-20561/2022	2022-01-04	BA.1	C	22674	T	C22674T	HET=0	2783	0.9996	S:S371F	Omicron (BA.2 and BA.3), Sotrovimab Resistance (13-fold)
hCoV-19/Australia/NSW-ICPMR-20562/2022	2022-01-04	BA.1	C	22674	T	C22674T	HET=0	2577	0.9996	S:S371F	Omicron (BA.2 and BA.3), Sotrovimab Resistance (13-fold)
hCoV-19/Australia/NSW-ICPMR-20665/2022	2022-01-04	BA.1	C	22674	T	C22674T	HET=0	4778	0.9996	S:S371F	Omicron (BA.2 and BA.3), Sotrovimab Resistance (13-fold)
hCoV-19/Australia/NSW-ICPMR-18991/2022	2022-01-04	BA.1	C	22674	T	C22674T	HET=0	2986	0.9997	S:S371F	Omicron (BA.2 and BA.3), Sotrovimab Resistance (13-fold)
hCoV-19/Australia/NSW-ICPMR-19035/2022	2022-01-04	BA.1.1	C	22674	T	C22674T	HET=0	2942	0.9997	S:S371F	Omicron (BA.2 and BA.3), Sotrovimab Resistance (13-fold)
hCoV-19/Australia/NSW-ICPMR-19081/2022	2022-01-04	BA.1	C	22674	T	C22674T	HET=0	3092	0.9997	S:S371F	Omicron (BA.2 and BA.3), Sotrovimab Resistance (13-fold)
hCoV-19/Australia/NSW-ICPMR-19410/2022	2022-01-04	BA.1	C	22674	T	C22674T	HET=0	2863	0.9997	S:S371F	Omicron (BA.2 and BA.3), Sotrovimab Resistance (13-fold)
hCoV-19/Australia/NSW-ICPMR-19621/2022	2022-01-04	BA.1.1	C	22674	T	C22674T	HET=0	2923	0.9997	S:S371F	Omicron (BA.2 and BA.3), Sotrovimab Resistance (13-fold)
hCoV-19/Australia/NSW-ICPMR-19354/2022	2022-01-04	BA.1	C	22674	T	C22674T	HET=0	4182	0.9998	S:S371F	Omicron (BA.2 and BA.3), Sotrovimab Resistance (13-fold)
hCoV-19/Australia/NSW-ICPMR-18972/2022	2022-01-04	BA.1	C	22674	T	C22674T	HET=0	1939	1	S:S371F	Omicron (BA.2 and BA.3), Sotrovimab Resistance (13-fold)
hCoV-19/Australia/NSW-ICPMR-18974/2022	2022-01-04	BA.1	C	22674	T	C22674T	HET=0	1454	1	S:S371F	Omicron (BA.2 and BA.3), Sotrovimab Resistance (13-fold)
hCoV-19/Australia/NSW-ICPMR-18975/2022	2022-01-04	BA.1	C	22674	T	C22674T	HET=0	1870	1	S:S371F	Omicron (BA.2 and BA.3), Sotrovimab Resistance (13-fold)
hCoV-19/Australia/NSW-ICPMR-18981/2022	2022-01-04	BA.1	C	22674	T	C22674T	HET=0	3496	1	S:S371F	Omicron (BA.2 and BA.3), Sotrovimab Resistance (13-fold)
hCoV-19/Australia/NSW-ICPMR-18993/2022	2022-01-04	BA.1.1	C	22674	T	C22674T	HET=0	2834	1	S:S371F	Omicron (BA.2 and BA.3), Sotrovimab Resistance (13-fold)
hCoV-19/Australia/NSW-ICPMR-19022/2022	2022-01-04	BA.1	C	22674	T	C22674T	HET=0	3065	1	S:S371F	Omicron (BA.2 and BA.3), Sotrovimab Resistance (13-fold)
hCoV-19/Australia/NSW-ICPMR-19029/2022	2022-01-04	BA.1	C	22674	T	C22674T	HET=0	2600	1	S:S371F	Omicron (BA.2 and BA.3), Sotrovimab Resistance (13-fold)
hCoV-19/Australia/NSW-ICPMR-19030/2022	2022-01-04	BA.1	C	22674	T	C22674T	HET=0	2289	1	S:S371F	Omicron (BA.2 and BA.3), Sotrovimab Resistance (13-fold)
hCoV-19/Australia/NSW-ICPMR-19032/2022	2022-01-04	BA.1	C	22674	T	C22674T	HET=0	2484	1	S:S371F	Omicron (BA.2 and BA.3), Sotrovimab Resistance (13-fold)
hCoV-19/Australia/NSW-ICPMR-19036/2022	2022-01-04	BA.1	C	22674	T	C22674T	HET=0	2949	1	S:S371F	Omicron (BA.2 and BA.3), Sotrovimab Resistance (13-fold)
hCoV-19/Australia/NSW-ICPMR-19037/2022	2022-01-04	BA.1	C	22674	T	C22674T	HET=0	2430	1	S:S371F	Omicron (BA.2 and BA.3), Sotrovimab Resistance (13-fold)
hCoV-19/Australia/NSW-ICPMR-19038/2022	2022-01-04	BA.1	C	22674	T	C22674T	HET=0	2499	1	S:S371F	Omicron (BA.2 and BA.3), Sotrovimab Resistance (13-fold)
hCoV-19/Australia/NSW-ICPMR-19056/2022	2022-01-04	BA.1	C	22674	T	C22674T	HET=0	2296	1	S:S371F	Omicron (BA.2 and BA.3), Sotrovimab Resistance (13-fold)
hCoV-19/Australia/NSW-ICPMR-19066/2022	2022-01-04	BA.1	C	22674	T	C22674T	HET=0	2544	1	S:S371F	Omicron (BA.2 and BA.3), Sotrovimab Resistance (13-fold)
hCoV-19/Australia/NSW-ICPMR-19067/2022	2022-01-04	BA.1.1	C	22674	T	C22674T	HET=0	2907	1	S:S371F	Omicron (BA.2 and BA.3), Sotrovimab Resistance (13-fold)
hCoV-19/Australia/NSW-ICPMR-19070/2022	2022-01-04	BA.1	C	22674	T	C22674T	HET=0	2500	1	S:S371F	Omicron (BA.2 and BA.3), Sotrovimab Resistance (13-fold)
hCoV-19/Australia/NSW-ICPMR-19082/2022	2022-01-04	BA.1.1	C	22674	T	C22674T	HET=0	2822	1	S:S371F	Omicron (BA.2 and BA.3), Sotrovimab Resistance (13-fold)
hCoV-19/Australia/NSW-ICPMR-19091/2022	2022-01-04	BA.1	C	22674	T	C22674T	HET=0	3016	1	S:S371F	Omicron (BA.2 and BA.3), Sotrovimab Resistance (13-fold)
hCoV-19/Australia/NSW-ICPMR-19097/2022	2022-01-04	BA.1	C	22674	T	C22674T	HET=0	3265	1	S:S371F	Omicron (BA.2 and BA.3), Sotrovimab Resistance (13-fold)
hCoV-19/Australia/NSW-ICPMR-19133/2022	2022-01-04	BA.1	C	22674	T	C22674T	HET=0	3322	1	S:S371F	Omicron (BA.2 and BA.3), Sotrovimab Resistance (13-fold)
hCoV-19/Australia/NSW-ICPMR-19181/2022	2022-01-04	BA.1	C	22674	T	C22674T	HET=0	1986	1	S:S371F	Omicron (BA.2 and BA.3), Sotrovimab Resistance (13-fold)
hCoV-19/Australia/NSW-ICPMR-19261/2022	2022-01-04	BA.1	C	22674	T	C22674T	HET=0	2116	1	S:S371F	Omicron (BA.2 and BA.3), Sotrovimab Resistance (13-fold)
hCoV-19/Australia/NSW-ICPMR-19263/2022	2022-01-04	BA.1	C	22674	T	C22674T	HET=0	1961	1	S:S371F	Omicron (BA.2 and BA.3), Sotrovimab Resistance (13-fold)
hCoV-19/Australia/NSW-ICPMR-19445/2022	2022-01-04	BA.1	C	22674	T	C22674T	HET=0	1784	1	S:S371F	Omicron (BA.2 and BA.3), Sotrovimab Resistance (13-fold)
hCoV-19/Australia/NSW-ICPMR-19447/2022	2022-01-04	BA.1	C	22674	T	C22674T	HET=0	2085	1	S:S371F	Omicron (BA.2 and BA.3), Sotrovimab Resistance (13-fold)
hCoV-19/Australia/NSW-ICPMR-19448/2022	2022-01-04	BA.1	C	22674	T	C22674T	HET=0	1732	1	S:S371F	Omicron (BA.2 and BA.3), Sotrovimab Resistance (13-fold)
hCoV-19/Australia/NSW-ICPMR-19449/2022	2022-01-04	BA.1	C	22674	T	C22674T	HET=0	1578	1	S:S371F	Omicron (BA.2 and BA.3), Sotrovimab Resistance (13-fold)
hCoV-19/Australia/NSW-ICPMR-19482/2022	2022-01-04	BA.1	C	22674	T	C22674T	HET=0	1747	1	S:S371F	Omicron (BA.2 and BA.3), Sotrovimab Resistance (13-fold)
hCoV-19/Australia/NSW-ICPMR-19491/2022	2022-01-04	BA.1	C	22674	T	C22674T	HET=0	1938	1	S:S371F	Omicron (BA.2 and BA.3), Sotrovimab Resistance (13-fold)
hCoV-19/Australia/NSW-ICPMR-19492/2022	2022-01-04	BA.1	C	22674	T	C22674T	HET=0	1803	1	S:S371F	Omicron (BA.2 and BA.3), Sotrovimab Resistance (13-fold)
hCoV-19/Australia/NSW-ICPMR-19514/2022	2022-01-04	BA.1	C	22674	T	C22674T	HET=0	126	1	S:S371F	Omicron (BA.2 and BA.3), Sotrovimab Resistance (13-fold)
hCoV-19/Australia/NSW-ICPMR-19515/2022	2022-01-04	BA.1	C	22674	T	C22674T	HET=0	133	1	S:S371F	Omicron (BA.2 and BA.3), Sotrovimab Resistance (13-fold)
hCoV-19/Australia/NSW-ICPMR-19526/2022	2022-01-04	BA.1	C	22674	T	C22674T	HET=0	1952	1	S:S371F	Omicron (BA.2 and BA.3), Sotrovimab Resistance (13-fold)
hCoV-19/Australia/NSW-ICPMR-19620/2022	2022-01-04	BA.1	C	22674	T	C22674T	HET=0	2921	1	S:S371F	Omicron (BA.2 and BA.3), Sotrovimab Resistance (13-fold)
hCoV-19/Australia/NSW-ICPMR-19622/2022	2022-01-04	BA.1	C	22674	T	C22674T	HET=0	3087	1	S:S371F	Omicron (BA.2 and BA.3), Sotrovimab Resistance (13-fold)
hCoV-19/Australia/NSW-ICPMR-19848/2022	2022-01-04	BA.1	C	22674	T	C22674T	HET=0	842	1	S:S371F	Omicron (BA.2 and BA.3), Sotrovimab Resistance (13-fold)
hCoV-19/Australia/NSW-ICPMR-19931/2022	2022-01-04	BA.1	C	22674	T	C22674T	HET=0	625	1	S:S371F	Omicron (BA.2 and BA.3), Sotrovimab Resistance (13-fold)
hCoV-19/Australia/NSW-ICPMR-21603/2022	2022-01-05	BA.1	C	22674	T	C22674T	HET=0	5187	0.9969	S:S371F	Omicron (BA.2 and BA.3), Sotrovimab Resistance (13-fold)
hCoV-19/Australia/NSW-ICPMR-19243/2022	2022-01-05	BA.1	C	22674	T	C22674T	HET=0	1342	0.997	S:S371F	Omicron (BA.2 and BA.3), Sotrovimab Resistance (13-fold)
hCoV-19/Australia/NSW-ICPMR-19626/2022	2022-01-05	BA.1	C	22674	T	C22674T	HET=0	2281	0.9982	S:S371F	Omicron (BA.2 and BA.3), Sotrovimab Resistance (13-fold)
hCoV-19/Australia/NSW-ICPMR-19486/2022	2022-01-05	BA.1	C	22674	T	C22674T	HET=0	1894	0.9984	S:S371F	Omicron (BA.2 and BA.3), Sotrovimab Resistance (13-fold)
hCoV-19/Australia/NSW-ICPMR-19624/2022	2022-01-05	BA.1	C	22674	T	C22674T	HET=0	2952	0.9986	S:S371F	Omicron (BA.2 and BA.3), Sotrovimab Resistance (13-fold)
hCoV-19/Australia/NSW-ICPMR-19102/2022	2022-01-05	BA.1	C	22674	T	C22674T	HET=0	3427	0.9988	S:S371F	Omicron (BA.2 and BA.3), Sotrovimab Resistance (13-fold)
hCoV-19/Australia/NSW-ICPMR-19099/2022	2022-01-05	BA.1	C	22674	T	C22674T	HET=0	2850	0.9989	S:S371F	Omicron (BA.2 and BA.3), Sotrovimab Resistance (13-fold)
hCoV-19/Australia/NSW-ICPMR-19226/2022	2022-01-05	BA.1	C	22674	T	C22674T	HET=0	1810	0.9989	S:S371F	Omicron (BA.2 and BA.3), Sotrovimab Resistance (13-fold)
hCoV-19/Australia/NSW-ICPMR-19244/2022	2022-01-05	BA.1	C	22674	T	C22674T	HET=0	902	0.9989	S:S371F	Omicron (BA.2 and BA.3), Sotrovimab Resistance (13-fold)
hCoV-19/Australia/NSW-ICPMR-19210/2022	2022-01-05	BA.1	C	22674	T	C22674T	HET=0	2033	0.999	S:S371F	Omicron (BA.2 and BA.3), Sotrovimab Resistance (13-fold)
hCoV-19/Australia/NSW-ICPMR-19323/2022	2022-01-05	BA.1	C	22674	T	C22674T	HET=0	3101	0.999	S:S371F	Omicron (BA.2 and BA.3), Sotrovimab Resistance (13-fold)
hCoV-19/Australia/NSW-ICPMR-19495/2022	2022-01-05	BA.1	C	22674	T	C22674T	HET=0	2062	0.999	S:S371F	Omicron (BA.2 and BA.3), Sotrovimab Resistance (13-fold)
hCoV-19/Australia/NSW-ICPMR-18997/2022	2022-01-05	BA.1	C	22674	T	C22674T	HET=0	4406	0.9991	S:S371F	Omicron (BA.2 and BA.3), Sotrovimab Resistance (13-fold)
hCoV-19/Australia/NSW-ICPMR-19430/2022	2022-01-05	BA.1	C	22674	T	C22674T	HET=0	3294	0.9991	S:S371F	Omicron (BA.2 and BA.3), Sotrovimab Resistance (13-fold)
hCoV-19/Australia/NSW-ICPMR-19000/2022	2022-01-05	BA.1	C	22674	T	C22674T	HET=0	4063	0.9993	S:S371F	Omicron (BA.2 and BA.3), Sotrovimab Resistance (13-fold)
hCoV-19/Australia/NSW-ICPMR-18998/2022	2022-01-05	BA.1	C	22674	T	C22674T	HET=0	4618	0.9994	S:S371F	Omicron (BA.2 and BA.3), Sotrovimab Resistance (13-fold)
hCoV-19/Australia/NSW-ICPMR-19223/2022	2022-01-05	BA.1	C	22674	T	C22674T	HET=0	1659	0.9994	S:S371F	Omicron (BA.2 and BA.3), Sotrovimab Resistance (13-fold)
hCoV-19/Australia/NSW-ICPMR-19544/2022	2022-01-05	BA.1	C	22674	T	C22674T	HET=0	2074	0.9995	S:S371F	Omicron (BA.2 and BA.3), Sotrovimab Resistance (13-fold)
hCoV-19/Australia/NSW-ICPMR-18996/2022	2022-01-05	BA.1	C	22674	T	C22674T	HET=0	2506	0.9996	S:S371F	Omicron (BA.2 and BA.3), Sotrovimab Resistance (13-fold)
hCoV-19/Australia/NSW-ICPMR-19154/2022	2022-01-05	BA.1.1	C	22674	T	C22674T	HET=0	2632	0.9996	S:S371F	Omicron (BA.2 and BA.3), Sotrovimab Resistance (13-fold)
hCoV-19/Australia/NSW-ICPMR-19625/2022	2022-01-05	BA.1	C	22674	T	C22674T	HET=0	2753	0.9996	S:S371F	Omicron (BA.2 and BA.3), Sotrovimab Resistance (13-fold)
hCoV-19/Australia/NSW-ICPMR-19803/2022	2022-01-05	BA.1.1	C	22674	T	C22674T	HET=0	2674	0.9996	S:S371F	Omicron (BA.2 and BA.3), Sotrovimab Resistance (13-fold)
hCoV-19/Australia/NSW-ICPMR-19804/2022	2022-01-05	BA.1	C	22674	T	C22674T	HET=0	2856	0.9996	S:S371F	Omicron (BA.2 and BA.3), Sotrovimab Resistance (13-fold)
hCoV-19/Australia/NSW-ICPMR-19093/2022	2022-01-05	BA.1	C	22674	T	C22674T	HET=0	3608	0.9997	S:S371F	Omicron (BA.2 and BA.3), Sotrovimab Resistance (13-fold)
hCoV-19/Australia/NSW-ICPMR-19100/2022	2022-01-05	BA.1	C	22674	T	C22674T	HET=0	2937	0.9997	S:S371F	Omicron (BA.2 and BA.3), Sotrovimab Resistance (13-fold)
hCoV-19/Australia/NSW-ICPMR-19273/2022	2022-01-05	BA.1	C	22674	T	C22674T	HET=0	2923	0.9997	S:S371F	Omicron (BA.2 and BA.3), Sotrovimab Resistance (13-fold)
hCoV-19/Australia/NSW-ICPMR-19001/2022	2022-01-05	BA.1	C	22674	T	C22674T	HET=0	4048	0.9998	S:S371F	Omicron (BA.2 and BA.3), Sotrovimab Resistance (13-fold)
hCoV-19/Australia/NSW-ICPMR-18994/2022	2022-01-05	BA.1	C	22674	T	C22674T	HET=0	3122	1	S:S371F	Omicron (BA.2 and BA.3), Sotrovimab Resistance (13-fold)
hCoV-19/Australia/NSW-ICPMR-18999/2022	2022-01-05	BA.1	C	22674	T	C22674T	HET=0	2955	1	S:S371F	Omicron (BA.2 and BA.3), Sotrovimab Resistance (13-fold)
hCoV-19/Australia/NSW-ICPMR-19092/2022	2022-01-05	BA.1	C	22674	T	C22674T	HET=0	3038	1	S:S371F	Omicron (BA.2 and BA.3), Sotrovimab Resistance (13-fold)
hCoV-19/Australia/NSW-ICPMR-19101/2022	2022-01-05	BA.1	C	22674	T	C22674T	HET=0	3606	1	S:S371F	Omicron (BA.2 and BA.3), Sotrovimab Resistance (13-fold)
hCoV-19/Australia/NSW-ICPMR-19124/2022	2022-01-05	BA.1	C	22674	T	C22674T	HET=0	2631	1	S:S371F	Omicron (BA.2 and BA.3), Sotrovimab Resistance (13-fold)
hCoV-19/Australia/NSW-ICPMR-19135/2022	2022-01-05	BA.1	C	22674	T	C22674T	HET=0	3047	1	S:S371F	Omicron (BA.2 and BA.3), Sotrovimab Resistance (13-fold)
hCoV-19/Australia/NSW-ICPMR-19194/2022	2022-01-05	BA.1	C	22674	T	C22674T	HET=0	1692	1	S:S371F	Omicron (BA.2 and BA.3), Sotrovimab Resistance (13-fold)
hCoV-19/Australia/NSW-ICPMR-19222/2022	2022-01-05	BA.1	C	22674	T	C22674T	HET=0	1294	1	S:S371F	Omicron (BA.2 and BA.3), Sotrovimab Resistance (13-fold)
hCoV-19/Australia/NSW-ICPMR-19255/2022	2022-01-05	BA.1	C	22674	T	C22674T	HET=0	1880	1	S:S371F	Omicron (BA.2 and BA.3), Sotrovimab Resistance (13-fold)
hCoV-19/Australia/NSW-ICPMR-19321/2022	2022-01-05	BA.1	C	22674	T	C22674T	HET=0	3284	1	S:S371F	Omicron (BA.2 and BA.3), Sotrovimab Resistance (13-fold)
hCoV-19/Australia/NSW-ICPMR-19485/2022	2022-01-05	BA.1	C	22674	T	C22674T	HET=0	1928	1	S:S371F	Omicron (BA.2 and BA.3), Sotrovimab Resistance (13-fold)
hCoV-19/Australia/NSW-ICPMR-19489/2022	2022-01-05	BA.1.1	C	22674	T	C22674T	HET=0	2528	1	S:S371F	Omicron (BA.2 and BA.3), Sotrovimab Resistance (13-fold)
hCoV-19/Australia/NSW-ICPMR-19496/2022	2022-01-05	BA.1	C	22674	T	C22674T	HET=0	2173	1	S:S371F	Omicron (BA.2 and BA.3), Sotrovimab Resistance (13-fold)
hCoV-19/Australia/NSW-ICPMR-19516/2022	2022-01-05	BA.1	C	22674	T	C22674T	HET=0	141	1	S:S371F	Omicron (BA.2 and BA.3), Sotrovimab Resistance (13-fold)
hCoV-19/Australia/NSW-ICPMR-19518/2022	2022-01-05	BA.1	C	22674	T	C22674T	HET=0	129	1	S:S371F	Omicron (BA.2 and BA.3), Sotrovimab Resistance (13-fold)
hCoV-19/Australia/NSW-ICPMR-19519/2022	2022-01-05	BA.1	C	22674	T	C22674T	HET=0	131	1	S:S371F	Omicron (BA.2 and BA.3), Sotrovimab Resistance (13-fold)
hCoV-19/Australia/NSW-ICPMR-19545/2022	2022-01-05	BA.1	C	22674	T	C22674T	HET=0	2288	1	S:S371F	Omicron (BA.2 and BA.3), Sotrovimab Resistance (13-fold)
hCoV-19/Australia/NSW-ICPMR-19623/2022	2022-01-05	BA.1	C	22674	T	C22674T	HET=0	2759	1	S:S371F	Omicron (BA.2 and BA.3), Sotrovimab Resistance (13-fold)
hCoV-19/Australia/NSW-ICPMR-19627/2022	2022-01-05	BA.1	C	22674	T	C22674T	HET=0	2087	1	S:S371F	Omicron (BA.2 and BA.3), Sotrovimab Resistance (13-fold)
hCoV-19/Australia/NSW-ICPMR-19684/2022	2022-01-05	BA.1	C	22674	T	C22674T	HET=0	2526	1	S:S371F	Omicron (BA.2 and BA.3), Sotrovimab Resistance (13-fold)
hCoV-19/Australia/NSW-ICPMR-19864/2022	2022-01-05	BA.1	C	22674	T	C22674T	HET=0	566	1	S:S371F	Omicron (BA.2 and BA.3), Sotrovimab Resistance (13-fold)
hCoV-19/Australia/NSW-ICPMR-19909/2022	2022-01-05	BA.1	C	22674	T	C22674T	HET=0	2606	1	S:S371F	Omicron (BA.2 and BA.3), Sotrovimab Resistance (13-fold)
hCoV-19/Australia/NSW-ICPMR-19155/2022	2022-01-06	BA.1	C	22674	T	C22674T	HET=0	2441	0.9947	S:S371F	Omicron (BA.2 and BA.3), Sotrovimab Resistance (13-fold)
hCoV-19/Australia/NSW-ICPMR-19935/2022	2022-01-06	BA.1	C	22674	T	C22674T	HET=0	1995	0.998	S:S371F	Omicron (BA.2 and BA.3), Sotrovimab Resistance (13-fold)
hCoV-19/Australia/NSW-ICPMR-19211/2022	2022-01-06	BA.1	C	22674	T	C22674T	HET=0	1647	0.9982	S:S371F	Omicron (BA.2 and BA.3), Sotrovimab Resistance (13-fold)
hCoV-19/Australia/NSW-ICPMR-19216/2022	2022-01-06	BA.1	C	22674	T	C22674T	HET=0	1889	0.9984	S:S371F	Omicron (BA.2 and BA.3), Sotrovimab Resistance (13-fold)
hCoV-19/Australia/NSW-ICPMR-19208/2022	2022-01-06	BA.1	C	22674	T	C22674T	HET=0	2054	0.9985	S:S371F	Omicron (BA.2 and BA.3), Sotrovimab Resistance (13-fold)
hCoV-19/Australia/NSW-ICPMR-19378/2022	2022-01-06	BA.1	C	22674	T	C22674T	HET=0	3385	0.9985	S:S371F	Omicron (BA.2 and BA.3), Sotrovimab Resistance (13-fold)
hCoV-19/Australia/NSW-ICPMR-19498/2022	2022-01-06	BA.1	C	22674	T	C22674T	HET=0	2078	0.9986	S:S371F	Omicron (BA.2 and BA.3), Sotrovimab Resistance (13-fold)
hCoV-19/Australia/NSW-ICPMR-19023/2022	2022-01-06	BA.1	C	22674	T	C22674T	HET=0	2612	0.9989	S:S371F	Omicron (BA.2 and BA.3), Sotrovimab Resistance (13-fold)
hCoV-19/Australia/NSW-ICPMR-19570/2022	2022-01-06	BA.1	C	22674	T	C22674T	HET=0	1857	0.9989	S:S371F	Omicron (BA.2 and BA.3), Sotrovimab Resistance (13-fold)
hCoV-19/Australia/NSW-ICPMR-19047/2022	2022-01-06	BA.1	C	22674	T	C22674T	HET=0	2130	0.9991	S:S371F	Omicron (BA.2 and BA.3), Sotrovimab Resistance (13-fold)
hCoV-19/Australia/NSW-ICPMR-19103/2022	2022-01-06	BA.1	C	22674	T	C22674T	HET=0	2277	0.9991	S:S371F	Omicron (BA.2 and BA.3), Sotrovimab Resistance (13-fold)
hCoV-19/Australia/NSW-ICPMR-21605/2022	2022-01-06	BA.1	C	22674	T	C22674T	HET=0	4628	0.9991	S:S371F	Omicron (BA.2 and BA.3), Sotrovimab Resistance (13-fold)
hCoV-19/Australia/NSW-ICPMR-19042/2022	2022-01-06	BA.1	C	22674	T	C22674T	HET=0	2588	0.9992	S:S371F	Omicron (BA.2 and BA.3), Sotrovimab Resistance (13-fold)
hCoV-19/Australia/NSW-ICPMR-19428/2022	2022-01-06	BA.1	C	22674	T	C22674T	HET=0	3774	0.9992	S:S371F	Omicron (BA.2 and BA.3), Sotrovimab Resistance (13-fold)
hCoV-19/Australia/NSW-ICPMR-19041/2022	2022-01-06	BA.1	C	22674	T	C22674T	HET=0	2799	0.9993	S:S371F	Omicron (BA.2 and BA.3), Sotrovimab Resistance (13-fold)
hCoV-19/Australia/NSW-ICPMR-19270/2022	2022-01-06	BA.1	C	22674	T	C22674T	HET=0	2881	0.9993	S:S371F	Omicron (BA.2 and BA.3), Sotrovimab Resistance (13-fold)
hCoV-19/Australia/NSW-ICPMR-19749/2022	2022-01-06	BA.1	C	22674	T	C22674T	HET=0	4246	0.9993	S:S371F	Omicron (BA.2 and BA.3), Sotrovimab Resistance (13-fold)
hCoV-19/Australia/NSW-ICPMR-19750/2022	2022-01-06	BA.1	C	22674	T	C22674T	HET=0	3006	0.9993	S:S371F	Omicron (BA.2 and BA.3), Sotrovimab Resistance (13-fold)
hCoV-19/Australia/NSW-ICPMR-19220/2022	2022-01-06	BA.1	C	22674	T	C22674T	HET=0	1726	0.9994	S:S371F	Omicron (BA.2 and BA.3), Sotrovimab Resistance (13-fold)
hCoV-19/Australia/NSW-ICPMR-19246/2022	2022-01-06	BA.1	C	22674	T	C22674T	HET=0	1796	0.9994	S:S371F	Omicron (BA.2 and BA.3), Sotrovimab Resistance (13-fold)
hCoV-19/Australia/NSW-ICPMR-19372/2022	2022-01-06	BA.1	C	22674	T	C22674T	HET=0	3306	0.9994	S:S371F	Omicron (BA.2 and BA.3), Sotrovimab Resistance (13-fold)
hCoV-19/Australia/NSW-ICPMR-19373/2022	2022-01-06	BA.1	C	22674	T	C22674T	HET=0	3127	0.9994	S:S371F	Omicron (BA.2 and BA.3), Sotrovimab Resistance (13-fold)
hCoV-19/Australia/NSW-ICPMR-19483/2022	2022-01-06	BA.1	C	22674	T	C22674T	HET=0	1689	0.9994	S:S371F	Omicron (BA.2 and BA.3), Sotrovimab Resistance (13-fold)
hCoV-19/Australia/NSW-ICPMR-19045/2022	2022-01-06	BA.1	C	22674	T	C22674T	HET=0	2210	0.9995	S:S371F	Omicron (BA.2 and BA.3), Sotrovimab Resistance (13-fold)
hCoV-19/Australia/NSW-ICPMR-19215/2022	2022-01-06	BA.1	C	22674	T	C22674T	HET=0	1926	0.9995	S:S371F	Omicron (BA.2 and BA.3), Sotrovimab Resistance (13-fold)
hCoV-19/Australia/NSW-ICPMR-19379/2022	2022-01-06	BA.1	C	22674	T	C22674T	HET=0	4011	0.9995	S:S371F	Omicron (BA.2 and BA.3), Sotrovimab Resistance (13-fold)
hCoV-19/Australia/NSW-ICPMR-19044/2022	2022-01-06	BA.1	C	22674	T	C22674T	HET=0	2329	0.9996	S:S371F	Omicron (BA.2 and BA.3), Sotrovimab Resistance (13-fold)
hCoV-19/Australia/NSW-ICPMR-19105/2022	2022-01-06	BA.1	C	22674	T	C22674T	HET=0	2847	0.9996	S:S371F	Omicron (BA.2 and BA.3), Sotrovimab Resistance (13-fold)
hCoV-19/Australia/NSW-ICPMR-19106/2022	2022-01-06	BA.1	C	22674	T	C22674T	HET=0	2624	0.9996	S:S371F	Omicron (BA.2 and BA.3), Sotrovimab Resistance (13-fold)
hCoV-19/Australia/NSW-ICPMR-19107/2022	2022-01-06	BA.1	C	22674	T	C22674T	HET=0	2818	0.9996	S:S371F	Omicron (BA.2 and BA.3), Sotrovimab Resistance (13-fold)
hCoV-19/Australia/NSW-ICPMR-19630/2022	2022-01-06	BA.1	C	22674	T	C22674T	HET=0	2479	0.9996	S:S371F	Omicron (BA.2 and BA.3), Sotrovimab Resistance (13-fold)
hCoV-19/Australia/NSW-ICPMR-19643/2022	2022-01-06	BA.1	C	22674	T	C22674T	HET=0	2712	0.9996	S:S371F	Omicron (BA.2 and BA.3), Sotrovimab Resistance (13-fold)
hCoV-19/Australia/NSW-ICPMR-19692/2022	2022-01-06	BA.1	C	22674	T	C22674T	HET=0	2445	0.9996	S:S371F	Omicron (BA.2 and BA.3), Sotrovimab Resistance (13-fold)
hCoV-19/Australia/NSW-ICPMR-19694/2022	2022-01-06	BA.1.1	C	22674	T	C22674T	HET=0	2734	0.9996	S:S371F	Omicron (BA.2 and BA.3), Sotrovimab Resistance (13-fold)
hCoV-19/Australia/NSW-ICPMR-19806/2022	2022-01-06	BA.1	C	22674	T	C22674T	HET=0	2709	0.9996	S:S371F	Omicron (BA.2 and BA.3), Sotrovimab Resistance (13-fold)
hCoV-19/Australia/NSW-ICPMR-19919/2022	2022-01-06	BA.1	C	22674	T	C22674T	HET=0	2310	0.9996	S:S371F	Omicron (BA.2 and BA.3), Sotrovimab Resistance (13-fold)
hCoV-19/Australia/NSW-ICPMR-19104/2022	2022-01-06	BA.1.1	C	22674	T	C22674T	HET=0	3373	0.9997	S:S371F	Omicron (BA.2 and BA.3), Sotrovimab Resistance (13-fold)
hCoV-19/Australia/NSW-ICPMR-21606/2022	2022-01-06	BA.1	C	22674	T	C22674T	HET=0	3927	0.9997	S:S371F	Omicron (BA.2 and BA.3), Sotrovimab Resistance (13-fold)
hCoV-19/Australia/NSW-ICPMR-19039/2022	2022-01-06	BA.1	C	22674	T	C22674T	HET=0	2486	1	S:S371F	Omicron (BA.2 and BA.3), Sotrovimab Resistance (13-fold)
hCoV-19/Australia/NSW-ICPMR-19040/2022	2022-01-06	BA.1	C	22674	T	C22674T	HET=0	2714	1	S:S371F	Omicron (BA.2 and BA.3), Sotrovimab Resistance (13-fold)
hCoV-19/Australia/NSW-ICPMR-19043/2022	2022-01-06	BA.1	C	22674	T	C22674T	HET=0	2338	1	S:S371F	Omicron (BA.2 and BA.3), Sotrovimab Resistance (13-fold)
hCoV-19/Australia/NSW-ICPMR-19046/2022	2022-01-06	BA.1	C	22674	T	C22674T	HET=0	2291	1	S:S371F	Omicron (BA.2 and BA.3), Sotrovimab Resistance (13-fold)
hCoV-19/Australia/NSW-ICPMR-19048/2022	2022-01-06	BA.1	C	22674	T	C22674T	HET=0	3194	1	S:S371F	Omicron (BA.2 and BA.3), Sotrovimab Resistance (13-fold)
hCoV-19/Australia/NSW-ICPMR-19156/2022	2022-01-06	BA.1	C	22674	T	C22674T	HET=0	2960	1	S:S371F	Omicron (BA.2 and BA.3), Sotrovimab Resistance (13-fold)
hCoV-19/Australia/NSW-ICPMR-19196/2022	2022-01-06	BA.1	C	22674	T	C22674T	HET=0	1790	1	S:S371F	Omicron (BA.2 and BA.3), Sotrovimab Resistance (13-fold)
hCoV-19/Australia/NSW-ICPMR-19235/2022	2022-01-06	BA.1	C	22674	T	C22674T	HET=0	991	1	S:S371F	Omicron (BA.2 and BA.3), Sotrovimab Resistance (13-fold)
hCoV-19/Australia/NSW-ICPMR-19247/2022	2022-01-06	BA.1	C	22674	T	C22674T	HET=0	1599	1	S:S371F	Omicron (BA.2 and BA.3), Sotrovimab Resistance (13-fold)
hCoV-19/Australia/NSW-ICPMR-19256/2022	2022-01-06	BA.1	C	22674	T	C22674T	HET=0	1691	1	S:S371F	Omicron (BA.2 and BA.3), Sotrovimab Resistance (13-fold)
hCoV-19/Australia/NSW-ICPMR-19257/2022	2022-01-06	BA.1	C	22674	T	C22674T	HET=0	1815	1	S:S371F	Omicron (BA.2 and BA.3), Sotrovimab Resistance (13-fold)
hCoV-19/Australia/NSW-ICPMR-19324/2022	2022-01-06	BA.1	C	22674	T	C22674T	HET=0	3994	1	S:S371F	Omicron (BA.2 and BA.3), Sotrovimab Resistance (13-fold)
hCoV-19/Australia/NSW-ICPMR-19325/2022	2022-01-06	BA.1	C	22674	T	C22674T	HET=0	3196	1	S:S371F	Omicron (BA.2 and BA.3), Sotrovimab Resistance (13-fold)
hCoV-19/Australia/NSW-ICPMR-19355/2022	2022-01-06	BA.1.1	C	22674	T	C22674T	HET=0	3674	1	S:S371F	Omicron (BA.2 and BA.3), Sotrovimab Resistance (13-fold)
hCoV-19/Australia/NSW-ICPMR-19452/2022	2022-01-06	BA.1.1	C	22674	T	C22674T	HET=0	1856	1	S:S371F	Omicron (BA.2 and BA.3), Sotrovimab Resistance (13-fold)
hCoV-19/Australia/NSW-ICPMR-19457/2022	2022-01-06	BA.1	C	22674	T	C22674T	HET=0	144	1	S:S371F	Omicron (BA.2 and BA.3), Sotrovimab Resistance (13-fold)
hCoV-19/Australia/NSW-ICPMR-19462/2022	2022-01-06	BA.1.1	C	22674	T	C22674T	HET=0	129	1	S:S371F	Omicron (BA.2 and BA.3), Sotrovimab Resistance (13-fold)
hCoV-19/Australia/NSW-ICPMR-19497/2022	2022-01-06	BA.1	C	22674	T	C22674T	HET=0	2047	1	S:S371F	Omicron (BA.2 and BA.3), Sotrovimab Resistance (13-fold)
hCoV-19/Australia/NSW-ICPMR-19535/2022	2022-01-06	BA.1	C	22674	T	C22674T	HET=0	1902	1	S:S371F	Omicron (BA.2 and BA.3), Sotrovimab Resistance (13-fold)
hCoV-19/Australia/NSW-ICPMR-19628/2022	2022-01-06	BA.1	C	22674	T	C22674T	HET=0	1415	1	S:S371F	Omicron (BA.2 and BA.3), Sotrovimab Resistance (13-fold)
hCoV-19/Australia/NSW-ICPMR-19629/2022	2022-01-06	BA.1	C	22674	T	C22674T	HET=0	2404	1	S:S371F	Omicron (BA.2 and BA.3), Sotrovimab Resistance (13-fold)
hCoV-19/Australia/NSW-ICPMR-19642/2022	2022-01-06	BA.1	C	22674	T	C22674T	HET=0	2285	1	S:S371F	Omicron (BA.2 and BA.3), Sotrovimab Resistance (13-fold)
hCoV-19/Australia/NSW-ICPMR-19807/2022	2022-01-06	BA.1	C	22674	T	C22674T	HET=0	2998	1	S:S371F	Omicron (BA.2 and BA.3), Sotrovimab Resistance (13-fold)
hCoV-19/Australia/NSW-ICPMR-19885/2022	2022-01-06	BA.1	C	22674	T	C22674T	HET=0	1208	1	S:S371F	Omicron (BA.2 and BA.3), Sotrovimab Resistance (13-fold)
hCoV-19/Australia/NSW-ICPMR-20222/2022	2022-01-06	BA.1	C	22674	T	C22674T	HET=0	3222	1	S:S371F	Omicron (BA.2 and BA.3), Sotrovimab Resistance (13-fold)
hCoV-19/Australia/NSW-ICPMR-21604/2022	2022-01-06	BA.1	C	22674	T	C22674T	HET=0	5950	1	S:S371F	Omicron (BA.2 and BA.3), Sotrovimab Resistance (13-fold)
hCoV-19/Australia/NSW-ICPMR-19551/2022	2022-01-07	BA.1	C	22674	T	C22674T	HET=0	2121	0.9953	S:S371F	Omicron (BA.2 and BA.3), Sotrovimab Resistance (13-fold)
hCoV-19/Australia/NSW-ICPMR-19294/2022	2022-01-07	BA.1	C	22674	T	C22674T	HET=0	646	0.9954	S:S371F	Omicron (BA.2 and BA.3), Sotrovimab Resistance (13-fold)
hCoV-19/Australia/NSW-ICPMR-19144/2022	2022-01-07	BA.1	C	22674	T	C22674T	HET=0	2949	0.9983	S:S371F	Omicron (BA.2 and BA.3), Sotrovimab Resistance (13-fold)
hCoV-19/Australia/NSW-ICPMR-19121/2022	2022-01-07	BA.1	C	22674	T	C22674T	HET=0	3772	0.9984	S:S371F	Omicron (BA.2 and BA.3), Sotrovimab Resistance (13-fold)
hCoV-19/Australia/NSW-ICPMR-19936/2022	2022-01-07	BA.1	C	22674	T	C22674T	HET=0	2067	0.9985	S:S371F	Omicron (BA.2 and BA.3), Sotrovimab Resistance (13-fold)
hCoV-19/Australia/NSW-ICPMR-19550/2022	2022-01-07	BA.1	C	22674	T	C22674T	HET=0	2100	0.9986	S:S371F	Omicron (BA.2 and BA.3), Sotrovimab Resistance (13-fold)
hCoV-19/Australia/NSW-ICPMR-19112/2022	2022-01-07	BA.1	C	22674	T	C22674T	HET=0	3402	0.9988	S:S371F	Omicron (BA.2 and BA.3), Sotrovimab Resistance (13-fold)
hCoV-19/Australia/NSW-ICPMR-19119/2022	2022-01-07	BA.1	C	22674	T	C22674T	HET=0	3243	0.9988	S:S371F	Omicron (BA.2 and BA.3), Sotrovimab Resistance (13-fold)
hCoV-19/Australia/NSW-ICPMR-19139/2022	2022-01-07	BA.1	C	22674	T	C22674T	HET=0	4045	0.9988	S:S371F	Omicron (BA.2 and BA.3), Sotrovimab Resistance (13-fold)
hCoV-19/Australia/NSW-ICPMR-19672/2022	2022-01-07	BA.1	C	22674	T	C22674T	HET=0	2487	0.9988	S:S371F	Omicron (BA.2 and BA.3), Sotrovimab Resistance (13-fold)
hCoV-19/Australia/NSW-ICPMR-19115/2022	2022-01-07	BA.1	C	22674	T	C22674T	HET=0	3534	0.9989	S:S371F	Omicron (BA.2 and BA.3), Sotrovimab Resistance (13-fold)
hCoV-19/Australia/NSW-ICPMR-19343/2022	2022-01-07	BA.1	C	22674	T	C22674T	HET=0	3792	0.9989	S:S371F	Omicron (BA.2 and BA.3), Sotrovimab Resistance (13-fold)
hCoV-19/Australia/NSW-ICPMR-19158/2022	2022-01-07	BA.1	C	22674	T	C22674T	HET=0	2060	0.999	S:S371F	Omicron (BA.2 and BA.3), Sotrovimab Resistance (13-fold)
hCoV-19/Australia/NSW-ICPMR-19940/2022	2022-01-07	BA.1	C	22674	T	C22674T	HET=0	2064	0.999	S:S371F	Omicron (BA.2 and BA.3), Sotrovimab Resistance (13-fold)
hCoV-19/Australia/NSW-ICPMR-19358/2022	2022-01-07	BA.1	C	22674	T	C22674T	HET=0	3522	0.9991	S:S371F	Omicron (BA.2 and BA.3), Sotrovimab Resistance (13-fold)
hCoV-19/Australia/NSW-ICPMR-19116/2022	2022-01-07	BA.1	C	22674	T	C22674T	HET=0	3979	0.9992	S:S371F	Omicron (BA.2 and BA.3), Sotrovimab Resistance (13-fold)
hCoV-19/Australia/NSW-ICPMR-19157/2022	2022-01-07	BA.1	C	22674	T	C22674T	HET=0	2368	0.9992	S:S371F	Omicron (BA.2 and BA.3), Sotrovimab Resistance (13-fold)
hCoV-19/Australia/NSW-ICPMR-19162/2022	2022-01-07	BA.1	C	22674	T	C22674T	HET=0	2391	0.9992	S:S371F	Omicron (BA.2 and BA.3), Sotrovimab Resistance (13-fold)
[truncated: 3,707 more rows]

## Sheet: NSW Isolates with 2+ RCM
GISAID ID	Date of Collection	Lineage	REF	POS	ALT	REFPOSALT	HET	DP	FREQ	Protein	Interest
[truncated: 57 more rows]
